# Supplementary material for: Identification of renal stem cells in zebrafish
Source: Sci Adv. 2025 Aug 22;11(34):eadx5296. doi: 10.1126/sciadv.adx5296 (PMC12372851; doi:10.1126/sciadv.adx5296)
Supplement: Supplementary file 2 — Movies S1 to S3 [file sciadv.adx5296_movies_s1_to_s3.zip]

Archive with 3 entries (3 files):
- sciadv.adx5296_movie_s3.mp4
- sciadv.adx5296_movie_s2.mp4
- sciadv.adx5296_movie_s1.mp4
