# Supplementary material for: Identification of renal stem cells in zebrafish
Source: Sci Adv. 2025 Aug 22;11(34):eadx5296. doi: 10.1126/sciadv.adx5296 (PMC12372851; doi:10.1126/sciadv.adx5296)
Supplement: Supplementary file 3 — Tables S1 and S2 [file sciadv.adx5296_tables_s1_and_s2.zip]

Archive with 2 entries (2 files):
- sciadv.adx5296_table_s2.xlsx
- sciadv.adx5296_table_s1.xlsx
