# Supplementary material for: Identification of renal stem cells in zebrafish
Source: Sci Adv. 2025 Aug 22;11(34):eadx5296. doi: 10.1126/sciadv.adx5296 (PMC12372851; doi:10.1126/sciadv.adx5296)
Supplement: Supplementary file 3 — Tables S1 and S2 [file sciadv.adx5296_tables_s1_and_s2.zip › sciadv.adx5296_table_s2.xlsx]

## Sheet: Sub 1
	p_val	avg_log2FC	pct.1	pct.2
icn	1	3.17551	0.404	0.486
sostdc1a	4.33e-06	2.55011	0.632	0.171
nanos1	1.19e-05	2.36526	0.702	0.314
pvalb8	0.0362425	2.17494	0.316	0.143
aldh1a2	3.07e-06	2.09597	0.789	0.457
met	5.21e-06	2.07528	0.807	0.514
zfp36l1b	0.00215943	2.00102	0.719	0.657
cd74a	0.665052	1.81991	0.368	0.4
grna	0.25906	1.8068	0.105	0.2
six2a	2.01e-06	1.7866	0.702	0.257
btbd6b	0.106304	1.74819	0.474	0.429
nrp1a	0.000471815	1.68486	0.737	0.514
cpb1	0.000120491	1.68024	0.561	0.2
krt94	0.0311589	1.56296	0.175	0.029
jun	0.269748	1.56053	0.456	0.429
igfbp5b	0.00400025	1.55129	0.561	0.343
ahnak	0.134404	1.51711	0.456	0.4
arhgef4	0.000398766	1.49357	0.702	0.4
apoeb	0.842343	1.47883	0.246	0.229
zgc:153704	0.0017858	1.47062	0.298	0.029
sepp1a	0.182662	1.46327	0.474	0.371
cdh11	2.2e-05	1.44973	0.86	0.543
egr1	0.0634906	1.44843	0.404	0.286
tnc	0.000425034	1.44496	0.491	0.143
hhip	0.00402775	1.43117	0.439	0.2
socs3a	0.144259	1.41068	0.439	0.343
klf6a	0.0306805	1.40246	0.456	0.286
myl9a	0.498298	1.39729	0.158	0.114
hist2h2l	0.00923405	1.38442	0.649	0.514
krt8	0.000615695	1.37581	0.754	0.657
nfkbiaa	0.0922813	1.32125	0.316	0.2
limch1b	0.00617364	1.31369	0.561	0.371
ccni	0.0005348	1.28437	0.789	0.743
fgfr4	0.00127556	1.27751	0.842	0.886
eya4	0.000723366	1.27411	0.649	0.286
LOC563082	0.0149809	1.26996	0.351	0.143
aplp1	0.00950807	1.26131	0.509	0.286
tob1b	0.000296273	1.25761	0.526	0.2
znf703	0.00108113	1.21755	0.404	0.114
cd81a	0.00218428	1.21603	0.772	0.714
arhgef5	0.0155229	1.20695	0.456	0.229
arhgef18a	0.0902606	1.20236	0.474	0.429
wsb1	0.152765	1.20126	0.702	0.771
hbaa1	0.0107105	1.20122	0.737	0.743
cdhr1a	0.00651703	1.18182	0.649	0.543
cxcl14	0.014982	1.18014	0.281	0.086
inppl1b	0.00425377	1.16217	0.386	0.143
usp36	0.163014	1.14285	0.456	0.429
rsl24d1	0.00701278	1.14245	0.684	0.743
psap	0.0452727	1.13985	0.719	0.8
romo1	0.0019513	1.12269	0.614	0.486
crip1	0.372206	1.11581	0.263	0.2
ckbb	0.415338	1.11399	0.105	0.057
casz1	0.0321199	1.1086	0.456	0.286
zgc:113050	0.000204394	1.10536	0.579	0.2
zfp36l1a	0.00587758	1.10281	0.772	0.829
pclob	0.0689017	1.10128	0.193	0.057
meis1b	0.000189602	1.09327	0.789	0.486
zgc:110340	0.391828	1.08373	0.14	0.086
rnf38	0.00636796	1.07763	0.526	0.314
gtpbp4	0.0017537	1.07227	0.684	0.571
ctsla	0.963408	1.07206	0.526	0.686
ecm2	0.00136764	1.07065	0.421	0.143
mhc1zba	0.0266949	1.06974	0.632	0.629
zgc:92066	0.00207252	1.0696	0.807	0.8
id3	0.0159977	1.06777	0.789	0.771
si:dkey-156n14.5	0.00645903	1.06055	0.754	0.743
ndst3	0.0625231	1.05947	0.421	0.286
myl9b	0.928747	1.05494	0.386	0.486
pik3cg	0.0295921	1.04633	0.228	0.057
arhgap24	0.508379	1.04035	0.281	0.229
pcdh19	0.0146382	1.03136	0.491	0.314
txnipa	0.19131	1.02846	0.474	0.4
rsrp1	0.766897	1.0262	0.579	0.743
zbtb4	0.025288	1.02231	0.719	0.714
hgs	0.316153	1.02127	0.526	0.6
LOC108191752	0.000418049	1.01427	0.298	0
sulf1	0.0472566	1.01425	0.246	0.086
cyp2ad3	0.159642	1.01105	0.211	0.114
lgmn	0.527587	1.00415	0.368	0.371
dmd	0.00617364	0.996456	0.596	0.314
akap12b	0.0167895	0.995832	0.404	0.171
tjp2b	0.385322	0.989246	0.404	0.371
setx	0.742885	0.986254	0.351	0.371
dedd1	0.019106	0.981388	0.579	0.429
cd74b	0.107795	0.981021	0.281	0.143
shisa3	0.00834131	0.978427	0.228	0.029
LOC560627	0.538888	0.968304	0.228	0.314
rab6a	0.0296211	0.967769	0.544	0.429
pleca	0.0335727	0.960452	0.667	0.571
srrm1	0.143094	0.956057	0.877	0.943
tenm3	0.0627493	0.955592	0.649	0.629
ubtfl	0.105014	0.954567	0.561	0.486
nsa2	0.00573409	0.949295	0.772	0.829
si:dkey-151g10.3	0.0321649	0.949194	0.526	0.429
caprin1b	0.00784487	0.947621	0.702	0.829
LOC103911956	0.00550918	0.9475	0.246	0.029
c6	0.0118592	0.94452	0.526	0.314
dgcr8	0.0321351	0.944392	0.632	0.6
LOC103911473	0.0707574	0.943036	0.316	0.171
daam1b	0.113352	0.942634	0.526	0.486
rerea	0.02273	0.940337	0.807	0.771
b2ml	0.000259324	0.938989	0.877	0.943
mylka	0.0054038	0.932835	0.474	0.229
ampd2a	0.049172	0.932221	0.281	0.114
si:busm1-266f07.2	0.153193	0.930146	0.193	0.086
dixdc1a	0.0656866	0.927955	0.246	0.114
tiparp	0.0975838	0.927283	0.596	0.543
ctsba	0.228078	0.927061	0.561	0.629
ciarta	0.00186897	0.92226	0.404	0.143
cacna1c	0.14547	0.91807	0.158	0.057
pnpla6	0.0863171	0.914501	0.421	0.257
kcnip3a	0.0123081	0.911477	0.421	0.2
actb2	0.00270151	0.910252	0.982	0.943
si:rp71-79p20.2	0.965096	0.908928	0.211	0.257
midn	0.151486	0.906294	0.526	0.543
nr2f2	0.00358635	0.900824	0.807	0.829
ncam1a	0.00142464	0.897653	0.789	0.686
hsd11b2	0.0543876	0.895204	0.228	0.086
timp4.1	0.0525544	0.886667	0.193	0.057
clk4a	0.00547209	0.881893	0.842	0.8
ddx21	0.0362046	0.876613	0.667	0.8
ba1	0.122214	0.875977	0.684	0.771
thrb	0.898016	0.872454	0.211	0.229
junba	0.29653	0.872342	0.526	0.514
pabpc1b	0.0361273	0.871224	0.421	0.229
appb	0.0132731	0.864692	0.614	0.486
slc29a4	0.049965	0.859767	0.228	0.086
chac1	0.59287	0.85838	0.526	0.543
itga3b	0.617124	0.857609	0.246	0.229
si:dkey-253d23.3	0.55537	0.854945	0.298	0.286
si:dkey-56m19.5	0.165497	0.854465	0.474	0.429
LOC107195253	0.522053	0.852835	0.526	0.6
marcksl1b	0.0886696	0.852105	0.684	0.743
dusp1	0.901771	0.849928	0.281	0.343
mid1ip1b	0.0473303	0.845941	0.421	0.286
mmp13a	0.78204	0.845718	0.14	0.171
vimp	0.110026	0.844385	0.474	0.4
rplp2	0.000256484	0.844358	0.912	0.971
tnk1	0.982845	0.841005	0.228	0.257
zgc:153867	0.175847	0.8359	0.737	0.771
map1lc3a	0.0133414	0.835769	0.404	0.229
rbfox1	0.826526	0.833128	0.158	0.2
LOC108179628	0.0810649	0.833089	0.316	0.171
bgnb	0.0217038	0.823659	0.14	0
rpz5	0.136489	0.820125	0.491	0.457
wbp2nl	0.0142084	0.820072	0.667	0.657
si:dkey-238f9.1	0.753537	0.818836	0.123	0.114
slc12a9	0.625669	0.817479	0.14	0.114
map3k5	0.387333	0.814094	0.193	0.143
s100v2	0.0319196	0.813224	0.333	0.171
foxp4	0.0651599	0.813017	0.719	0.743
orc2	1	0.812706	0.228	0.257
tefa	0.0345783	0.805037	0.579	0.457
cd63	0.0140063	0.804658	0.667	0.543
sptbn1	0.0214179	0.801393	0.684	0.714
tgfb3	0.0422818	0.800822	0.316	0.143
csrnp1b	0.0340659	0.800283	0.474	0.343
flna	0.478849	0.795321	0.614	0.686
ecm1b	0.0100142	0.792723	0.491	0.314
fosab	0.294485	0.792611	0.544	0.543
gnb2l1	0.000630625	0.78953	0.93	1
traf4a	0.205604	0.789391	0.228	0.143
nop53	0.109501	0.786827	0.684	0.8
zgc:101846	0.118279	0.786415	0.737	0.743
cpne1	0.0444082	0.781399	0.737	0.771
bnc1	0.0346674	0.781375	0.175	0.029
si:ch211-74m13.3	0.137484	0.77652	0.544	0.514
tp53bp2a	0.479211	0.775825	0.526	0.6
fat4	0.15971	0.770878	0.298	0.2
si:ch211-250g4.3	0.719139	0.770029	0.228	0.286
cpeb4b	0.11975	0.769727	0.404	0.286
si:dkey-7j14.6	0.303712	0.768351	0.579	0.657
fzd2	0.666345	0.766562	0.474	0.657
ism1	0.0780548	0.765373	0.263	0.114
rps10	0.00256068	0.764043	0.93	0.971
abhd15a	0.414636	0.761011	0.193	0.143
pnpt1	0.0416602	0.757642	0.561	0.429
si:ch211-15d5.11	0.23003	0.75403	0.193	0.114
cry1aa	0.422939	0.753756	0.404	0.429
rab11fip1b	0.57727	0.752449	0.368	0.371
rbpms2a	0.731813	0.751377	0.281	0.4
LOC100001405	0.991422	0.750039	0.228	0.257
ctgfa	0.676966	0.749862	0.263	0.257
sf3b1	0.0134194	0.749783	0.807	0.943
anxa13	0.00390866	0.748203	0.439	0.2
si:ch211-195h23.3	0.104963	0.748156	0.421	0.314
myo10l3	0.520951	0.747341	0.509	0.514
aldh9a1a.1	0.0119434	0.746697	0.544	0.4
itm2bb	0.163472	0.744894	0.491	0.457
ip6k2a	0.307948	0.744836	0.316	0.257
LOC103911540	0.312364	0.741148	0.228	0.143
pik3r3b	0.498808	0.740182	0.316	0.286
zfp36l2	0.268986	0.739656	0.386	0.371
tpm1	0.0987786	0.739201	0.316	0.171
si:ch211-165e15.1	0.167435	0.738992	0.596	0.571
mtus1b	0.321048	0.736634	0.298	0.257
pnrc2	0.000205628	0.736618	0.912	0.971
col1a1b	0.568508	0.735789	0.193	0.171
zgc:171497	0.0394879	0.735464	0.351	0.2
si:ch211-194k22.8	1	0.73434	0.474	0.543
vps4b	0.125534	0.73266	0.526	0.486
rbm39a	0.0194235	0.732388	0.807	0.886
bhlhe40	0.00617879	0.731291	0.246	0.029
ctnnb2	0.636369	0.730686	0.579	0.657
rpsa	0.00419084	0.728817	0.895	1
rock2b	0.125698	0.723648	0.193	0.086
dido1	0.55809	0.722695	0.649	0.829
s100a10b	0.0145565	0.721758	0.333	0.114
zeb1b	0.765997	0.720987	0.421	0.457
rpl14	0.00328682	0.719507	0.947	0.971
wasf2	0.170892	0.719478	0.509	0.514
podxl	0.733366	0.719204	0.316	0.286
pamr1	0.0110515	0.718707	0.298	0.086
cebpb	0.293606	0.718631	0.263	0.171
si:ch73-308l14.2	0.939973	0.718135	0.491	0.714
stx16	0.425162	0.712464	0.14	0.229
pbxip1b	0.865841	0.709213	0.316	0.343
ppdpfb	0.126566	0.708787	0.544	0.6
enc1	0.241429	0.708572	0.439	0.4
eef1g	0.0337272	0.707648	0.912	1
rps3	0.0186389	0.706749	0.912	0.971
atp10a	0.515594	0.706516	0.175	0.143
jam2b	0.0071826	0.705778	0.281	0.057
cebpd	0.295054	0.704182	0.281	0.2
sh3pxd2aa	0.832608	0.701652	0.509	0.6
gpr146	0.0249088	0.700988	0.351	0.171
cobll1b	0.0184745	0.698337	0.246	0.057
sec61g	0.084455	0.696707	0.667	0.743
syt1a	0.555362	0.695891	0.421	0.4
LOC108181161	0.277657	0.695523	0.158	0.086
sox4a	0.714399	0.695352	0.561	0.657
dhrs1	0.185435	0.690424	0.316	0.2
jmjd1ca	0.74276	0.689941	0.228	0.229
tcf20	0.243022	0.687949	0.544	0.486
tm9sf2	0.147544	0.686253	0.474	0.429
eya2	0.339931	0.685742	0.509	0.486
pargl	0.956165	0.685295	0.123	0.143
si:ch211-232b12.5	0.176303	0.685237	0.526	0.486
si:ch211-114c12.2	0.217264	0.683271	0.632	0.771
clk2a	0.0760991	0.681585	0.561	0.486
kif26ba	0.0540554	0.681113	0.561	0.371
agtr1b	0.014643	0.680149	0.474	0.229
stx2b	0.0727961	0.678094	0.246	0.114
cxcl12a	0.0328258	0.677871	0.123	0
rpl22	0.00525009	0.677515	0.912	0.943
irf1b	0.869652	0.677333	0.211	0.257
ctsf	0.0400697	0.675804	0.333	0.171
mllt10	0.309245	0.673704	0.684	0.771
rps8a	0.0387054	0.671877	0.895	0.971
zgc:77517	0.728757	0.667217	0.351	0.371
dll4	0.267993	0.666304	0.123	0.057
foxd2	0.0120593	0.66607	0.316	0.114
glud1a	0.0301809	0.665454	0.281	0.114
btg2	0.959222	0.66493	0.474	0.6
inpp5d	0.737952	0.664716	0.158	0.143
celf4	0.486357	0.66435	0.316	0.286
axin1	0.231644	0.664333	0.544	0.571
ppp1cbl	0.03763	0.663327	0.649	0.657
serpinb1l3	0.033457	0.662919	0.246	0.086
abca2	0.0589203	0.661786	0.333	0.171
hoxb3a	0.13992	0.661182	0.649	0.686
rpl18	0.0129461	0.660215	0.93	0.971
ctsd	0.674708	0.659674	0.281	0.371
arhgef7b	0.660505	0.659	0.263	0.4
si:ch73-211e3.1	0.494465	0.658336	0.263	0.4
tnfsf10	0.238664	0.656804	0.474	0.457
cst3	0.100122	0.656803	0.404	0.314
phf21aa	0.0573361	0.655739	0.351	0.229
akt1s1	0.0137224	0.655702	0.421	0.229
laptm4a	0.0665722	0.65543	0.491	0.343
atl3	0.0533965	0.654914	0.456	0.314
phldb2b	0.560689	0.653395	0.351	0.343
pax2a	0.0292851	0.651744	0.912	1
lmo7a	0.971569	0.65125	0.175	0.2
wu:fb55g09	0.597083	0.651105	0.421	0.457
rbm5	0.0750942	0.650832	0.754	0.8
si:ch211-214b16.3	0.407476	0.649544	0.439	0.371
abtb2b	0.0448168	0.648861	0.404	0.229
mark2a	0.364306	0.648543	0.526	0.486
fgfr3	0.206599	0.647056	0.386	0.286
lrp1aa	0.116838	0.646678	0.228	0.114
nfkb2	0.439496	0.645703	0.228	0.171
edil3a	0.0233215	0.645536	0.456	0.2
LOC563933	0.0303015	0.645315	0.298	0.114
dip2ca	0.496755	0.645064	0.421	0.429
hnrnpd	0.49265	0.643331	0.544	0.629
tex2	0.381379	0.642528	0.228	0.171
zfhx2	0.920536	0.642373	0.386	0.429
pik3r4	0.391828	0.642182	0.14	0.086
mfsd5	0.0606871	0.642035	0.263	0.114
pi4kb	0.629463	0.639652	0.333	0.371
nog1	0.0217038	0.638788	0.14	0
anxa4	0.0698107	0.638183	0.614	0.571
clstn1	0.182322	0.63775	0.526	0.514
prr5a	0.147716	0.637625	0.105	0.229
rbp5	0.077514	0.635919	0.544	0.514
zgc:175214	0.0328521	0.635446	0.474	0.314
zgc:100832	0.186372	0.633643	0.316	0.229
rps18	0.0027009	0.632964	0.93	1
hoxc9a	0.446724	0.632307	0.509	0.6
rlf	0.388543	0.632024	0.368	0.343
cxcl12b	0.0132014	0.631138	0.281	0.086
cav2	0.141564	0.629022	0.158	0.057
uba52	0.00428582	0.628874	0.877	0.943
rpl27a	0.0769009	0.628836	0.719	0.771
eef1da	0.137557	0.626232	0.684	0.829
zgc:114188	0.0269435	0.626159	0.895	0.943
rpl10a	0.0849785	0.625949	0.807	1
rpl36a	0.0238237	0.625598	0.93	1
qkia	0.0226102	0.625388	0.789	0.943
prpf4bb	0.259032	0.624243	0.404	0.6
itgav	0.593184	0.623928	0.316	0.429
mbnl2	0.972691	0.623361	0.474	0.571
aktip	0.0193672	0.622778	0.316	0.114
uggt1	0.197468	0.622541	0.351	0.286
amd1	0.844612	0.62175	0.474	0.6
si:dkey-154b15.1	0.869652	0.620008	0.211	0.257
sfswap	0.326987	0.619653	0.667	0.8
LOC100148950	0.51253	0.61914	0.123	0.086
ank3b	0.833528	0.619111	0.368	0.429
sik3	0.238284	0.618967	0.561	0.543
zgc:158564	0.570479	0.618483	0.456	0.486
col1a1a	0.183681	0.618387	0.105	0.029
si:dkey-205h13.1	0.915679	0.617668	0.211	0.229
rpl30	0.0112928	0.616976	0.93	0.971
cep57	0.23003	0.615638	0.123	0.229
kif26ab	0.130868	0.614308	0.579	0.457
gpx4a	0.035311	0.611087	0.316	0.143
ddx18	0.633417	0.610072	0.509	0.686
rpl19	0.122149	0.61006	0.825	0.943
tial1	0.967084	0.609997	0.579	0.714
lmo1	0.491109	0.609983	0.421	0.429
fscn1a	0.12381	0.60744	0.596	0.571
zfhx4	0.788858	0.607284	0.474	0.514
zgc:175088	0.0248687	0.60512	0.456	0.286
junbb	0.405564	0.604824	0.526	0.543
eef1db	0.017511	0.604388	0.86	0.857
si:dkey-242k1.4	0.0328258	0.604046	0.123	0
plpp1a	0.0239105	0.603268	0.246	0.057
pho	0.0879027	0.598658	0.386	0.686
u2surp	0.620498	0.597629	0.807	0.971
cdkn1bb	0.0484188	0.596514	0.316	0.171
LOC100332446	0.132432	0.59651	0.263	0.143
acaca	0.0727886	0.596186	0.14	0.029
LOC108190731	0.729722	0.595271	0.193	0.257
ier2a	0.291346	0.595099	0.456	0.371
pnn	0.379001	0.594998	0.667	0.771
si:ch211-212k18.4	0.604608	0.593545	0.719	0.857
rpl23	0.0862706	0.593087	0.842	0.886
rpl24	0.00499859	0.592982	0.93	0.943
nkrf	0.696231	0.592868	0.281	0.371
plxnd1	0.48552	0.592825	0.351	0.314
f3b	0.259817	0.591693	0.263	0.171
LOC572225	0.601163	0.590681	0.158	0.229
ddit3	0.140712	0.590526	0.228	0.114
si:dkey-85n7.6	0.211988	0.590343	0.175	0.086
atf7b	0.139662	0.588938	0.368	0.257
tpm4a	0.312461	0.587794	0.684	0.743
rpl21	0.0603163	0.585409	0.912	0.914
LOC100331694	0.0495777	0.584126	0.105	0
plod2	0.0858292	0.583284	0.368	0.229
ubxn2a	0.227169	0.583126	0.228	0.143
wu:fi04e12	0.176491	0.582703	0.281	0.514
sh2b1	0.243967	0.581121	0.333	0.257
igf2b	0.403401	0.580591	0.263	0.229
tob1a	0.225785	0.580283	0.298	0.229
rps16	0.0188414	0.580161	0.93	0.943
zeb2a	0.319466	0.578562	0.333	0.286
zgc:103438	0.0727886	0.578545	0.14	0.029
ppp4r1	0.457967	0.577886	0.421	0.429
nbeaa	0.75502	0.57778	0.088	0.114
rgma	0.432798	0.577632	0.228	0.171
rpl22l1	0.0390867	0.576905	0.807	0.886
rbbp6	0.30459	0.572773	0.789	0.771
wu:fa11c10	0.482215	0.572097	0.316	0.314
faua	0.0596348	0.571404	0.86	0.914
shrprbck1r	0.621519	0.570971	0.298	0.314
dusp2	0.288485	0.570681	0.246	0.4
rps2	0.0201142	0.568818	0.982	1
tead3a	0.887271	0.568008	0.263	0.314
grinab	0.604663	0.565786	0.491	0.6
ywhah	0.397188	0.565735	0.456	0.486
zgc:171772	0.0200873	0.565493	0.912	0.943
kank3	0.515594	0.565441	0.175	0.143
mibp2	0.292152	0.565133	0.632	0.857
fbxo21	0.473866	0.564964	0.175	0.257
stau1	0.0804083	0.564477	0.561	0.486
rpl11	0.0258888	0.56435	0.912	1
wu:fi36c02	0.767258	0.56377	0.158	0.143
st8sia6	0.0947771	0.563709	0.333	0.2
fkbp5	0.440753	0.563689	0.789	0.829
ddit4	0.978074	0.563489	0.123	0.143
ccnl1a	0.862832	0.562285	0.439	0.571
rps14	0.0109054	0.561196	0.912	0.971
adamts15a	0.157684	0.560091	0.158	0.057
fbp1a	0.265674	0.559955	0.158	0.086
fmnl3	0.352055	0.559121	0.246	0.171
tmem176l.1	0.207848	0.558952	0.491	0.514
mmp14b	0.178387	0.558277	0.509	0.429
crabp2a	0.813356	0.557886	0.263	0.286
alas1	0.0197005	0.557814	0.421	0.229
creg2	0.106743	0.557736	0.386	0.286
ndfip1l	0.234302	0.557367	0.579	0.629
fcer1gl	0.0709511	0.556312	0.246	0.086
phf12a	0.609811	0.556032	0.263	0.257
fzd9b	0.0401269	0.555966	0.211	0.057
eef1b2	0.0343961	0.555422	0.895	1
rps15	0.00874474	0.555162	0.93	1
cfap36	0.600751	0.553676	0.263	0.371
zgc:174888	0.0587193	0.553626	0.158	0.029
gyg1a	0.0419548	0.55281	0.281	0.114
LOC100536923	0.791106	0.551763	0.421	0.486
LOC795545	0.0741952	0.551603	0.947	1
sccpdhb	0.279653	0.549473	0.211	0.143
si:ch211-132p1.3	0.0234648	0.548441	0.421	0.229
rgmb	0.515898	0.548221	0.333	0.343
zgc:92481	0.45386	0.547733	0.211	0.171
sik1	0.192792	0.547676	0.14	0.057
ube2o	0.285409	0.545977	0.316	0.229
mtmr12	0.684155	0.545802	0.298	0.429
chst2b	0.272806	0.545384	0.263	0.2
rpl35a	0.00916787	0.545125	0.947	1
phf11	0.602837	0.544305	0.298	0.429
rpl6	0.0148174	0.54367	0.965	1
cav1	0.0376141	0.542739	0.246	0.086
mdm4	0.665384	0.542297	0.544	0.686
eif2s1b	0.174082	0.541506	0.526	0.514
cadm2a	0.341404	0.539143	0.491	0.429
id1	0.252643	0.539066	0.702	0.657
akap9	0.468873	0.537065	0.368	0.514
dip2a	0.0829361	0.536848	0.404	0.286
zswim8	0.992709	0.536726	0.368	0.429
LOC101886383	0.678357	0.536296	0.298	0.314
upf1	0.569077	0.535832	0.684	0.771
zgc:195175	0.106158	0.535816	0.228	0.114
eno2	0.271887	0.535765	0.368	0.286
gnsb	0.624957	0.535534	0.175	0.257
ubp1	0.505046	0.535325	0.228	0.314
hsf1	0.535443	0.535235	0.298	0.286
upf3b	0.526524	0.534917	0.439	0.629
mafba	0.466784	0.534839	0.404	0.343
rpl8	0.0379698	0.534774	0.93	0.943
LOC798694	0.9091	0.534111	0.123	0.114
vasna	0.669626	0.532747	0.228	0.229
ccdc88c	0.619199	0.532097	0.526	0.6
zgc:153952	0.0923047	0.531835	0.175	0.057
zgc:171713	0.31579	0.531099	0.158	0.086
usp19	0.465515	0.531012	0.263	0.229
gpbp1l1	0.204133	0.529534	0.491	0.486
tra2a	0.524133	0.529181	0.667	0.857
lamb2	0.13552	0.528989	0.193	0.086
gabarapb	0.166548	0.527221	0.544	0.514
col1a2	0.279653	0.527201	0.211	0.143
si:ch211-181d7.3	0.165986	0.52529	0.193	0.371
rpl5a	0.0126442	0.523919	0.895	0.971
ddb2	0.34422	0.523414	0.351	0.314
fam110b	0.415338	0.523401	0.105	0.057
srxn1	0.456924	0.522648	0.193	0.286
robo1	0.15748	0.522051	0.719	0.629
adamts1	0.696512	0.52186	0.105	0.086
LOC101885164	0.116581	0.52177	0.333	0.229
cpeb4a	0.934289	0.5207	0.123	0.143
zgc:92045	0.26297	0.519586	0.386	0.343
ppp1r21	0.306909	0.519347	0.368	0.314
zgc:136826	0.517747	0.518993	0.456	0.514
rnf144b	0.302018	0.518893	0.263	0.2
hsp90ab1	0.00705674	0.517263	1	1
f10	0.108519	0.517121	0.263	0.143
mbnl3	0.258692	0.515715	0.333	0.229
npepps	0.748686	0.515684	0.421	0.514
sdf4	0.775716	0.515	0.246	0.229
srsf5a	0.532385	0.514264	0.807	0.914
uba5	0.889203	0.514058	0.211	0.229
nr2c2	0.816831	0.513874	0.158	0.143
si:dkeyp-10a3.2	0.426354	0.513406	0.211	0.171
ms4a17a.11	0.618886	0.513259	0.368	0.4
ginm1	0.631382	0.512991	0.298	0.286
arid1b	0.501296	0.512739	0.333	0.457
depdc5	0.775206	0.512518	0.246	0.257
rpl7a	0.0201046	0.512422	0.93	0.971
eif3c	0.175729	0.512254	0.789	0.914
rps29	0.0434999	0.511401	0.93	0.943
LOC556095	0.26223	0.510892	0.281	0.2
bicc1b	0.571667	0.510676	0.123	0.086
rps27.1	0.042979	0.510578	0.842	0.971
rpl10	0.063081	0.510318	0.86	0.971
nf1b	0.087888	0.510304	0.158	0.343
chmp2bb	0.304942	0.509843	0.281	0.229
oaz1b	0.0562448	0.509765	0.772	0.857
ckba	0.229566	0.509462	0.368	0.314
nfkbiab	0.593373	0.508875	0.456	0.514
map1sa	0.953301	0.50809	0.298	0.343
rnf146	0.340641	0.508071	0.246	0.171
serinc1	0.314236	0.50763	0.579	0.629
cdh13	0.124083	0.507581	0.211	0.086
cnot3a	0.944903	0.506726	0.456	0.543
raph1b	0.323969	0.505229	0.175	0.286
tpm2	0.937762	0.504635	0.298	0.343

## Sheet: Sub 2
	p_val	avg_log2FC	pct.1	pct.2
hmgb2a	9.35e-10	2.28448	0.943	0.754
mki67	5.49e-12	2.25576	0.857	0.14
stmn1a	7.92e-11	2.18192	0.914	0.386
top2a	1.74e-07	2.05254	0.571	0.088
hmgn2	1.57e-08	1.97723	1	0.772
hmga1a	2.98e-08	1.93095	0.943	0.737
pcna	4.32e-08	1.86177	0.857	0.386
tubb2b	8.57e-09	1.82745	0.914	0.509
hnf1bb	2.16e-08	1.77638	0.657	0.088
osr2	1.18e-09	1.66734	0.571	0.018
pcdh1b	5.28e-07	1.65654	0.629	0.158
rrm2	5.01e-08	1.63929	0.543	0.053
cdh6	1.32e-06	1.63453	0.8	0.351
jarid2b	2.59e-05	1.62688	0.571	0.158
si:ch73-281n10.2	3.68e-07	1.59973	0.943	0.684
dek	1.02e-10	1.59514	0.857	0.246
h3f3a	7.3e-09	1.57016	0.971	0.667
h2afvb	2.23e-05	1.54494	0.857	0.649
stmn2b	1.01e-08	1.527	0.6	0.053
aspm	2.6e-05	1.52386	0.4	0.053
cenpf	0.000210041	1.50688	0.371	0.07
chaf1a	1.03e-07	1.46039	0.771	0.228
rbbp4	2.08e-07	1.45836	0.857	0.386
incenp	1.48e-10	1.45044	0.686	0.053
tuba8l4	1.25e-06	1.41762	0.886	0.614
banf1	1.04e-07	1.41115	0.886	0.456
ATP6	4.55e-05	1.38837	0.686	0.263
jag1b	1.81e-07	1.38709	0.829	0.281
pvrl2l	3.19e-06	1.3827	0.571	0.123
ND1	6.17e-05	1.36122	0.686	0.263
ND2	3.75e-05	1.35379	0.686	0.263
kif20bb	1.36e-09	1.34105	0.6	0.035
gmnn	1.91e-09	1.33571	0.629	0.053
tpx2	9.67e-08	1.33026	0.514	0.035
nasp	4.22e-08	1.32918	0.829	0.246
alcama	1.12e-06	1.31806	0.971	0.509
ptmab	3.31e-06	1.30195	0.971	0.86
btbd11a	0.00162863	1.29769	0.4	0.123
pax8	2.74e-07	1.28709	0.543	0.07
hmgb2b	3.72e-05	1.26327	0.914	0.772
ND5	0.000100312	1.2566	0.686	0.263
mcm7	1.19e-06	1.25598	0.857	0.439
hmgb1b	1.77e-05	1.24829	0.8	0.491
kaznb	0.00074795	1.24347	0.4	0.105
tacc3	2.69e-06	1.24233	0.343	0
COX1	0.000116171	1.23116	0.686	0.263
smc4	1.07e-10	1.22658	0.686	0.053
fras1	0.000235082	1.2129	0.657	0.298
CYTB	6.17e-05	1.21112	0.686	0.263
gdf6a	1.08e-08	1.2111	0.514	0.018
si:ch211-288g17.3	2.1e-06	1.21061	0.943	0.737
lrp2a	0.00436052	1.21018	0.343	0.105
pola1	8.97e-09	1.20626	0.6	0.053
uncx4.1	4.7e-08	1.19756	0.714	0.158
ND4	0.000107967	1.19098	0.686	0.263
snrpf	3.18e-06	1.18562	0.857	0.421
ptmaa	0.000217893	1.18431	0.943	0.667
kpna2	5.81e-07	1.1813	0.629	0.123
lig1	1.86e-07	1.17884	0.771	0.193
cdh17	0.000649603	1.16711	0.314	0.053
kiaa0101	1.91e-06	1.16409	0.6	0.14
fen1	3.16e-07	1.16297	0.686	0.175
hnf1ba	1.06e-07	1.15784	0.571	0.07
mcm5	5.66e-07	1.15639	0.686	0.175
COX2	0.000398474	1.15255	0.686	0.263
nusap1	1.9e-05	1.14409	0.4	0.053
clspn	3.74e-09	1.13579	0.686	0.088
cers3b	0.000146877	1.122	0.286	0.018
dacha	0.00140605	1.11739	0.857	0.474
ctcf	3.07e-05	1.11261	0.771	0.351
kif4	1.01e-08	1.11171	0.514	0.018
ccdc173	3.16e-06	1.11064	0.486	0.07
tuba8l	0.00200471	1.10586	0.771	0.579
si:ch211-161h7.4	1.43e-10	1.10382	0.686	0.07
dlgap5	7.1e-08	1.10135	0.514	0.035
COX3	0.000678759	1.09924	0.686	0.263
def8	0.00020513	1.09677	0.543	0.158
cdk1	1.51e-07	1.0951	0.457	0.018
seta	4.66e-06	1.09312	0.857	0.561
mcm4	5.7e-06	1.08948	0.686	0.211
ncapd2	1.15e-11	1.08691	0.714	0.035
hist1h4l	9.22e-07	1.07862	0.543	0.07
ppm1g	1.57e-05	1.06386	0.743	0.333
tyms	2.46e-09	1.06241	0.657	0.088
cirbpa	1.45e-05	1.06239	1	0.86
si:ch211-156b7.4	1.58e-08	1.06172	0.686	0.105
marco	0.685011	1.0565	0.114	0.088
plk1	2.03e-07	1.05164	0.514	0.053
tubb4b	9.39e-06	1.04987	0.971	0.737
flrt3	5.02e-05	1.04943	0.714	0.333
celsr1b	1.71e-08	1.04697	0.514	0.018
si:ch211-222l21.1	6.02e-07	1.04614	1	0.912
chaf1b	4.52e-08	1.04404	0.486	0.018
ND3	0.000305608	1.03949	0.657	0.263
odc1	1.4e-07	1.03837	0.686	0.14
mcm6	3.95e-05	1.03819	0.629	0.211
msh6	9.33e-06	1.03809	0.629	0.175
LOC110439124	0.0633738	1.03301	0.171	0.053
hirip3	8.29e-06	1.0329	0.771	0.316
kcnq5a	9.77e-05	1.03161	0.371	0.053
nucks1a	2.26e-05	1.03062	0.971	0.737
rrm1	2.25e-05	1.02632	0.543	0.14
adka	1.14e-05	1.02577	0.714	0.263
h2afva	7.96e-06	1.02417	0.8	0.474
si:dkey-119f1.1	0.000638234	1.02051	0.286	0.035
smc2	7.28e-06	1.01828	0.486	0.07
LOC100330864	8.18e-07	1.01557	0.429	0.018
ncapg	1.23e-08	1.01317	0.514	0.018
slc4a4a	4.83e-06	1.01115	0.4	0.035
dhfr	2.84e-10	1.01023	0.686	0.053
foxj1a	6.99e-07	1.00983	0.629	0.105
whsc1	8.48e-09	1.00732	0.657	0.105
kif11	7.78e-09	1.00375	0.543	0.018
LOC101885278	0.000275247	1.00335	0.571	0.211
gfra1a	2.29e-05	1.00088	0.286	0
ucp2	0.0460006	0.995459	0.571	0.368
hsp90aa1.2	8.47e-05	0.989152	0.4	0.07
ranbp1	6.63e-05	0.988047	0.857	0.526
supt16h	1.67e-05	0.986594	0.743	0.368
ND4L	6.04e-05	0.984541	0.629	0.193
psmd7	4.93e-05	0.984228	0.771	0.491
snrpd2	7.13e-05	0.98104	0.686	0.316
nutf2l	7.41e-07	0.980664	0.771	0.263
ncam2	0.0105089	0.97955	0.2	0.035
mcm3	1.22e-06	0.971088	0.714	0.211
rgs6	0.000168395	0.971007	0.371	0.053
calm2b	3.46e-06	0.967049	0.857	0.544
doc2b	0.0100466	0.963652	0.2	0.035
ube2c	6.23e-05	0.961883	0.457	0.088
znrf3	0.00898939	0.957548	0.4	0.158
alcamb	1.05e-06	0.952003	0.686	0.193
dynll1	0.00282788	0.951744	0.686	0.544
zgc:110540	3.32e-07	0.947203	0.486	0.035
hells	1.31e-05	0.945062	0.657	0.175
mybbp1a	7.71e-06	0.943144	0.743	0.246
etv4	0.000262565	0.934638	0.543	0.211
cntnap2a	0.00712817	0.93412	0.314	0.088
fgf8a	0.0233284	0.933068	0.343	0.14
rpa2	2.46e-09	0.931774	0.657	0.088
dock1	0.00289911	0.930964	0.514	0.211
spdl1	1.62e-08	0.930679	0.571	0.053
sub1a	2.28e-07	0.927284	0.943	0.596
LOC100534909	7.93e-06	0.922513	0.314	0
lhx1a	5.43e-05	0.919291	0.629	0.211
stt3b	5.24e-06	0.916675	0.8	0.351
rpa1	0.000246102	0.914336	0.629	0.298
hmga2	2.43e-06	0.913578	0.4	0.018
lmnb2	5e-07	0.912492	0.886	0.439
daw1	1.33e-05	0.902637	0.343	0.018
cfap57	5.93e-05	0.901291	0.4	0.053
hpcal4	7.93e-06	0.899927	0.314	0
ran	0.000145948	0.897153	0.886	0.789
aurkb	1.25e-07	0.894479	0.457	0.018
apex1	0.0001823	0.894075	0.914	0.544
ntn1a	4.62e-06	0.891323	0.457	0.053
slbp	7.55e-08	0.879884	0.514	0.035
ing5b	2.9e-08	0.879114	0.543	0.053
lbr	3.31e-07	0.877656	0.629	0.123
ccne2	7.66e-06	0.877157	0.4	0.035
mybl2b	2.92e-08	0.875679	0.457	0
ext1b	0.000402672	0.873287	0.343	0.053
tuba1b	3.49e-06	0.871933	0.543	0.105
nrip1b	4.75e-05	0.871586	0.314	0.018
ccnb1	2.92e-08	0.870486	0.457	0
grik2	0.0608299	0.863322	0.371	0.193
cfap45	7.53e-06	0.860453	0.371	0.018
calcrla	0.0291112	0.860064	0.4	0.175
zgc:158463	0.000345172	0.855136	1	0.982
grip1	1.53e-06	0.855115	0.714	0.193
pbk	2.92e-08	0.853519	0.457	0
aak1b	0.000548157	0.853391	0.286	0.035
col18a1a	4.15e-05	0.853114	0.6	0.175
si:ch211-113a14.18	6.5e-05	0.847949	0.257	0
cldn7b	1.05e-07	0.845391	0.486	0.018
cbx5	0.000273079	0.843675	0.8	0.544
anp32b	1.14e-05	0.840465	0.886	0.491
ercc6l	2.23e-08	0.840407	0.514	0.018
map3k19	2.29e-05	0.840272	0.286	0
hmgn7	4e-05	0.840099	0.943	0.807
bub3	2.4e-05	0.836228	0.686	0.281
kpnb3	0.000362035	0.83391	0.686	0.421
zbtb20	0.0012174	0.833414	0.8	0.509
nhsa	0.00388018	0.828356	0.657	0.333
LOC797750	0.000929861	0.827974	0.657	0.316
tmpoa	1.05e-06	0.82608	0.686	0.193
zgc:55461	3.33e-05	0.825688	0.429	0.07
u2af1	9.79e-06	0.823449	0.886	0.491
cdk2	8e-09	0.822121	0.657	0.105
smoc2	0.00558658	0.821715	0.4	0.158
ephb2b	1.17e-05	0.821392	0.6	0.14
insrb	0.00444755	0.821085	0.257	0.053
got1	0.000324709	0.815466	0.657	0.281
pspc1	2.41e-06	0.811019	0.629	0.14
dachd	0.0148924	0.810967	0.829	0.596
zgc:56493	0.00257377	0.810683	0.857	0.667
cbx1a	1.37e-05	0.809627	0.829	0.404
hspe1	0.0001894	0.809067	0.8	0.456
snu13b	0.000515486	0.80326	0.743	0.386
snrpd1	0.000671451	0.802372	0.857	0.561
stim2b	3.31e-05	0.802339	0.371	0.035
rangap1b	3.55e-07	0.801762	0.571	0.088
ND6	0.000113052	0.80057	0.543	0.158
mcm2	2.9e-05	0.800048	0.686	0.228
pa2g4b	1.52e-05	0.798911	0.771	0.246
fam60al	8.78e-07	0.797265	0.6	0.123
mllt4a	0.000217832	0.792534	0.486	0.123
wu:fj29h11	2.21e-05	0.790947	0.629	0.175
ube2t	2.1e-10	0.790622	0.6	0.018
si:dkey-203a12.4	0.476052	0.790616	0.2	0.14
hmmr	8.98e-07	0.788453	0.371	0
frem2b	6.19e-05	0.788285	0.8	0.333
cnbpa	4.28e-05	0.787824	0.829	0.456
dnajc9	3.36e-05	0.787611	0.629	0.211
plxnb1a	2.18e-05	0.784941	0.686	0.246
dnah5	2.92e-06	0.78451	0.4	0.018
enkur	8.98e-07	0.78082	0.371	0
rfc4	1.14e-06	0.777678	0.514	0.088
LOC570372	0.00365218	0.776763	0.143	0
stag2b	0.000877001	0.776489	0.771	0.421
ipo11	0.000123453	0.776221	0.486	0.14
hnrnpa0b	0.001016	0.775876	0.914	0.702
dck	2.08e-07	0.775863	0.457	0.018
cks1b	1.25e-07	0.773274	0.571	0.07
ssrp1a	2.6e-05	0.771476	0.829	0.404
zgc:110425	2.37e-07	0.771168	0.457	0.018
atp5g1	0.000878316	0.770946	0.771	0.491
hnrnpabb	0.00157572	0.769556	0.914	0.737
ccnd1	0.00163834	0.767951	0.886	0.526
nucks1b	7.04e-06	0.767713	0.971	0.579
kif15	1.11e-06	0.767194	0.457	0.035
kifc1	8.98e-07	0.762312	0.371	0
rad21a	0.000151986	0.760607	0.829	0.526
zranb3	4.75e-05	0.759589	0.314	0.018
sim1b	7.93e-06	0.757725	0.314	0
uhrf1	0.000285529	0.757409	0.571	0.211
h2afx	7.19e-08	0.756888	0.543	0.053
skp2	5.58e-05	0.75598	0.371	0.053
sumo3b	1.18e-05	0.755776	0.829	0.404
ralgps2	0.00268892	0.752664	0.371	0.105
setb	0.000747651	0.751887	0.886	0.632
cdca8	1.33e-07	0.748419	0.457	0.018
lamc3	0.000365162	0.747729	0.371	0.07
dpy30	0.000186287	0.746941	0.829	0.439
rasa1a	0.000108349	0.745298	0.486	0.105
wscd2	0.0588518	0.745111	0.143	0.035
psmd1	2.75e-05	0.744457	0.943	0.544
anp32a	0.00041955	0.744443	0.943	0.807
esco2	1.18e-05	0.742524	0.343	0.018
rpa3	3.87e-09	0.738886	0.686	0.07
lamc1	1.01e-05	0.73622	0.657	0.175
ncl	0.000760192	0.735472	0.914	0.702
cfl1	0.000464202	0.732677	1	0.825
rnaseh2a	3.62e-07	0.732597	0.6	0.105
ddx39ab	7.48e-05	0.732178	0.857	0.456
spc25	4.08e-07	0.729827	0.429	0.018
ccna2	6.74e-06	0.723047	0.457	0.053
si:ch73-1a9.3	0.0107409	0.720651	0.943	0.86
npr1a	0.00687225	0.719782	0.314	0.088
mad2l1	1.92e-05	0.719155	0.457	0.07
ctdp1	2.3e-06	0.719105	0.514	0.07
kntc1	2.93e-07	0.715999	0.4	0
si:ch211-51e12.7	9.72e-07	0.71563	0.886	0.509
si:dkey-215k6.1	0.00635291	0.714974	0.171	0.018
cenpe	1.58e-06	0.714713	0.4	0.018
wwox	0.0116428	0.71322	0.257	0.07
vldlr	2.02e-06	0.71275	0.4	0.018
eif4a3	0.000448387	0.711899	0.8	0.474
cdc25b	5.68e-06	0.711087	0.571	0.123
rwdd1	0.00017431	0.709849	0.829	0.439
hdac1	0.000675754	0.709302	0.914	0.702
znf367	7.93e-06	0.708236	0.314	0
dynll2a	5.06e-05	0.70794	0.686	0.211
bcam	0.00167144	0.706607	0.829	0.579
si:ch211-141e20.2	0.000121442	0.703803	0.486	0.123
srrt	3.45e-05	0.703539	0.886	0.509
ak7a	4.64e-07	0.703233	0.429	0.018
hnrnpl2	0.000126305	0.702119	0.914	0.456
psmb4	0.000620901	0.702025	0.8	0.561
psma3	0.000301738	0.701885	0.8	0.421
helz2	0.119852	0.699981	0.171	0.07
pomp	0.000702246	0.699217	0.829	0.579
fam213b	6.67e-08	0.698982	0.486	0.018
plce1	0.00335682	0.696868	0.371	0.105
ywhaqb	0.00083179	0.69564	0.943	0.719
tead1b	0.014982	0.695459	0.343	0.123
tma7	0.000328807	0.695129	0.829	0.474
cdc14b	0.0927387	0.693851	0.514	0.368
cspg5a	1.8e-05	0.692561	0.343	0.018
eftud1	0.00127997	0.691979	0.343	0.07
si:ch211-119e14.2	0.00070468	0.691661	0.4	0.088
cd9b	0.0074394	0.690336	0.171	0.018
mta1	1.55e-05	0.689197	0.486	0.088
si:ch1073-429i10.3	0.00407772	0.688879	0.914	0.754
anapc1	0.012552	0.687206	0.257	0.07
ncs1a	0.000859945	0.687057	0.371	0.088
gem	2.29e-05	0.686211	0.286	0
cyr61	0.230594	0.685682	0.171	0.088
uba2	1.09e-05	0.685558	0.714	0.263
pou3f3b	0.000320312	0.683825	0.314	0.035
grik5	0.0772914	0.683193	0.429	0.246
sgut1	0.000459351	0.681453	0.743	0.351
lmnb1	0.00107177	0.680224	0.543	0.246
tpra	5.61e-05	0.679659	0.714	0.298
si:ch211-200p22.4	0.00457635	0.679539	0.229	0.035
eif3ja	7.79e-05	0.675695	0.857	0.439
cadm1a	0.000318408	0.675259	0.429	0.088
rcc2	0.000227035	0.673771	0.914	0.421
ube2ib	2.57e-05	0.673492	0.857	0.439
ppa1b	5.94e-05	0.671555	0.686	0.263
rbm8a	0.00110927	0.67032	0.743	0.456
nlgn2a	0.00837349	0.669868	0.2	0.035
pdgfaa	3.28e-05	0.669688	0.6	0.193
ylpm1	6.31e-06	0.668127	0.714	0.246
sumo3a	0.000595359	0.667622	0.857	0.561
rfc1	4.95e-07	0.665358	0.686	0.14
rimkla	0.000348223	0.663955	0.6	0.228
tns1b	0.0001	0.660361	0.657	0.246
brd3a	0.00217828	0.659732	0.8	0.491
tyw1	0.010075	0.657824	0.543	0.228
hat1	0.0002437	0.657502	0.543	0.211
caprin1a	5.87e-05	0.657069	0.829	0.386
ponzr1	0.000132011	0.65652	0.629	0.211
psmd2	0.000588675	0.65535	0.771	0.421
psmc4	3.43e-05	0.654258	0.629	0.193
ildr2	0.000304632	0.65387	0.543	0.175
e2f8	3.53e-05	0.653507	0.314	0.018
lin52	2.28e-07	0.652765	0.514	0.053
kif20a	0.000103634	0.65143	0.286	0.018
cmpk	0.00011557	0.649282	0.543	0.175
slc7a3a	6.51e-05	0.646617	0.657	0.228
mhc1uba	0.000618525	0.646029	0.743	0.368
wdhd1	3.51e-08	0.645263	0.543	0.035
rsf1b.1	0.0077297	0.644463	0.829	0.632
actb1	0.00165301	0.643019	0.914	0.754
hspa4a	4.15e-05	0.642589	0.657	0.211
glt1d1	2.15e-06	0.642431	0.4	0.018
stra13	1.76e-07	0.641735	0.571	0.07
tprb	0.00171394	0.641053	0.714	0.351
ndst2a	0.00262499	0.64078	0.543	0.246
srsf1a	0.000272477	0.64044	0.857	0.474
mtss1lb	0.00206682	0.639378	0.286	0.053
tnrc18	9.59e-05	0.638891	0.857	0.439
lypd6	0.000288016	0.638592	0.343	0.053
marcksb	0.000564333	0.638307	0.886	0.561
bub1	1.33e-05	0.636829	0.343	0.018
ttk	9.36e-08	0.634475	0.429	0
cox7a2a	0.000200571	0.632971	0.714	0.316
numa1	1.75e-06	0.632411	0.543	0.07
mdc1	0.000799547	0.631555	0.771	0.333
cd99l2	0.00499814	0.630811	0.686	0.404
prim2	4.45e-07	0.630487	0.486	0.053
nek12	4.37e-06	0.629789	0.457	0.053
si:dkey-261m9.17	2.25e-05	0.628197	0.371	0.035
dnmt3aa	2.52e-07	0.627136	0.457	0.018
asf1ba	1.1e-05	0.626589	0.457	0.07
hnrnpa0l	0.000996176	0.623429	0.886	0.772
si:dkey-188g12.1	0.00361597	0.623042	0.229	0.035
cfap58	6.46e-05	0.622168	0.343	0.035
mcm10	8.98e-07	0.621797	0.371	0
ppargc1a	7.93e-06	0.621589	0.314	0
supt3h	0.000295169	0.621363	0.657	0.263
cdc20	2.29e-05	0.620803	0.286	0
lama5	0.000177216	0.62041	0.486	0.123
gab2	0.000171932	0.620035	0.486	0.14
cbx3a	0.00527061	0.619451	0.829	0.614
ywhae1	0.00296006	0.618762	0.886	0.684
smad2	0.00526682	0.618657	0.686	0.368
plcb3	0.00442161	0.618235	0.571	0.263
dnmt1	0.000208641	0.616816	0.514	0.158
atp5b	0.00734164	0.616516	0.8	0.684
pold1	6.29e-05	0.616337	0.429	0.07
si:dkey-66i24.9	5.43e-06	0.615111	0.4	0.035
atp5f1	0.00661423	0.613943	0.8	0.561
pa2g4a	0.00885307	0.613627	0.629	0.386
amot	0.0187457	0.612218	0.286	0.088
gtse1	2.11e-05	0.611452	0.4	0.053
msh2	6.94e-05	0.610054	0.543	0.14
cycsb	3.79e-05	0.609052	0.743	0.298
rad51	4.27e-06	0.608048	0.429	0.035
rad18	0.000248933	0.607744	0.343	0.053
atad5a	0.000214839	0.60668	0.514	0.14
smarca5	1.25e-05	0.605629	0.914	0.439
si:dkey-27p23.3	0.000171532	0.605525	0.314	0.035
hmgb3a	0.00272379	0.604788	0.829	0.526
cdca7a	0.000308135	0.603445	0.514	0.158
haus5	9.36e-08	0.602911	0.429	0
ndrg3a	0.000778787	0.602261	0.4	0.105
tia1l	0.00197902	0.602177	0.714	0.404
ilf2	0.000777481	0.601796	0.886	0.509
usp14	0.00199663	0.601687	0.686	0.386
pole2	4.81e-06	0.601127	0.486	0.07
arl14ep	0.000324422	0.600864	0.543	0.228
si:ch211-285f17.1	0.000567325	0.600115	0.771	0.316
emx2	8.45e-05	0.598501	0.343	0.035
phgdh	0.000357466	0.596973	0.4	0.088
eftud2	0.000246102	0.596855	0.657	0.281
cetn3	9.6e-07	0.595989	0.629	0.123
morc2	0.000129649	0.595942	0.686	0.228
psmd14	0.000107312	0.595899	0.714	0.263
ranbp3b	0.000474404	0.595696	0.743	0.351
phax	6.24e-06	0.595506	0.543	0.14
smad7	0.000859945	0.595142	0.371	0.088
sae1	2.91e-05	0.594986	0.6	0.158
hnrnpa1b	0.00270792	0.5949	0.943	0.684
cdca5	9.21e-08	0.594866	0.486	0.018
atxn7	0.00216033	0.593764	0.429	0.14
dnah2	3.65e-05	0.593001	0.486	0.088
hs6st1a	0.0130176	0.591576	0.229	0.053
unga	2.25e-06	0.591218	0.457	0.053
gpc4	0.000641835	0.591039	0.429	0.105
cers2a	0.00103318	0.590853	0.314	0.053
smc1al	7.98e-05	0.59021	0.943	0.737
tenm4	0.0170969	0.589949	0.743	0.474
snrpb	0.000989174	0.588381	0.829	0.456
atpif1a	0.00105113	0.587985	0.771	0.544
depdc1a	0.000123483	0.587306	0.286	0.018
morf4l1	9.97e-06	0.586813	0.857	0.404
hsbp1b	0.000825437	0.586777	0.771	0.421
pold2	1.88e-05	0.58384	0.486	0.088
lyar	8.5e-05	0.583824	0.543	0.158
eif4g1a	0.00290473	0.58369	0.829	0.614
pds5b	0.000314463	0.583226	0.771	0.351
psmd3	0.00157491	0.5826	0.771	0.491
xpo1a	3.9e-05	0.582319	0.714	0.263
gpc5c	0.248296	0.58206	0.143	0.07
si:dkey-57a22.11	7.93e-06	0.581292	0.314	0
psmd6	9.33e-06	0.580782	0.743	0.263
nsfl1c	0.000215432	0.579876	0.686	0.281
syne1b	0.000145806	0.57909	0.514	0.123
lsm3	0.00177453	0.578499	0.657	0.368
cdca7b	0.00104046	0.578158	0.6	0.246
LOC103910844	0.000119342	0.575753	0.371	0.053
ncaph	1.79e-06	0.575675	0.4	0.018
hnrpl	0.00323052	0.575442	0.886	0.702
naf1	0.000145706	0.575362	0.514	0.158
dctpp1	0.00026081	0.575221	0.314	0.035
pcm1	0.000664089	0.573896	0.629	0.246
kcnj15	0.000499157	0.57339	0.2	0
hdac4	0.000753487	0.572722	0.8	0.368
si:ch211-243j20.2	0.000875831	0.572284	0.457	0.14
calm3b	0.00446325	0.572187	0.857	0.649
trrap	1.75e-05	0.572029	0.6	0.14
prmt1	0.000739066	0.571394	0.914	0.544
psmc1a	0.00518652	0.571116	0.771	0.509
vcana	0.00026081	0.57079	0.314	0.035
prpf19	6.88e-05	0.56962	0.771	0.333
fam172a	0.00685895	0.56962	0.486	0.211
her15.1	6.5e-05	0.569374	0.257	0
psma5	0.00633775	0.568804	0.657	0.386
zgc:194627	0.00108944	0.568191	0.286	0.053
kpnb1	0.0058918	0.567984	0.771	0.509
LOC100535772	0.00186299	0.56765	0.257	0.035
cdh4	0.0569931	0.567543	0.171	0.053
dhx36	0.00545654	0.567108	0.371	0.14
nap1l1	0.033882	0.56639	0.971	0.807
si:ch211-139k8.2	0.00675503	0.566345	0.314	0.105
si:ch211-114n24.6	0.00187983	0.566117	0.486	0.175
tars	0.000319735	0.565713	0.743	0.316
ercc4	6.92e-05	0.565013	0.429	0.07
cdk11b	0.00513525	0.56487	0.686	0.386
ccdc9	2.68e-05	0.563818	0.629	0.193
gars	0.000202424	0.563124	0.714	0.333
gyltl1b	0.00428085	0.562454	0.543	0.211
khdrbs1a	0.000496637	0.562236	1	0.912
zgc:153738	9.3e-05	0.561724	0.457	0.105
polr2h	5.42e-06	0.561007	0.514	0.088
si:ch211-185a18.2	0.00444755	0.560384	0.257	0.053
pcbd1	0.000163339	0.558418	0.571	0.175
LOC101886654	0.0074394	0.55683	0.171	0.018
tnfrsf19	0.00718083	0.556136	0.457	0.175
tram1	8.02e-05	0.554985	0.514	0.14
mtus1a	2.69e-06	0.554961	0.343	0
chtf18	8.06e-07	0.554959	0.514	0.053
pdia4	0.00010593	0.552676	0.743	0.316
c1qbp	0.00162678	0.552449	0.657	0.333
efnb3b	0.279738	0.551857	0.2	0.123
dhx9	0.010968	0.551706	0.686	0.421
wdr18	5.29e-10	0.551668	0.8	0.105
psmd11a	6.78e-06	0.551407	0.686	0.211
meig1	3.38e-05	0.550925	0.4	0.053
kif22	6.39e-05	0.550881	0.486	0.105
cluha	5.24e-05	0.550232	0.514	0.123
kif2c	0.000108024	0.549973	0.371	0.053
zgc:86764	5.23e-06	0.549573	0.371	0.018
h2afy2	0.00034662	0.549285	0.914	0.456
wee1	9.29e-05	0.549247	0.6	0.211
ebna1bp2	1.48e-05	0.549019	0.886	0.368
ddx39aa	0.00779711	0.54843	0.743	0.474
fndc3ba	0.000215465	0.547981	0.657	0.246
ctnnal1	0.000367619	0.546275	0.543	0.193
eif6	0.00267712	0.546038	0.657	0.351
sulf2b	0.969206	0.545524	0.143	0.158
cox6b1	0.000891745	0.544814	0.657	0.298
rpf1	0.00171394	0.544708	0.714	0.351
naa40	9.44e-05	0.544669	0.686	0.281
pola2	6.67e-08	0.542335	0.486	0.018
ncapd3	1.79e-06	0.542222	0.4	0.018
mibp	0.000294725	0.541967	0.514	0.14
rgs12a	0.0157193	0.541698	0.314	0.123
