# Supplementary material for: Identification of renal stem cells in zebrafish
Source: Sci Adv. 2025 Aug 22;11(34):eadx5296. doi: 10.1126/sciadv.adx5296 (PMC12372851; doi:10.1126/sciadv.adx5296)
Supplement: Supplementary file 3 — Tables S1 and S2 [file sciadv.adx5296_tables_s1_and_s2.zip › sciadv.adx5296_table_s1.xlsx]

## Sheet: Cluster 15
	p_val	avg_log2FC	pct.1	pct.2	p_val_adj	cluster	gene
pax2a2	0	3.68888	0.674	0.034	0	Cluster 15	pax2a
cdh112	0	3.14107	0.527	0.011	0	Cluster 15	cdh11
mir202	0	2.93031	0.287	0.001	0	Cluster 15	mir202
aldh1a21	0	2.92014	0.519	0.014	0	Cluster 15	aldh1a2
fgfr4	0	2.82614	0.612	0.006	0	Cluster 15	fgfr4
met1	0	2.79709	0.519	0.014	0	Cluster 15	met
nr2f22	0	2.76717	0.651	0.022	0	Cluster 15	nr2f2
sostdc1a	0	2.73611	0.333	0.001	0	Cluster 15	sostdc1a
ncam1a1	0	2.61395	0.535	0.02	0	Cluster 15	ncam1a
robo11	0	2.60928	0.682	0.032	0	Cluster 15	robo1
cx34.5	0	2.42396	0.256	0.001	0	Cluster 15	cx34.5
sparc2	0	2.41617	0.597	0.021	0	Cluster 15	sparc
fat1a2	0	1.66805	0.674	0.029	0	Cluster 15	fat1a
cdh6	0	1.66362	0.372	0.005	0	Cluster 15	cdh6
eya4	0	1.63154	0.364	0.005	0	Cluster 15	eya4
cxxc5a	0	1.62947	0.558	0.013	0	Cluster 15	cxxc5a
wt1a1	0	1.57703	0.364	0.004	0	Cluster 15	wt1a
six2a	0	1.54964	0.388	0	0	Cluster 15	six2a
lmx1bb	0	1.54928	0.279	0.006	0	Cluster 15	lmx1bb
cdh21	0	1.54256	0.535	0.022	0	Cluster 15	cdh2
vwa2	0	1.50919	0.357	0.003	0	Cluster 15	vwa2
si:ch211-207d6.2	0	1.49957	0.372	0.006	0	Cluster 15	si:ch211-207d6.2
LOC563082	0	1.49717	0.38	0.006	0	Cluster 15	LOC563082
tenm31	0	1.45812	0.473	0.014	0	Cluster 15	tenm3
cdhr1a	0	1.44462	0.434	0.008	0	Cluster 15	cdhr1a
eya2	0	1.44114	0.442	0.012	0	Cluster 15	eya2
wt1b	0	1.41717	0.442	0.007	0	Cluster 15	wt1b
nr2f1a1	0	1.33664	0.45	0.011	0	Cluster 15	nr2f1a
itga3b	0	1.33293	0.357	0.01	0	Cluster 15	itga3b
tmeff1b	0	1.29773	0.434	0.004	0	Cluster 15	tmeff1b
zgc:158689	0	1.22139	0.279	0.003	0	Cluster 15	zgc:158689
cpb1	0	1.21661	0.302	0.006	0	Cluster 15	cpb1
wnt4a	0	1.1445	0.326	0.002	0	Cluster 15	wnt4a
vasna	0	1.11194	0.349	0.007	0	Cluster 15	vasna
serpinh1a	0	1.07888	0.411	0.008	0	Cluster 15	serpinh1a
emilin1a1	0	1.07307	0.364	0.007	0	Cluster 15	emilin1a
zgc:113050	0	1.05968	0.38	0.006	0	Cluster 15	zgc:113050
crtap	0	1.02122	0.457	0.013	0	Cluster 15	crtap
hoxc8a	0	1.01514	0.395	0.009	0	Cluster 15	hoxc8a
lhx1a	0	0.957258	0.264	0.001	0	Cluster 15	lhx1a
dynll2a	0	0.946028	0.349	0.006	0	Cluster 15	dynll2a
foxc1a1	0	0.936263	0.333	0.004	0	Cluster 15	foxc1a
cldn7a	0	0.932317	0.287	0.004	0	Cluster 15	cldn7a
hoxc9a	0	0.924856	0.388	0.007	0	Cluster 15	hoxc9a
sema3fa	0	0.872084	0.31	0.005	0	Cluster 15	sema3fa
rbms2b	0	0.866686	0.411	0.012	0	Cluster 15	rbms2b
fkbp9	0	0.861084	0.457	0.008	0	Cluster 15	fkbp9
lmo1	0	0.8455	0.302	0.001	0	Cluster 15	lmo1
agtr1b	0	0.834248	0.271	0.003	0	Cluster 15	agtr1b
bmpr1aa	0	0.819913	0.372	0.008	0	Cluster 15	bmpr1aa
uncx4.1	0	0.818435	0.264	0.001	0	Cluster 15	uncx4.1
boc1	0	0.811183	0.364	0.009	0	Cluster 15	boc
LOC100536923	0	0.807328	0.318	0.003	0	Cluster 15	LOC100536923
gas1a	0	0.711207	0.357	0.005	0	Cluster 15	gas1a
notch3	0	0.697072	0.426	0.007	0	Cluster 15	notch3
lef1	0	0.675625	0.333	0.006	0	Cluster 15	lef1
si:ch211-56a11.2	0	0.640842	0.318	0.004	0	Cluster 15	si:ch211-56a11.2
tubb5	0	0.58213	0.31	0.005	0	Cluster 15	tubb5
smo	0	0.566015	0.38	0.003	0	Cluster 15	smo
six1b	0	0.545209	0.256	0	0	Cluster 15	six1b
LOC103909601	0	0.454686	0.256	0.003	0	Cluster 15	LOC103909601
pdgfaa	0	0.434866	0.256	0.004	0	Cluster 15	pdgfaa
fzd7b	0	0.420455	0.333	0.008	0	Cluster 15	fzd7b
si:ch211-39i22.11	1.99219e-307	1.31983	0.457	0.016	5.63611e-303	Cluster 15	si:ch211-39i22.1
coro1cb	1.15295e-306	0.74596	0.357	0.01	3.2618e-302	Cluster 15	coro1cb
tspan7	2.57762e-305	0.934803	0.488	0.019	7.29234e-301	Cluster 15	tspan7
LOC566119	9.77427e-302	5.15983	0.264	0.005	2.76524e-297	Cluster 15	LOC566119
smad6b	1.94034e-298	0.697993	0.349	0.01	5.48941e-294	Cluster 15	smad6b
limch1b1	6.27389e-294	1.43648	0.473	0.018	1.77495e-289	Cluster 15	limch1b
dzip1	4.74031e-285	0.471238	0.287	0.007	1.34108e-280	Cluster 15	dzip1
cnn3a4	5.50263e-282	1.41148	0.535	0.025	1.55675e-277	Cluster 15	cnn3a
tuba8l32	8.83386e-280	0.963751	0.349	0.01	2.49919e-275	Cluster 15	tuba8l3
mmp21	1.04993e-274	1.0513	0.411	0.015	2.97035e-270	Cluster 15	mmp2
col18a1a1	1.21373e-274	1.27209	0.45	0.018	3.43375e-270	Cluster 15	col18a1a
tenm4	1.42728e-269	1.69292	0.426	0.017	4.03793e-265	Cluster 15	tenm4
sox11a1	3.53145e-268	2.01805	0.55	0.028	9.99082e-264	Cluster 15	sox11a
zfhx4	1.89844e-264	1.03294	0.372	0.013	5.37087e-260	Cluster 15	zfhx4
sept101	9.96549e-260	0.640587	0.411	0.016	2.81934e-255	Cluster 15	2024-09-10
nanos1	6.3671e-258	2.33624	0.411	0.016	1.80131e-253	Cluster 15	nanos1
mmp14a1	6.38372e-258	0.487901	0.264	0.006	1.80602e-253	Cluster 15	mmp14a
syt1a	3.51552e-254	1.04984	0.295	0.008	9.94575e-250	Cluster 15	syt1a
dacha1	6.13412e-254	1.71941	0.442	0.019	1.7354e-249	Cluster 15	dacha
lamb1a	6.18426e-253	0.832784	0.395	0.015	1.74959e-248	Cluster 15	lamb1a
skib	2.36155e-251	0.615754	0.295	0.008	6.68107e-247	Cluster 15	skib
rdh10a1	3.35068e-250	0.692948	0.287	0.008	9.47942e-246	Cluster 15	rdh10a
ptprsa1	1.89356e-246	1.61537	0.488	0.024	5.35708e-242	Cluster 15	ptprsa
clstn11	1.26083e-244	1.523	0.558	0.031	3.56701e-240	Cluster 15	clstn1
marcksb	5.28889e-244	1.37301	0.488	0.024	1.49628e-239	Cluster 15	marcksb
tshz3b	6.00627e-237	1.01224	0.403	0.017	1.69923e-232	Cluster 15	tshz3b
pcdh19	6.87851e-237	1.12495	0.302	0.009	1.946e-232	Cluster 15	pcdh19
kif26ab	9.52983e-237	1.62631	0.38	0.015	2.69608e-232	Cluster 15	kif26ab
hoxb9a1	4.0931e-236	1.14881	0.434	0.019	1.15798e-231	Cluster 15	hoxb9a
cd151l	2.2042e-234	0.356279	0.279	0.008	6.23592e-230	Cluster 15	cd151l
ptprub	3.17043e-230	2.01959	0.535	0.031	8.96947e-226	Cluster 15	ptprub
tnc	2.22451e-229	1.3274	0.256	0.007	6.29336e-225	Cluster 15	tnc
cdc42ep51	1.53098e-228	0.845242	0.426	0.019	4.33128e-224	Cluster 15	cdc42ep5
c61	9.83429e-227	0.781341	0.333	0.012	2.78222e-222	Cluster 15	c6
igfbp5b2	2.51653e-226	1.7151	0.496	0.026	7.1195e-222	Cluster 15	igfbp5b
csad1	3.21041e-225	2.16026	0.364	0.014	9.08259e-221	Cluster 15	csad
slc38a4	2.31173e-224	0.786285	0.279	0.008	6.54011e-220	Cluster 15	slc38a4
si:ch73-217n20.1	9.04345e-220	2.3954	0.302	0.01	2.55848e-215	Cluster 15	si:ch73-217n20.1
parvaa	1.22111e-214	0.495875	0.326	0.012	3.45463e-210	Cluster 15	parvaa
efna1a1	1.33183e-213	1.08661	0.434	0.021	3.76789e-209	Cluster 15	efna1a
si:ch211-133n4.41	3.03065e-211	0.900308	0.426	0.021	8.57402e-207	Cluster 15	si:ch211-133n4.4
fstl1b2	2.75296e-209	1.30968	0.481	0.027	7.78841e-205	Cluster 15	fstl1b
aplp1	1.544e-207	1.21381	0.31	0.011	4.36814e-203	Cluster 15	aplp1
cdon	1.42445e-203	0.980876	0.38	0.017	4.02991e-199	Cluster 15	cdon
tmsb	7.26232e-203	2.08567	0.535	0.036	2.05458e-198	Cluster 15	tmsb
kif26ba	1.39649e-202	1.80122	0.349	0.015	3.95082e-198	Cluster 15	kif26ba
pls3	7.10065e-201	0.693985	0.38	0.017	2.00884e-196	Cluster 15	pls3
bckdhbl	8.9223e-201	0.649385	0.31	0.012	2.52421e-196	Cluster 15	bckdhbl
alcama2	3.60303e-200	2.14676	0.628	0.049	1.01933e-195	Cluster 15	alcama
hoxc3a	3.38424e-197	1.2213	0.349	0.015	9.57435e-193	Cluster 15	hoxc3a
lama41	9.84748e-195	0.612864	0.341	0.014	2.78595e-190	Cluster 15	lama4
bcam2	2.82011e-194	2.00587	0.69	0.062	7.97836e-190	Cluster 15	bcam
sobpb	1.40572e-193	0.689977	0.333	0.014	3.97693e-189	Cluster 15	sobpb
tox31	1.28935e-191	0.444716	0.256	0.008	3.6477e-187	Cluster 15	tox3
epha2b	3.48091e-191	0.831832	0.349	0.015	9.84786e-187	Cluster 15	epha2b
tjp1a2	1.57326e-190	1.25954	0.488	0.031	4.4509e-186	Cluster 15	tjp1a
metrn	1.79338e-188	0.655535	0.326	0.014	5.07366e-184	Cluster 15	metrn
ddc	6.15118e-185	2.84898	0.256	0.009	1.74023e-180	Cluster 15	ddc
slc44a5b1	1.66125e-183	0.766095	0.333	0.015	4.69985e-179	Cluster 15	slc44a5b
tspan18a	2.69108e-182	0.934424	0.264	0.009	7.61333e-178	Cluster 15	tspan18a
fgfr3	1.04191e-178	0.86774	0.256	0.009	2.94767e-174	Cluster 15	fgfr3
celsr1a3	3.57301e-177	1.03917	0.496	0.033	1.01084e-172	Cluster 15	celsr1a
agrn3	6.34538e-175	1.06733	0.535	0.04	1.79517e-170	Cluster 15	agrn
myo1b1	1.02642e-174	1.00445	0.434	0.026	2.90386e-170	Cluster 15	myo1b
dmd	3.01743e-174	1.51102	0.388	0.021	8.5366e-170	Cluster 15	dmd
alcamb	1.18908e-173	0.708622	0.349	0.017	3.36404e-169	Cluster 15	alcamb
anxa132	9.92869e-173	0.578905	0.31	0.013	2.80893e-168	Cluster 15	anxa13
neo1a1	1.64986e-170	1.02429	0.45	0.029	4.66761e-166	Cluster 15	neo1a
zgc:1533831	3.97073e-169	0.895576	0.341	0.017	1.12336e-164	Cluster 15	zgc:153383
efnb3a	2.67697e-168	0.643263	0.279	0.011	7.57343e-164	Cluster 15	efnb3a
plxna41	3.02493e-168	1.31331	0.426	0.027	8.55784e-164	Cluster 15	plxna4
ppfibp1b2	4.05917e-166	0.97876	0.388	0.022	1.14838e-161	Cluster 15	ppfibp1b
ptpn131	4.63968e-166	0.94668	0.38	0.021	1.31261e-161	Cluster 15	ptpn13
wwtr1	2.9881e-165	0.762402	0.403	0.024	8.45363e-161	Cluster 15	wwtr1
cgnl11	9.62484e-165	0.951092	0.403	0.024	2.72296e-160	Cluster 15	cgnl1
LOC797750	8.59026e-163	1.09614	0.318	0.015	2.43027e-158	Cluster 15	LOC797750
lrrc8c	5.2391e-162	0.446685	0.279	0.011	1.48219e-157	Cluster 15	lrrc8c
hoxb3a2	2.39324e-161	1.41619	0.481	0.035	6.77072e-157	Cluster 15	hoxb3a
stxbp6	5.73046e-161	0.591293	0.333	0.017	1.6212e-156	Cluster 15	stxbp6
btbd6b	1.06533e-160	1.74057	0.372	0.021	3.01392e-156	Cluster 15	btbd6b
celf5a	7.69315e-160	1.3568	0.256	0.01	2.17647e-155	Cluster 15	celf5a
arhgef18a2	3.9885e-159	1.328	0.457	0.032	1.12839e-154	Cluster 15	arhgef18a
etv5b	5.91153e-159	0.482334	0.264	0.01	1.67243e-154	Cluster 15	etv5b
yap14	7.49125e-157	1.172	0.512	0.041	2.11935e-152	Cluster 15	yap1
fzd41	1.03734e-155	0.4375	0.279	0.012	2.93473e-151	Cluster 15	fzd4
fscn1a1	1.10806e-154	1.256	0.512	0.041	3.13482e-150	Cluster 15	fscn1a
epha7	3.48441e-154	0.886345	0.287	0.013	9.85773e-150	Cluster 15	epha7
hspg22	4.40347e-153	1.26336	0.535	0.045	1.24579e-148	Cluster 15	hspg2
ninl	2.65774e-152	0.597166	0.302	0.015	7.519e-148	Cluster 15	ninl
ecm1b1	9.77009e-152	3.48353	0.589	0.057	2.76406e-147	Cluster 15	ecm1b
flrt3	1.09098e-151	0.897653	0.341	0.019	3.08648e-147	Cluster 15	flrt3
hoxb8a2	1.16039e-147	1.52457	0.465	0.035	3.28285e-143	Cluster 15	hoxb8a
lamc11	8.9491e-147	0.717484	0.372	0.023	2.53179e-142	Cluster 15	lamc1
tp53bp2a4	1.47763e-146	1.26509	0.574	0.053	4.18036e-142	Cluster 15	tp53bp2a
grip1	2.79957e-145	0.666981	0.279	0.013	7.92026e-141	Cluster 15	grip1
dachc1	2.40585e-144	0.706359	0.318	0.017	6.80639e-140	Cluster 15	dachc
sipa1l1	2.98182e-144	0.772589	0.349	0.02	8.43586e-140	Cluster 15	sipa1l1
myo1ea	5.90795e-142	0.557581	0.295	0.015	1.67142e-137	Cluster 15	myo1ea
fgfr21	3.69007e-140	0.997739	0.38	0.025	1.04396e-135	Cluster 15	fgfr2
lrp1aa1	5.85563e-138	1.43264	0.341	0.021	1.65662e-133	Cluster 15	lrp1aa
plekha63	3.67556e-134	0.976172	0.426	0.032	1.03985e-129	Cluster 15	plekha6
si:ch73-138n13.13	1.06214e-133	1.51291	0.558	0.056	3.00489e-129	Cluster 15	si:ch73-138n13.1
frem2b	2.77964e-133	1.27893	0.388	0.028	7.86388e-129	Cluster 15	frem2b
arhgef42	1.45739e-132	1.58118	0.55	0.056	4.12311e-128	Cluster 15	arhgef4
bcl9	1.52268e-132	0.794655	0.45	0.037	4.30781e-128	Cluster 15	bcl9
angptl4	1.2189e-131	1.12544	0.31	0.018	3.44838e-127	Cluster 15	angptl4
gli31	6.71441e-131	0.86403	0.295	0.016	1.89957e-126	Cluster 15	gli3
shisa2	3.57768e-130	0.604659	0.264	0.013	1.01216e-125	Cluster 15	shisa2
pbx3b	6.34278e-129	0.804562	0.326	0.02	1.79443e-124	Cluster 15	pbx3b
si:ch211-285f17.13	3.89129e-123	1.30351	0.504	0.049	1.10088e-118	Cluster 15	si:ch211-285f17.1
fgfrl1a1	2.28084e-122	0.944216	0.364	0.026	6.45272e-118	Cluster 15	fgfrl1a
f10	4.27656e-121	0.584905	0.271	0.015	1.20988e-116	Cluster 15	f10
quo	7.06196e-121	0.414268	0.256	0.013	1.9979e-116	Cluster 15	quo
clic42	1.61837e-120	0.954374	0.496	0.048	4.57854e-116	Cluster 15	clic4
marcksl1b2	2.9888e-120	1.35895	0.589	0.068	8.45562e-116	Cluster 15	marcksl1b
LOC100334800	1.5936e-119	6.80813	0.264	0.014	4.50845e-115	Cluster 15	LOC100334800
meis1b2	1.65029e-117	1.78751	0.488	0.049	4.66883e-113	Cluster 15	meis1b
cadm2a	2.09755e-116	1.18038	0.341	0.024	5.93418e-112	Cluster 15	cadm2a
arhgap42a	3.7827e-116	0.758226	0.31	0.02	1.07016e-111	Cluster 15	arhgap42a
ccdc85b3	7.41952e-116	0.677853	0.395	0.031	2.09906e-111	Cluster 15	ccdc85b
abtb2b	6.67121e-114	0.722002	0.279	0.017	1.88735e-109	Cluster 15	abtb2b
nhsa1	1.66973e-113	0.984249	0.388	0.032	4.72383e-109	Cluster 15	nhsa
si:ch211-225h24.2	1.00561e-112	0.603731	0.318	0.022	2.84496e-108	Cluster 15	si:ch211-225h24.2
sox11b	8.58895e-111	0.712409	0.341	0.025	2.4299e-106	Cluster 15	sox11b
pvalb7	1.31292e-110	1.22073	0.364	0.03	3.71439e-106	Cluster 15	pvalb7
enc1	5.00107e-106	0.836152	0.364	0.03	1.41485e-101	Cluster 15	enc1
hoxb7a2	6.48492e-106	0.567744	0.31	0.022	1.83465e-101	Cluster 15	hoxb7a
arhgap12b	1.22738e-105	0.854326	0.326	0.024	3.47239e-101	Cluster 15	arhgap12b
myo10	4.82337e-105	0.554997	0.364	0.03	1.36458e-100	Cluster 15	myo10
dock62	2.6875e-103	1.23283	0.574	0.075	7.6032e-99	Cluster 15	dock6
timp2a1	6.14548e-103	1.64092	0.442	0.046	1.73862e-98	Cluster 15	timp2a
fgd11	6.2808e-103	0.584519	0.31	0.022	1.7769e-98	Cluster 15	fgd1
wasla2	8.32406e-103	0.479576	0.341	0.026	2.35496e-98	Cluster 15	wasla
robo21	1.3648e-102	1.4935	0.411	0.04	3.86115e-98	Cluster 15	robo2
nupr11	9.93427e-102	1.95096	0.349	0.029	2.8105e-97	Cluster 15	nupr1
myl61	1.679e-101	0.669712	0.473	0.052	4.75006e-97	Cluster 15	myl6
jam3b	2.12152e-100	0.532063	0.31	0.023	6.002e-96	Cluster 15	jam3b
sept9a2	2.71436e-99	0.704996	0.357	0.03	7.6792e-95	Cluster 15	sept9a
ptprfb2	2.84982e-99	1.15358	0.457	0.051	8.06244e-95	Cluster 15	ptprfb
cald1a4	9.31987e-98	0.562883	0.566	0.072	2.63668e-93	Cluster 15	cald1a
pard3bb2	5.47585e-97	1.32284	0.434	0.047	1.54917e-92	Cluster 15	pard3bb
plxdc2	4.45924e-96	0.893068	0.341	0.029	1.26156e-91	Cluster 15	plxdc2
cd82a	6.50735e-96	0.874303	0.434	0.045	1.84099e-91	Cluster 15	cd82a
ephb4a1	4.04912e-95	0.474288	0.31	0.024	1.14554e-90	Cluster 15	ephb4a
galnt141	4.81363e-94	0.577368	0.287	0.021	1.36182e-89	Cluster 15	galnt14
camta1a	5.03103e-94	1.29974	0.302	0.024	1.42333e-89	Cluster 15	camta1a
fzd21	1.82894e-93	0.923327	0.45	0.05	5.17424e-89	Cluster 15	fzd2
tnfsf10l1	1.90837e-93	0.969227	0.341	0.03	5.39896e-89	Cluster 15	tnfsf10l
myl9b2	5.45411e-93	0.960647	0.419	0.043	1.54302e-88	Cluster 15	myl9b
tead3a1	5.8304e-93	0.826881	0.264	0.018	1.64948e-88	Cluster 15	tead3a
lgr42	2.5766e-92	0.692715	0.349	0.031	7.28945e-88	Cluster 15	lgr4
rbp51	5.98579e-92	0.795347	0.38	0.037	1.69344e-87	Cluster 15	rbp5
auts2a1	6.11607e-92	0.529407	0.326	0.028	1.7303e-87	Cluster 15	auts2a
hmgb3a3	2.20349e-91	1.42256	0.496	0.065	6.23388e-87	Cluster 15	hmgb3a
dag12	4.57786e-90	2.40509	0.736	0.157	1.29512e-85	Cluster 15	dag1
sh3pxd2aa3	1.54493e-89	1.06181	0.426	0.047	4.37077e-85	Cluster 15	sh3pxd2aa
phldb2b1	1.5535e-89	0.822253	0.256	0.018	4.395e-85	Cluster 15	phldb2b
foxp44	3.22864e-88	1.66354	0.721	0.137	9.13415e-84	Cluster 15	foxp4
farp21	1.08972e-87	0.6393	0.318	0.027	3.08293e-83	Cluster 15	farp2
fnbp1l2	3.6157e-87	0.590247	0.357	0.034	1.02292e-82	Cluster 15	fnbp1l
dst2	9.69759e-86	0.768045	0.434	0.051	2.74355e-81	Cluster 15	dst
gyltl1b2	1.817e-85	0.741052	0.326	0.029	5.14048e-81	Cluster 15	gyltl1b
fras11	3.12233e-85	1.16045	0.326	0.03	8.83339e-81	Cluster 15	fras1
myo10l32	4.6024e-85	0.906205	0.388	0.041	1.30206e-80	Cluster 15	myo10l3
cobll1b1	1.03772e-84	0.717034	0.264	0.02	2.93581e-80	Cluster 15	cobll1b
ctbp2a1	5.93034e-84	0.901616	0.496	0.069	1.67775e-79	Cluster 15	ctbp2a
wu:fa11c10	6.71393e-84	0.547243	0.318	0.028	1.89944e-79	Cluster 15	wu:fa11c10
xirp2a3	1.53858e-83	0.990886	0.496	0.066	4.35279e-79	Cluster 15	xirp2a
hsd11b23	1.91667e-83	1.57795	0.357	0.036	5.42245e-79	Cluster 15	hsd11b2
bcar11	1.26623e-82	0.584644	0.38	0.04	3.5823e-78	Cluster 15	bcar1
fermt21	3.68691e-82	0.490935	0.326	0.03	1.04306e-77	Cluster 15	fermt2
igdcc3	7.84713e-82	0.662977	0.256	0.019	2.22003e-77	Cluster 15	igdcc3
psat1	5.72595e-81	0.50434	0.302	0.027	1.61993e-76	Cluster 15	psat1
appb4	9.85788e-81	0.998095	0.581	0.093	2.78889e-76	Cluster 15	appb
etv4	1.24767e-80	0.793171	0.388	0.044	3.52978e-76	Cluster 15	etv4
msi2b3	2.20874e-80	2.54378	0.667	0.14	6.24875e-76	Cluster 15	msi2b
rtn1a	1.17767e-78	0.456671	0.287	0.024	3.33174e-74	Cluster 15	rtn1a
dvl2	4.96281e-77	0.414062	0.271	0.023	1.40403e-72	Cluster 15	dvl2
si:dkey-151g10.31	1.72606e-76	0.812112	0.349	0.037	4.8832e-72	Cluster 15	si:dkey-151g10.3
sipa1l21	1.82736e-76	0.918468	0.326	0.033	5.16977e-72	Cluster 15	sipa1l2
adh8b1	4.40904e-76	1.06934	0.527	0.085	1.24736e-71	Cluster 15	adh8b
si:ch211-194b1.1	6.54324e-76	0.499872	0.264	0.022	1.85115e-71	Cluster 15	si:ch211-194b1.1
s100u3	1.06079e-75	0.739078	0.38	0.043	3.00109e-71	Cluster 15	s100u
zbtb43	2.4156e-75	1.56936	0.62	0.119	6.83397e-71	Cluster 15	zbtb4
picalmb	3.3396e-75	0.468778	0.318	0.031	9.44806e-71	Cluster 15	picalmb
sall1a1	3.99222e-75	1.62846	0.713	0.155	1.12944e-70	Cluster 15	sall1a
nrp1a3	7.02954e-75	1.95536	0.496	0.076	1.98873e-70	Cluster 15	nrp1a
myh103	1.25872e-74	1.06227	0.574	0.098	3.56104e-70	Cluster 15	myh10
jpt1b3	2.38714e-74	1.10668	0.581	0.105	6.75346e-70	Cluster 15	jpt1b
si:ch211-183d21.1	3.0742e-74	0.487212	0.279	0.025	8.69723e-70	Cluster 15	si:ch211-183d21.1
fhl3a	3.43198e-74	0.744071	0.326	0.034	9.70942e-70	Cluster 15	fhl3a
zgc:1951731	8.7486e-74	0.35243	0.271	0.023	2.47507e-69	Cluster 15	zgc:195173
myo6a2	9.43866e-74	0.692039	0.349	0.038	2.67029e-69	Cluster 15	myo6a
sh3pxd2b1	1.11702e-73	0.643332	0.395	0.048	3.16017e-69	Cluster 15	sh3pxd2b
arhgap21b2	4.58177e-73	0.673762	0.357	0.04	1.29623e-68	Cluster 15	arhgap21b
ddr12	8.35051e-73	0.536752	0.287	0.026	2.36244e-68	Cluster 15	ddr1
apbb2b2	8.76499e-73	0.55848	0.372	0.043	2.4797e-68	Cluster 15	apbb2b
ctnnd12	1.75721e-72	0.945087	0.581	0.105	4.97131e-68	Cluster 15	ctnnd1
tle21	1.9519e-72	0.939486	0.388	0.049	5.52212e-68	Cluster 15	tle2
ryk3	2.32072e-72	0.456983	0.302	0.029	6.56554e-68	Cluster 15	ryk
cpn12	1.88833e-71	0.586444	0.349	0.038	5.34228e-67	Cluster 15	cpn1
tnfsf101	2.54157e-70	0.924295	0.442	0.063	7.19035e-66	Cluster 15	tnfsf10
fndc3ba1	5.24726e-70	0.884223	0.38	0.048	1.4845e-65	Cluster 15	fndc3ba
limk22	6.09134e-70	0.554699	0.287	0.027	1.7233e-65	Cluster 15	limk2
rgmb	1.32394e-69	0.559958	0.279	0.026	3.74557e-65	Cluster 15	rgmb
fam129ba	1.97381e-69	0.519262	0.256	0.022	5.58409e-65	Cluster 15	fam129ba
emid12	5.1997e-69	1.07774	0.333	0.038	1.47105e-64	Cluster 15	emid1
cldn7b2	2.06769e-68	0.624739	0.264	0.024	5.8497e-64	Cluster 15	cldn7b
vldlr1	1.38724e-67	1.11687	0.318	0.035	3.92464e-63	Cluster 15	vldlr
h1f02	4.90461e-67	1.51409	0.488	0.078	1.38756e-62	Cluster 15	h1f0
acvr1ba1	6.5002e-67	0.933558	0.419	0.061	1.83897e-62	Cluster 15	acvr1ba
plxnb1a3	7.76997e-67	0.728869	0.326	0.037	2.1982e-62	Cluster 15	plxnb1a
edil3a1	9.51425e-67	0.822967	0.256	0.023	2.69168e-62	Cluster 15	edil3a
gstt1a2	1.94031e-66	0.421595	0.333	0.037	5.48934e-62	Cluster 15	gstt1a
rac1a1	2.43708e-66	1.01978	0.535	0.1	6.89473e-62	Cluster 15	rac1a
wls2	8.99799e-66	1.06558	0.543	0.103	2.54562e-61	Cluster 15	wls
daam1b1	2.82142e-65	1.00773	0.38	0.051	7.98207e-61	Cluster 15	daam1b
glula1	3.2754e-65	0.794759	0.271	0.026	9.26644e-61	Cluster 15	glula
tjp2b1	1.79765e-64	0.903169	0.302	0.033	5.08572e-60	Cluster 15	tjp2b
unc5c	1.43731e-63	0.85072	0.279	0.029	4.0663e-59	Cluster 15	unc5c
pfn2l4	8.17135e-63	1.7406	0.729	0.22	2.31176e-58	Cluster 15	pfn2l
cdh12	8.75374e-62	1.78309	0.349	0.045	2.47652e-57	Cluster 15	cdh1
znf5161	1.17816e-61	0.58386	0.333	0.04	3.33313e-57	Cluster 15	znf516
net12	2.32463e-61	1.10459	0.496	0.091	6.57662e-57	Cluster 15	net1
si:dkey-26c10.5	3.04051e-61	1.32282	0.349	0.046	8.60191e-57	Cluster 15	si:dkey-26c10.5
mmp14b2	5.6716e-61	0.696648	0.411	0.06	1.60455e-56	Cluster 15	mmp14b
tpm4a3	8.37692e-61	1.25543	0.659	0.155	2.36992e-56	Cluster 15	tpm4a
smarcd3b1	1.01036e-60	0.40605	0.287	0.031	2.8584e-56	Cluster 15	smarcd3b
arhgap55	1.65264e-60	0.767402	0.504	0.09	4.67548e-56	Cluster 15	arhgap5
mfge8b	2.60181e-60	0.809714	0.349	0.046	7.36077e-56	Cluster 15	mfge8b
alpl1	1.87449e-59	1.35168	0.271	0.029	5.30313e-55	Cluster 15	alpl
slc20a21	2.66775e-59	0.600589	0.38	0.054	7.54733e-55	Cluster 15	slc20a2
nckap14	5.01554e-59	0.728042	0.535	0.102	1.41895e-54	Cluster 15	nckap1
lrig2	6.50098e-59	0.527638	0.318	0.039	1.83919e-54	Cluster 15	lrig2
LOC110437884	8.90634e-59	0.455807	0.341	0.044	2.51969e-54	Cluster 15	LOC110437884
ckba4	7.75447e-58	0.421142	0.341	0.044	2.19382e-53	Cluster 15	ckba
cx431	1.71281e-57	1.56915	0.426	0.072	4.84572e-53	Cluster 15	cx43
flnb4	2.71986e-56	0.518495	0.318	0.04	7.69476e-52	Cluster 15	flnb
lrp1ab1	5.85544e-56	0.410387	0.31	0.038	1.65656e-51	Cluster 15	lrp1ab
dvl3a	5.98104e-56	0.558066	0.31	0.039	1.6921e-51	Cluster 15	dvl3a
jag1b	8.97168e-56	1.5446	0.372	0.057	2.53818e-51	Cluster 15	jag1b
pkig1	2.56106e-54	0.903795	0.434	0.077	7.24551e-50	Cluster 15	pkig
krt184	1.58388e-53	0.71818	0.388	0.058	4.48095e-49	Cluster 15	krt18
dlg32	3.32821e-53	0.359069	0.302	0.039	9.41583e-49	Cluster 15	dlg3
si:ch211-216l23.11	3.38332e-53	1.09811	0.465	0.091	9.57176e-49	Cluster 15	si:ch211-216l23.1
fam46ba	1.0077e-52	0.760761	0.326	0.045	2.85089e-48	Cluster 15	fam46ba
nav33	5.19376e-52	1.01089	0.38	0.061	1.46937e-47	Cluster 15	nav3
LOC100536647	8.19192e-52	0.387909	0.333	0.047	2.31758e-47	Cluster 15	LOC100536647
vegfab3	1.33945e-51	1.04425	0.395	0.067	3.78945e-47	Cluster 15	vegfab
appa5	1.91693e-51	1.6837	0.806	0.276	5.42319e-47	Cluster 15	appa
apex13	2.9641e-51	1.36806	0.667	0.193	8.38573e-47	Cluster 15	apex1
rbms32	4.56841e-51	0.875383	0.388	0.065	1.29245e-46	Cluster 15	rbms3
cd276	7.57568e-51	0.304722	0.271	0.032	2.14323e-46	Cluster 15	cd276
rbfox21	1.40259e-50	0.907034	0.512	0.111	3.96808e-46	Cluster 15	rbfox2
rbm4.1	1.40688e-50	0.888514	0.457	0.089	3.98022e-46	Cluster 15	rbm4.1
ccdc88c2	2.40123e-50	0.92795	0.411	0.072	6.79333e-46	Cluster 15	ccdc88c
plce11	2.87778e-50	0.677525	0.256	0.03	8.14153e-46	Cluster 15	plce1
prr12b	3.339e-50	0.659966	0.287	0.037	9.44635e-46	Cluster 15	prr12b
id12	1.21634e-49	2.15172	0.535	0.126	3.44116e-45	Cluster 15	id1
ndst3	4.72571e-49	1.13884	0.264	0.033	1.33695e-44	Cluster 15	ndst3
znf609b	2.45537e-48	0.726889	0.388	0.068	6.94649e-44	Cluster 15	znf609b
spry23	4.01087e-47	0.392984	0.395	0.066	1.13472e-42	Cluster 15	spry2
pcdh1b2	5.08413e-47	0.859649	0.318	0.047	1.43835e-42	Cluster 15	pcdh1b
arhgap352	7.48012e-47	0.59031	0.333	0.051	2.1162e-42	Cluster 15	arhgap35
golim4a1	3.17276e-46	0.545388	0.318	0.048	8.97604e-42	Cluster 15	golim4a
itga91	7.10919e-46	0.837081	0.264	0.034	2.01126e-41	Cluster 15	itga9
rab132	1.05176e-45	0.49276	0.271	0.036	2.97552e-41	Cluster 15	rab13
spred11	1.23407e-45	0.561579	0.38	0.067	3.49132e-41	Cluster 15	spred1
lysmd2	1.80988e-45	0.46737	0.295	0.043	5.12033e-41	Cluster 15	lysmd2
ccdc1872	1.85764e-45	0.825057	0.419	0.083	5.25544e-41	Cluster 15	ccdc187
lix1l	4.1101e-45	0.335815	0.302	0.044	1.16279e-40	Cluster 15	lix1l
st52	6.00531e-45	0.583	0.256	0.033	1.69896e-40	Cluster 15	st5
pomgnt1	7.74578e-45	0.728978	0.364	0.064	2.19136e-40	Cluster 15	pomgnt1
tgif13	1.11323e-44	1.1176	0.597	0.166	3.14944e-40	Cluster 15	tgif1
laptm4b1	2.33617e-44	0.395265	0.279	0.039	6.60927e-40	Cluster 15	laptm4b
sox4a4	2.67954e-44	0.906768	0.45	0.093	7.58069e-40	Cluster 15	sox4a
2024-09-15	3.88197e-44	0.777868	0.388	0.073	1.09825e-39	Cluster 15	2024-09-15
calr4	6.88395e-44	1.27373	0.651	0.203	1.94754e-39	Cluster 15	calr
arhgef12b3	8.22902e-44	0.43984	0.349	0.057	2.32807e-39	Cluster 15	arhgef12b
cdc42bpb4	9.14571e-44	0.479721	0.38	0.068	2.58741e-39	Cluster 15	cdc42bpb
kif13a	9.99882e-44	0.532615	0.287	0.042	2.82877e-39	Cluster 15	kif13a
dip2a	2.39165e-43	0.459345	0.264	0.036	6.76621e-39	Cluster 15	dip2a
cd99l21	4.60492e-43	0.581725	0.488	0.113	1.30278e-38	Cluster 15	cd99l2
gne	5.33088e-43	1.40897	0.333	0.058	1.50816e-38	Cluster 15	gne
plxna21	1.40123e-42	0.795073	0.326	0.053	3.96422e-38	Cluster 15	plxna2
dspa3	3.0208e-42	0.572334	0.411	0.08	8.54613e-38	Cluster 15	dspa
hmgb1b4	4.71794e-42	1.17403	0.55	0.148	1.33475e-37	Cluster 15	hmgb1b
tmem1082	4.98678e-42	0.73502	0.388	0.076	1.41081e-37	Cluster 15	tmem108
nme31	5.24569e-42	0.713094	0.465	0.108	1.48406e-37	Cluster 15	nme3
dock71	5.39557e-42	0.654759	0.434	0.093	1.52646e-37	Cluster 15	dock7
rtn4b	7.6727e-42	0.448723	0.264	0.038	2.17068e-37	Cluster 15	rtn4b
ube2e22	7.8408e-42	0.749809	0.504	0.123	2.21824e-37	Cluster 15	ube2e2
calua	1.16146e-41	1.02071	0.357	0.066	3.28589e-37	Cluster 15	calua
dpyda.1	1.57948e-41	0.413456	0.256	0.035	4.4685e-37	Cluster 15	dpyda.1
zgc:123068	3.7132e-41	1.01422	0.38	0.074	1.0505e-36	Cluster 15	zgc:123068
antxr1c	6.07551e-41	0.518251	0.31	0.051	1.71882e-36	Cluster 15	antxr1c
fam168a4	1.96555e-40	1.04175	0.62	0.188	5.56074e-36	Cluster 15	fam168a
ctnna13	3.9679e-40	0.478555	0.395	0.081	1.12256e-35	Cluster 15	ctnna1
ctnnb14	5.42261e-40	1.43649	0.791	0.397	1.53411e-35	Cluster 15	ctnnb1
LOC1005378601	6.28209e-40	0.536371	0.295	0.046	1.77727e-35	Cluster 15	LOC100537860
pitpnbl	4.93557e-39	0.683879	0.442	0.103	1.39632e-34	Cluster 15	pitpnbl
ccdc30	9.96923e-39	0.42349	0.31	0.052	2.8204e-34	Cluster 15	ccdc30
fer	1.27698e-38	0.377187	0.295	0.047	3.61272e-34	Cluster 15	fer
cry1ba7	6.93306e-38	1.31998	0.744	0.275	1.96143e-33	Cluster 15	cry1ba
LOC1000042994	7.93067e-38	0.62164	0.419	0.091	2.24367e-33	Cluster 15	LOC100004299
mtbl1	3.05699e-37	0.325525	0.271	0.042	8.64853e-33	Cluster 15	mtbl
vdac34	3.73338e-37	0.818947	0.636	0.212	1.05621e-32	Cluster 15	vdac3
zgc:113208	8.17309e-37	0.388942	0.31	0.054	2.31225e-32	Cluster 15	zgc:113208
si:ch73-46j18.51	1.31336e-36	0.964136	0.558	0.178	3.71563e-32	Cluster 15	si:ch73-46j18.5
cox4i2	1.35445e-35	0.456471	0.318	0.059	3.83187e-31	Cluster 15	cox4i2
pvrl2l	1.68124e-35	0.715185	0.256	0.04	4.75639e-31	Cluster 15	pvrl2l
magi1b2	1.95551e-35	0.494862	0.31	0.056	5.53235e-31	Cluster 15	magi1b
dnmbp2	2.62254e-35	0.829553	0.388	0.083	7.41943e-31	Cluster 15	dnmbp
tfpia2	2.88813e-35	0.36599	0.271	0.044	8.17081e-31	Cluster 15	tfpia
ewsr1a4	3.37125e-35	1.05046	0.667	0.249	9.53761e-31	Cluster 15	ewsr1a
sdc2	3.69532e-35	0.445304	0.271	0.044	1.04544e-30	Cluster 15	sdc2
ptprk2	4.12001e-35	0.433421	0.256	0.04	1.16559e-30	Cluster 15	ptprk
ctsla4	8.08603e-35	0.721308	0.612	0.176	2.28762e-30	Cluster 15	ctsla
pbx4	9.87785e-35	0.535412	0.426	0.103	2.79454e-30	Cluster 15	pbx4
shroom2a2	2.84621e-34	0.402402	0.264	0.043	8.0522e-30	Cluster 15	shroom2a
zgc:1531151	3.83682e-34	0.722005	0.496	0.137	1.08548e-29	Cluster 15	zgc:153115
zgc:77086	6.61784e-34	0.728829	0.442	0.116	1.87225e-29	Cluster 15	zgc:77086
hspe14	1.3441e-33	1.31709	0.636	0.238	3.8026e-29	Cluster 15	hspe1
cebpd4	1.34805e-33	0.715897	0.295	0.053	3.81377e-29	Cluster 15	cebpd
plod1a1	1.56731e-33	0.515197	0.302	0.058	4.43406e-29	Cluster 15	plod1a
st6galnac	1.80988e-33	0.374019	0.271	0.046	5.12034e-29	Cluster 15	st6galnac
nckap5l1	2.54746e-33	1.28705	0.349	0.077	7.20702e-29	Cluster 15	nckap5l
ppfia1	3.84193e-33	0.682596	0.411	0.099	1.08692e-28	Cluster 15	ppfia1
yes12	4.39231e-33	0.420057	0.403	0.093	1.24263e-28	Cluster 15	yes1
ldb1a1	5.35196e-33	0.700371	0.535	0.164	1.51412e-28	Cluster 15	ldb1a
gsta.11	1.07848e-32	0.458432	0.31	0.06	3.05113e-28	Cluster 15	gsta.1
cmasa	1.48601e-32	1.31075	0.372	0.089	4.20408e-28	Cluster 15	cmasa
knop11	1.88571e-32	1.1469	0.636	0.23	5.33486e-28	Cluster 15	knop1
zfp36l1b5	2.78098e-32	1.68539	0.566	0.184	7.86768e-28	Cluster 15	zfp36l1b
mprip1	2.81053e-32	0.333387	0.31	0.061	7.95128e-28	Cluster 15	mprip
tmem184ba	3.22247e-32	0.470093	0.302	0.058	9.11668e-28	Cluster 15	tmem184ba
tcf20	6.24874e-32	0.764958	0.481	0.133	1.76783e-27	Cluster 15	tcf20
rbm25a1	1.5358e-31	1.11818	0.434	0.117	4.34494e-27	Cluster 15	rbm25a
tiparp4	1.74255e-31	1.03764	0.481	0.137	4.92986e-27	Cluster 15	tiparp
khdrbs1a6	1.77247e-31	1.12652	0.953	0.74	5.0145e-27	Cluster 15	khdrbs1a
si:dkey-28b4.71	2.05595e-31	0.525459	0.411	0.104	5.8165e-27	Cluster 15	si:dkey-28b4.7
daam1a3	7.19295e-31	0.543005	0.287	0.054	2.03496e-26	Cluster 15	daam1a
dkc13	9.61938e-31	1.1529	0.674	0.264	2.72142e-26	Cluster 15	dkc1
brd3b2	7.23794e-30	0.794316	0.62	0.236	2.04768e-25	Cluster 15	brd3b
pacsin32	7.45148e-30	0.669144	0.372	0.087	2.1081e-25	Cluster 15	pacsin3
pik3r3b	1.9953e-29	0.962456	0.388	0.101	5.64489e-25	Cluster 15	pik3r3b
myclb	2.16868e-29	1.1327	0.395	0.102	6.1354e-25	Cluster 15	myclb
bcl7a	2.21455e-29	0.551597	0.411	0.109	6.26517e-25	Cluster 15	bcl7a
tcf124	2.21672e-29	0.620811	0.55	0.172	6.27131e-25	Cluster 15	tcf12
gsna	3.06266e-29	0.408837	0.302	0.061	8.66457e-25	Cluster 15	gsna
ptprda1	3.09913e-29	0.95459	0.287	0.059	8.76776e-25	Cluster 15	ptprda
pfn26	1.45923e-28	1.26176	0.822	0.499	4.12831e-24	Cluster 15	pfn2
rpz52	1.6781e-28	1.22825	0.55	0.195	4.74752e-24	Cluster 15	rpz5
ptpn211	1.8584e-28	0.476818	0.341	0.08	5.2576e-24	Cluster 15	ptpn21
phactr4a2	3.79793e-28	0.793388	0.457	0.136	1.07447e-23	Cluster 15	phactr4a
si:ch211-140m22.73	7.33589e-28	0.801499	0.496	0.162	2.0754e-23	Cluster 15	si:ch211-140m22.7
nop23	7.40606e-28	1.10033	0.605	0.229	2.09525e-23	Cluster 15	nop2
asph2	8.78888e-28	0.965588	0.535	0.189	2.48646e-23	Cluster 15	asph
scrib2	9.70676e-28	0.648118	0.496	0.155	2.74614e-23	Cluster 15	scrib
ssbp4	1.17237e-27	0.470498	0.388	0.103	3.31676e-23	Cluster 15	ssbp4
usp2a2	1.25498e-27	0.404837	0.264	0.051	3.55045e-23	Cluster 15	usp2a
nop583	2.02908e-27	1.09037	0.713	0.31	5.74046e-23	Cluster 15	nop58
nab1b	2.59243e-27	0.262542	0.287	0.058	7.33423e-23	Cluster 15	nab1b
epb41a1	3.47607e-27	0.387032	0.287	0.058	9.83416e-23	Cluster 15	epb41a
vdac12	3.69222e-27	0.727666	0.589	0.222	1.04457e-22	Cluster 15	vdac1
si:ch73-281n10.25	7.39311e-27	1.49267	0.736	0.342	2.09158e-22	Cluster 15	si:ch73-281n10.2
pgrmc11	8.8288e-27	0.74076	0.442	0.132	2.49775e-22	Cluster 15	pgrmc1
calcoco1a1	9.04785e-27	0.496056	0.341	0.082	2.55973e-22	Cluster 15	calcoco1a
ppm1da	1.19296e-26	0.3048	0.318	0.073	3.375e-22	Cluster 15	ppm1da
fbrsl13	1.81302e-26	1.05911	0.419	0.12	5.12921e-22	Cluster 15	fbrsl1
cux1a4	2.50823e-26	1.16352	0.62	0.263	7.09603e-22	Cluster 15	cux1a
cdk8	2.89309e-26	0.700366	0.496	0.166	8.18484e-22	Cluster 15	cdk8
gna12a2	3.55975e-26	0.470289	0.341	0.083	1.00709e-21	Cluster 15	gna12a
zgc:100832	4.14009e-26	0.494482	0.264	0.054	1.17127e-21	Cluster 15	zgc:100832
cyyr11	1.13277e-25	0.511142	0.38	0.105	3.20472e-21	Cluster 15	cyyr1
ppa1b2	1.86573e-25	0.674092	0.434	0.134	5.27834e-21	Cluster 15	ppa1b
LOC1071952533	2.06651e-25	0.839141	0.519	0.176	5.84637e-21	Cluster 15	LOC107195253
fkbp42	2.16154e-25	0.708882	0.527	0.194	6.11522e-21	Cluster 15	fkbp4
hp1bp32	2.29244e-25	0.87273	0.713	0.361	6.48553e-21	Cluster 15	hp1bp3
wu:fb16f034	2.90471e-25	0.755458	0.752	0.363	8.2177e-21	Cluster 15	wu:fb16f03
atrx1	2.96226e-25	1.03821	0.891	0.546	8.38054e-21	Cluster 15	atrx
tns1b3	4.10726e-25	0.403421	0.295	0.066	1.16199e-20	Cluster 15	tns1b
parp12	4.32502e-25	0.726042	0.496	0.168	1.22359e-20	Cluster 15	parp1
dip2ca1	4.83958e-25	0.591828	0.31	0.073	1.36916e-20	Cluster 15	dip2ca
rerea5	5.14084e-25	1.33761	0.651	0.287	1.4544e-20	Cluster 15	rerea
mtus1b1	5.77513e-25	0.367724	0.271	0.057	1.63384e-20	Cluster 15	mtus1b
nop565	9.84258e-25	1.16491	0.829	0.516	2.78456e-20	Cluster 15	nop56
LOC1104384393	1.24869e-24	1.02645	0.806	0.457	3.53267e-20	Cluster 15	LOC110438439
lima1a2	1.62261e-24	0.908425	0.411	0.124	4.59052e-20	Cluster 15	lima1a
hmgb2b3	1.68707e-24	1.63341	0.721	0.358	4.77289e-20	Cluster 15	hmgb2b
erf2	1.75829e-24	0.654663	0.481	0.161	4.97437e-20	Cluster 15	erf
srsf5a6	2.26703e-24	0.999037	0.891	0.698	6.41366e-20	Cluster 15	srsf5a
pdia21	3.66726e-24	2.64462	0.287	0.07	1.0375e-19	Cluster 15	pdia2
tjap1	3.72084e-24	0.388372	0.256	0.054	1.05266e-19	Cluster 15	tjap1
rgl14	3.75839e-24	0.508373	0.364	0.096	1.06329e-19	Cluster 15	rgl1
ctnnb22	4.11551e-24	0.941527	0.535	0.206	1.16432e-19	Cluster 15	ctnnb2
si:dkey-206d17.5	5.7741e-24	0.276858	0.287	0.067	1.63355e-19	Cluster 15	si:dkey-206d17.5
cbx6a	6.09356e-24	0.358515	0.333	0.084	1.72393e-19	Cluster 15	cbx6a
gnl33	7.27928e-24	0.86385	0.605	0.243	2.05938e-19	Cluster 15	gnl3
dlg1l	9.66686e-24	0.686737	0.38	0.108	2.73485e-19	Cluster 15	dlg1l
znf292a1	1.12171e-23	0.515131	0.457	0.147	3.17343e-19	Cluster 15	znf292a
cdca7b1	1.14957e-23	0.518019	0.295	0.073	3.25225e-19	Cluster 15	cdca7b
agap12	1.57103e-23	0.552504	0.341	0.091	4.44461e-19	Cluster 15	agap1
prmt13	1.67218e-23	1.04005	0.721	0.383	4.73077e-19	Cluster 15	prmt1
LOC1039102741	1.79097e-23	0.756645	0.558	0.223	5.06683e-19	Cluster 15	LOC103910274
zgc:1620251	2.4446e-23	0.609817	0.411	0.129	6.91602e-19	Cluster 15	zgc:162025
ldlrad4a2	2.56392e-23	0.452035	0.38	0.106	7.25358e-19	Cluster 15	ldlrad4a
hdac41	2.7229e-23	1.11512	0.411	0.126	7.70336e-19	Cluster 15	hdac4
sufu	1.0671e-22	0.730688	0.349	0.099	3.01894e-18	Cluster 15	sufu
mex3a2	1.27629e-22	0.45313	0.326	0.085	3.61075e-18	Cluster 15	mex3a
prkci	1.79817e-22	0.563885	0.411	0.129	5.08721e-18	Cluster 15	prkci
si:ch211-232b12.51	1.87654e-22	0.515327	0.465	0.157	5.30891e-18	Cluster 15	si:ch211-232b12.5
sub1a3	2.02437e-22	0.909707	0.721	0.379	5.72715e-18	Cluster 15	sub1a
cmbl2	2.2186e-22	0.656396	0.302	0.078	6.27663e-18	Cluster 15	cmbl
h3f3d1	2.46379e-22	0.884454	0.899	0.769	6.97031e-18	Cluster 15	h3f3d
agap31	2.49718e-22	0.644466	0.333	0.094	7.06476e-18	Cluster 15	agap3
si:ch211-286b5.52	2.73957e-22	0.47592	0.512	0.19	7.75053e-18	Cluster 15	si:ch211-286b5.5
nucks1b2	3.22137e-22	0.851734	0.721	0.375	9.11359e-18	Cluster 15	nucks1b
mafba3	3.37642e-22	0.899621	0.481	0.162	9.55224e-18	Cluster 15	mafba
prr132	3.42465e-22	0.538306	0.326	0.087	9.68869e-18	Cluster 15	prr13
slc1a3a	4.36139e-22	0.721561	0.326	0.09	1.23388e-17	Cluster 15	slc1a3a
stau24	4.59844e-22	0.853802	0.674	0.341	1.30094e-17	Cluster 15	stau2
cnn3b	4.61462e-22	0.348358	0.318	0.084	1.30552e-17	Cluster 15	cnn3b
calm1a4	4.67237e-22	0.935938	0.705	0.372	1.32186e-17	Cluster 15	calm1a
si:ch211-288g17.34	5.06243e-22	1.26895	0.705	0.359	1.43221e-17	Cluster 15	si:ch211-288g17.3
hnrnpa1a3	5.12891e-22	0.882819	0.93	0.794	1.45102e-17	Cluster 15	hnrnpa1a
mrpl522	5.69816e-22	0.483787	0.473	0.166	1.61207e-17	Cluster 15	mrpl52
npm1a3	5.73885e-22	1.05061	0.713	0.348	1.62358e-17	Cluster 15	npm1a
stom2	6.05414e-22	0.353467	0.372	0.108	1.71278e-17	Cluster 15	stom
2024-06-02	9.02976e-22	1.19819	0.364	0.104	2.55461e-17	Cluster 15	jun
wipf2a2	9.55064e-22	0.519072	0.45	0.147	2.70197e-17	Cluster 15	wipf2a
mat2ab2	1.08562e-21	0.438671	0.31	0.082	3.07132e-17	Cluster 15	mat2ab
syncrip5	1.3917e-21	0.954936	0.876	0.66	3.93725e-17	Cluster 15	syncrip
ptbp1b2	1.51734e-21	0.641869	0.419	0.142	4.29272e-17	Cluster 15	ptbp1b
hipk22	1.74028e-21	0.437803	0.388	0.121	4.92343e-17	Cluster 15	hipk2
plod3	1.76403e-21	0.475165	0.403	0.128	4.99061e-17	Cluster 15	plod3
ppig3	1.82946e-21	0.987505	0.605	0.267	5.17573e-17	Cluster 15	ppig
srsf3b4	4.54516e-21	0.888945	0.767	0.462	1.28587e-16	Cluster 15	srsf3b
ppp2cb2	5.25118e-21	0.855064	0.744	0.429	1.48561e-16	Cluster 15	ppp2cb
srsf5b2	5.88418e-21	0.855739	0.713	0.383	1.66469e-16	Cluster 15	srsf5b
ndst2a	6.26982e-21	0.391164	0.271	0.066	1.77379e-16	Cluster 15	ndst2a
fb06f034	6.4929e-21	1.17372	0.814	0.608	1.83691e-16	Cluster 15	fb06f03
prpf38b3	8.41022e-21	0.810255	0.636	0.301	2.37933e-16	Cluster 15	prpf38b
psmb71	1.18119e-20	0.78888	0.535	0.229	3.34169e-16	Cluster 15	psmb7
ier5l2	1.3001e-20	0.709026	0.341	0.1	3.67812e-16	Cluster 15	ier5l
ctps1a1	1.45553e-20	0.47012	0.403	0.131	4.11784e-16	Cluster 15	ctps1a
trmt6	1.54477e-20	0.300683	0.295	0.077	4.3703e-16	Cluster 15	trmt6
ttc282	1.6841e-20	0.507336	0.256	0.06	4.7645e-16	Cluster 15	ttc28
gart1	1.7619e-20	0.406586	0.318	0.089	4.98458e-16	Cluster 15	gart
smarcad1a	2.09452e-20	0.474105	0.341	0.102	5.92561e-16	Cluster 15	smarcad1a
tmem63ba	2.49843e-20	0.538135	0.318	0.087	7.06831e-16	Cluster 15	tmem63ba
ahcyl21	2.58485e-20	0.879735	0.395	0.136	7.3128e-16	Cluster 15	ahcyl2
fkbp1aa6	3.5235e-20	0.882547	0.822	0.587	9.96835e-16	Cluster 15	fkbp1aa
hnrnpabb3	3.75853e-20	0.942257	0.806	0.524	1.06333e-15	Cluster 15	hnrnpabb
hnrnpa0a1	3.9493e-20	0.952174	0.744	0.45	1.1173e-15	Cluster 15	hnrnpa0a
rpl22l17	4.03233e-20	0.974698	0.814	0.533	1.14079e-15	Cluster 15	rpl22l1
zgc:162939	4.16077e-20	0.616251	0.372	0.117	1.17712e-15	Cluster 15	zgc:162939
eif5b4	4.48759e-20	0.900106	0.783	0.449	1.26958e-15	Cluster 15	eif5b
oip5-as12	4.52094e-20	0.544552	0.465	0.174	1.27902e-15	Cluster 15	oip5-as1
cad3	6.15514e-20	0.817199	0.45	0.16	1.74135e-15	Cluster 15	cad
ilf3b3	6.77059e-20	0.824281	0.705	0.386	1.91547e-15	Cluster 15	ilf3b
ilf23	7.25312e-20	0.775323	0.62	0.307	2.05198e-15	Cluster 15	ilf2
farp13	7.82204e-20	0.518545	0.349	0.105	2.21293e-15	Cluster 15	farp1
clasp1a3	8.29464e-20	0.574623	0.426	0.148	2.34664e-15	Cluster 15	clasp1a
bzw1a4	8.87908e-20	0.773619	0.729	0.438	2.51198e-15	Cluster 15	bzw1a
colgalt1	8.93506e-20	0.360012	0.271	0.068	2.52782e-15	Cluster 15	colgalt1
krt85	9.91454e-20	0.73155	0.76	0.383	2.80492e-15	Cluster 15	krt8
si:dkey-7j14.65	1.02178e-19	0.888547	0.597	0.28	2.89073e-15	Cluster 15	si:dkey-7j14.6
smarcc21	1.03174e-19	0.662453	0.426	0.144	2.9189e-15	Cluster 15	smarcc2
mrpl321	1.12219e-19	0.763354	0.512	0.211	3.17478e-15	Cluster 15	mrpl32
si:ch211-74m13.34	1.13798e-19	0.435266	0.403	0.128	3.21945e-15	Cluster 15	si:ch211-74m13.3
hspd14	1.14188e-19	1.01549	0.574	0.259	3.2305e-15	Cluster 15	hspd1
txndc121	1.29677e-19	0.52207	0.349	0.111	3.6687e-15	Cluster 15	txndc12
hnrnpm2	1.31863e-19	0.816753	0.798	0.493	3.73052e-15	Cluster 15	hnrnpm
tgfbi1	1.42621e-19	0.749579	0.333	0.1	4.03489e-15	Cluster 15	tgfbi
stmn1a3	1.48943e-19	1.17877	0.465	0.179	4.21374e-15	Cluster 15	stmn1a
slc29a1a3	1.55195e-19	0.460583	0.372	0.118	4.39063e-15	Cluster 15	slc29a1a
aebp2	1.66172e-19	0.479298	0.341	0.103	4.70119e-15	Cluster 15	aebp2
myl12.2	2.18709e-19	0.564199	0.364	0.121	6.1875e-15	Cluster 15	myl12.2
snrpd13	2.31938e-19	0.780487	0.628	0.306	6.56177e-15	Cluster 15	snrpd1
nop103	2.59088e-19	0.534766	0.527	0.214	7.32986e-15	Cluster 15	nop10
qser1	2.68019e-19	0.407216	0.279	0.074	7.58253e-15	Cluster 15	qser1
tjp1b1	2.78503e-19	0.355174	0.364	0.112	7.87913e-15	Cluster 15	tjp1b
ddx182	2.84946e-19	0.840873	0.55	0.233	8.06141e-15	Cluster 15	ddx18
rhogc	3.71359e-19	0.306322	0.357	0.11	1.05061e-14	Cluster 15	rhogc
sumo3b3	5.34952e-19	0.65662	0.535	0.224	1.51343e-14	Cluster 15	sumo3b
kras3	5.45363e-19	0.577732	0.512	0.207	1.54289e-14	Cluster 15	kras
dnajc81	5.58321e-19	0.731122	0.628	0.311	1.57955e-14	Cluster 15	dnajc8
hnrpkl2	6.20281e-19	0.72539	0.721	0.398	1.75484e-14	Cluster 15	hnrpkl
hnrpl3	7.1694e-19	0.950103	0.705	0.415	2.02829e-14	Cluster 15	hnrpl
fam168b1	1.00607e-18	0.428651	0.434	0.158	2.84628e-14	Cluster 15	fam168b
sh3gl1b	1.38479e-18	0.477818	0.364	0.119	3.91772e-14	Cluster 15	sh3gl1b
top1l1	1.59832e-18	0.901181	0.822	0.532	4.5218e-14	Cluster 15	top1l
ddx55	1.72539e-18	0.7955	0.922	0.755	4.88131e-14	Cluster 15	ddx5
rab11fip33	1.7373e-18	0.325882	0.295	0.08	4.91501e-14	Cluster 15	rab11fip3
ywhah6	1.75912e-18	0.766685	0.465	0.183	4.97672e-14	Cluster 15	ywhah
p3h1	2.09732e-18	0.423132	0.271	0.071	5.93352e-14	Cluster 15	p3h1
map1lc3a	2.59132e-18	0.335413	0.295	0.082	7.3311e-14	Cluster 15	map1lc3a
nono2	2.85849e-18	0.738279	0.636	0.339	8.08696e-14	Cluster 15	nono
si:ch211-204c21.13	3.32232e-18	0.646894	0.326	0.101	9.39918e-14	Cluster 15	si:ch211-204c21.1
bzw1b2	3.84464e-18	1.2691	0.674	0.393	1.08769e-13	Cluster 15	bzw1b
naprt1	4.13815e-18	0.524956	0.264	0.072	1.17072e-13	Cluster 15	naprt
tmpoa1	4.55849e-18	0.427228	0.341	0.109	1.28964e-13	Cluster 15	tmpoa
slc35f2	4.79294e-18	0.873022	0.318	0.098	1.35597e-13	Cluster 15	slc35f2
llph2	4.93753e-18	0.603121	0.442	0.169	1.39688e-13	Cluster 15	llph
rsf1b.13	5.81814e-18	0.843053	0.682	0.362	1.64601e-13	Cluster 15	rsf1b.1
wu:fi04e12	5.84101e-18	0.652816	0.318	0.097	1.65248e-13	Cluster 15	wu:fi04e12
iscub3	5.94631e-18	0.851483	0.411	0.157	1.68227e-13	Cluster 15	iscub
tra2b	6.63507e-18	0.690922	0.488	0.203	1.87713e-13	Cluster 15	tra2b
map4k42	6.71078e-18	0.631454	0.504	0.221	1.89855e-13	Cluster 15	map4k4
ajuba	8.40186e-18	0.288673	0.256	0.066	2.37697e-13	Cluster 15	ajuba
ppib3	9.04507e-18	0.814338	0.814	0.584	2.55894e-13	Cluster 15	ppib
nucks1a4	1.02615e-17	0.96344	0.744	0.446	2.90308e-13	Cluster 15	nucks1a
hist2h2l4	1.30493e-17	1.0995	0.558	0.261	3.69177e-13	Cluster 15	hist2h2l
taf152	1.50698e-17	0.770233	0.76	0.479	4.2634e-13	Cluster 15	taf15
ywhaqb4	1.7464e-17	0.863262	0.798	0.569	4.94075e-13	Cluster 15	ywhaqb
wsb14	2.0548e-17	1.23636	0.767	0.456	5.81323e-13	Cluster 15	wsb1
aldob2	2.0983e-17	0.278057	0.341	0.105	5.93629e-13	Cluster 15	aldob
gas52	2.29452e-17	0.750451	0.473	0.19	6.49142e-13	Cluster 15	gas5
smarcd1	2.32288e-17	0.436741	0.45	0.179	6.57166e-13	Cluster 15	smarcd1
pabpc1b3	2.32299e-17	0.716091	0.426	0.162	6.57197e-13	Cluster 15	pabpc1b
pcsk5b	2.39522e-17	0.392369	0.256	0.068	6.77632e-13	Cluster 15	pcsk5b
elavl15	2.56255e-17	0.689715	0.729	0.414	7.2497e-13	Cluster 15	elavl1
tcf3b4	2.95373e-17	0.619177	0.566	0.27	8.35639e-13	Cluster 15	tcf3b
sf3b51	3.18918e-17	0.536082	0.372	0.135	9.02252e-13	Cluster 15	sf3b5
puf60a2	3.6534e-17	0.619928	0.574	0.276	1.03358e-12	Cluster 15	puf60a
caprin1a1	3.9377e-17	0.672882	0.512	0.238	1.11402e-12	Cluster 15	caprin1a
si:ch211-114c12.25	4.01548e-17	0.840341	0.698	0.391	1.13602e-12	Cluster 15	si:ch211-114c12.2
hdgfrp22	5.01186e-17	0.690527	0.62	0.308	1.41791e-12	Cluster 15	hdgfrp2
LOC100537681	5.09992e-17	0.276212	0.326	0.101	1.44282e-12	Cluster 15	LOC100537681
ruvbl12	5.70175e-17	0.684285	0.434	0.172	1.61308e-12	Cluster 15	ruvbl1
nt5c2b2	5.73001e-17	0.366689	0.326	0.103	1.62108e-12	Cluster 15	nt5c2b
psmb53	5.91905e-17	0.597503	0.597	0.296	1.67456e-12	Cluster 15	psmb5
smfn1	6.18899e-17	0.296329	0.341	0.111	1.75093e-12	Cluster 15	smfn
ptges3b2	6.80111e-17	0.713348	0.566	0.282	1.9241e-12	Cluster 15	ptges3b
hnrnpa0b5	7.05349e-17	0.978486	0.783	0.578	1.9955e-12	Cluster 15	hnrnpa0b
ddx39ab2	7.17574e-17	0.743937	0.566	0.291	2.03009e-12	Cluster 15	ddx39ab
larp4ab2	1.10929e-16	0.848033	0.597	0.294	3.1383e-12	Cluster 15	larp4ab
snu13b2	1.40052e-16	0.683748	0.527	0.23	3.96222e-12	Cluster 15	snu13b
hnrnpc1	1.44278e-16	0.677392	0.574	0.28	4.08177e-12	Cluster 15	hnrnpc
tbl21	1.60797e-16	0.341356	0.31	0.098	4.5491e-12	Cluster 15	tbl2
nfya	1.9908e-16	0.383966	0.302	0.094	5.63216e-12	Cluster 15	nfya
cd81a4	2.20648e-16	1.00694	0.736	0.476	6.24236e-12	Cluster 15	cd81a
fxr2	2.38526e-16	0.4295	0.419	0.161	6.74814e-12	Cluster 15	fxr2
jupa3	2.46773e-16	0.511696	0.434	0.171	6.98147e-12	Cluster 15	jupa
bcat22	2.51863e-16	0.851315	0.512	0.232	7.12546e-12	Cluster 15	bcat2
nfe2l31	2.58311e-16	0.536569	0.512	0.231	7.30787e-12	Cluster 15	nfe2l3
vezf1a	2.78406e-16	0.379415	0.295	0.091	7.87639e-12	Cluster 15	vezf1a
u2surp3	3.1053e-16	0.776348	0.86	0.551	8.78521e-12	Cluster 15	u2surp
si:ch73-308l14.23	3.27611e-16	0.789032	0.519	0.229	9.26843e-12	Cluster 15	si:ch73-308l14.2
rif11	3.46253e-16	0.457154	0.403	0.151	9.79585e-12	Cluster 15	rif1
hnrnph1l2	3.95951e-16	0.698732	0.581	0.291	1.12019e-11	Cluster 15	hnrnph1l
arpp19a	3.96929e-16	0.566562	0.465	0.206	1.12295e-11	Cluster 15	arpp19a
si:ch73-1a9.4	4.48628e-16	0.281396	0.256	0.071	1.26921e-11	Cluster 15	si:ch73-1a9.4
safb3	4.64892e-16	0.680047	0.806	0.53	1.31523e-11	Cluster 15	safb
snrpd3l2	4.6761e-16	0.547706	0.504	0.232	1.32292e-11	Cluster 15	snrpd3l
uck2a3	5.83994e-16	1.05348	0.434	0.182	1.65218e-11	Cluster 15	uck2a
sfswap2	6.73903e-16	0.7472	0.605	0.31	1.90654e-11	Cluster 15	sfswap
nat101	6.7525e-16	0.437209	0.395	0.147	1.91035e-11	Cluster 15	nat10
mrpl171	7.25748e-16	0.409561	0.357	0.128	2.05321e-11	Cluster 15	mrpl17
rpf11	7.35553e-16	0.539519	0.512	0.226	2.08095e-11	Cluster 15	rpf1
h2afy23	7.84914e-16	0.63475	0.589	0.305	2.2206e-11	Cluster 15	h2afy2
pabpn13	7.87712e-16	0.670925	0.775	0.493	2.22852e-11	Cluster 15	pabpn1
hint14	7.9475e-16	0.482596	0.643	0.328	2.24843e-11	Cluster 15	hint1
zgc:1018581	9.18587e-16	0.346454	0.349	0.119	2.59877e-11	Cluster 15	zgc:101858
cbx1a2	1.08884e-15	0.761483	0.543	0.278	3.08045e-11	Cluster 15	cbx1a
cirbpa6	1.12018e-15	1.01792	0.915	0.773	3.16909e-11	Cluster 15	cirbpa
zc4h21	1.12134e-15	0.424962	0.388	0.144	3.17238e-11	Cluster 15	zc4h2
ebna1bp22	1.16677e-15	0.59558	0.473	0.207	3.30091e-11	Cluster 15	ebna1bp2
srrm15	1.32944e-15	0.96334	0.922	0.684	3.76113e-11	Cluster 15	srrm1
dnajc2	1.5756e-15	0.337741	0.349	0.121	4.45754e-11	Cluster 15	dnajc2
myca3	1.63366e-15	0.676136	0.388	0.15	4.62179e-11	Cluster 15	myca
nktr3	1.67021e-15	0.874667	0.69	0.396	4.72521e-11	Cluster 15	nktr
ppp1r14bb2	1.92585e-15	0.336818	0.457	0.182	5.44844e-11	Cluster 15	ppp1r14bb
si:dkeyp-113d7.12	1.99174e-15	0.456633	0.465	0.189	5.63484e-11	Cluster 15	si:dkeyp-113d7.1
creg21	2.04707e-15	0.351359	0.287	0.09	5.79136e-11	Cluster 15	creg2
lrpap12	2.06905e-15	0.528228	0.465	0.203	5.85355e-11	Cluster 15	lrpap1
chd73	2.47838e-15	0.708905	0.69	0.384	7.01159e-11	Cluster 15	chd7
stau11	2.81535e-15	0.531063	0.481	0.216	7.9649e-11	Cluster 15	stau1
brd7	2.87771e-15	0.727299	0.488	0.228	8.14132e-11	Cluster 15	brd7
adh54	3.30617e-15	0.58912	0.589	0.293	9.3535e-11	Cluster 15	adh5
aplp25	3.86643e-15	0.266592	0.465	0.18	1.09385e-10	Cluster 15	aplp2
si:ch73-1a9.34	3.94385e-15	0.90449	0.837	0.637	1.11575e-10	Cluster 15	si:ch73-1a9.3
eif2s24	4.02176e-15	0.754735	0.791	0.585	1.1378e-10	Cluster 15	eif2s2
si:ch73-22o12.12	4.05164e-15	0.46657	0.434	0.175	1.14625e-10	Cluster 15	si:ch73-22o12.1
cbx1b1	4.20924e-15	0.348342	0.326	0.11	1.19084e-10	Cluster 15	cbx1b
eif4a1a3	4.36384e-15	0.91457	0.713	0.465	1.23458e-10	Cluster 15	eif4a1a
casz13	5.16828e-15	0.808737	0.279	0.089	1.46216e-10	Cluster 15	casz1
psmd32	5.37501e-15	0.568941	0.589	0.316	1.52064e-10	Cluster 15	psmd3
perp3	5.59448e-15	0.355099	0.442	0.182	1.58274e-10	Cluster 15	perp
smarca52	7.85557e-15	0.749178	0.566	0.295	2.22242e-10	Cluster 15	smarca5
ptgr13	8.51456e-15	0.393454	0.341	0.123	2.40886e-10	Cluster 15	ptgr1
zgc:1018466	8.69635e-15	0.902072	0.713	0.436	2.46028e-10	Cluster 15	zgc:101846
dbn13	9.39579e-15	0.490563	0.512	0.207	2.65816e-10	Cluster 15	dbn1
psma6a1	9.7661e-15	0.338016	0.419	0.167	2.76293e-10	Cluster 15	psma6a
mgst3a2	1.08889e-14	0.435628	0.419	0.171	3.08057e-10	Cluster 15	mgst3a
exosc9	1.12099e-14	0.306404	0.287	0.093	3.17138e-10	Cluster 15	exosc9
sephs12	1.19601e-14	0.424946	0.333	0.12	3.38364e-10	Cluster 15	sephs1
hmgb3b4	1.21867e-14	0.580231	0.465	0.213	3.44774e-10	Cluster 15	hmgb3b
ogt.14	1.29816e-14	0.907131	0.783	0.544	3.67262e-10	Cluster 15	ogt.1
tomm40l	1.43144e-14	0.342177	0.264	0.082	4.04969e-10	Cluster 15	tomm40l
pnn2	1.51857e-14	0.64327	0.682	0.374	4.29618e-10	Cluster 15	pnn
chd4b2	1.53973e-14	0.681752	0.783	0.544	4.35604e-10	Cluster 15	chd4b
dap1b3	1.57811e-14	0.996952	0.426	0.174	4.46462e-10	Cluster 15	dap1b
rrp361	1.64383e-14	0.449587	0.341	0.127	4.65055e-10	Cluster 15	rrp36
zgc:1103393	1.65786e-14	0.377336	0.527	0.243	4.69025e-10	Cluster 15	zgc:110339
rpl276	1.67673e-14	0.575264	0.938	0.802	4.74364e-10	Cluster 15	rpl27
cfap36	1.69257e-14	0.308982	0.295	0.094	4.78845e-10	Cluster 15	cfap36
alyref2	1.7473e-14	0.80082	0.76	0.505	4.9433e-10	Cluster 15	alyref
eci11	1.77871e-14	0.303661	0.31	0.108	5.03214e-10	Cluster 15	eci1
mthfd1b3	1.78149e-14	0.407607	0.326	0.115	5.04e-10	Cluster 15	mthfd1b
znf3462	1.92407e-14	0.507541	0.465	0.205	5.44338e-10	Cluster 15	znf346
mylka3	1.95364e-14	0.36939	0.279	0.089	5.52703e-10	Cluster 15	mylka
ccnd12	1.97635e-14	0.898009	0.481	0.225	5.59129e-10	Cluster 15	ccnd1
snrpb4	2.19396e-14	0.834673	0.55	0.306	6.20694e-10	Cluster 15	snrpb
tbrg4	2.20389e-14	0.434796	0.333	0.12	6.23504e-10	Cluster 15	tbrg4
ssrp1b	2.23499e-14	0.386575	0.264	0.082	6.32302e-10	Cluster 15	ssrp1b
magoh2	2.26085e-14	0.5632	0.504	0.24	6.39618e-10	Cluster 15	magoh
smu1a	2.28182e-14	0.373752	0.419	0.172	6.4555e-10	Cluster 15	smu1a
si:ch73-347e22.41	2.50028e-14	0.359466	0.326	0.115	7.07353e-10	Cluster 15	si:ch73-347e22.4
nhp22	2.55779e-14	0.514988	0.481	0.22	7.23625e-10	Cluster 15	nhp2
aldh7a11	2.78045e-14	0.497902	0.442	0.191	7.86618e-10	Cluster 15	aldh7a1
nansa	2.9211e-14	1.59128	0.419	0.19	8.26408e-10	Cluster 15	nansa
zgc:110158	2.99366e-14	0.467441	0.318	0.112	8.46937e-10	Cluster 15	zgc:110158
wu:fb78f07	3.43146e-14	0.673599	0.543	0.263	9.70794e-10	Cluster 15	wu:fb78f07
mbnl22	3.46767e-14	0.693475	0.535	0.255	9.81038e-10	Cluster 15	mbnl2
fam207a1	3.61976e-14	0.279613	0.341	0.122	1.02407e-09	Cluster 15	fam207a
ddx241	4.11493e-14	0.479563	0.457	0.196	1.16416e-09	Cluster 15	ddx24
rrp13	4.40275e-14	0.567354	0.566	0.273	1.24558e-09	Cluster 15	rrp1
fbxw7	4.515e-14	0.525858	0.364	0.141	1.27734e-09	Cluster 15	fbxw7
pou2f1b1	4.59932e-14	0.350759	0.341	0.124	1.30119e-09	Cluster 15	pou2f1b
tnrc185	6.19723e-14	0.418082	0.581	0.289	1.75326e-09	Cluster 15	tnrc18
tcf7l1a3	6.20686e-14	0.50474	0.364	0.137	1.75598e-09	Cluster 15	tcf7l1a
gar12	6.97319e-14	0.44158	0.473	0.208	1.97278e-09	Cluster 15	gar1
si:dkeyp-69b9.6	7.18276e-14	0.356709	0.426	0.174	2.03207e-09	Cluster 15	si:dkeyp-69b9.6
si:dkey-33c12.4	7.61404e-14	0.616542	0.589	0.304	2.15409e-09	Cluster 15	si:dkey-33c12.4
ppp4ca	7.66274e-14	0.313814	0.271	0.087	2.16787e-09	Cluster 15	ppp4ca
psmc21	7.74577e-14	0.637457	0.605	0.33	2.19136e-09	Cluster 15	psmc2
surf61	7.93317e-14	0.417151	0.395	0.162	2.24437e-09	Cluster 15	surf6
tax1bp31	8.02452e-14	0.27376	0.271	0.086	2.27022e-09	Cluster 15	tax1bp3
usp51	8.10787e-14	0.582867	0.527	0.263	2.2938e-09	Cluster 15	usp5
hsf21	8.15176e-14	0.326668	0.357	0.132	2.30622e-09	Cluster 15	hsf2
u2af12	8.17093e-14	0.610521	0.643	0.394	2.31164e-09	Cluster 15	u2af1
dock14	8.1968e-14	0.606593	0.264	0.085	2.31896e-09	Cluster 15	dock1
ccnjl	9.25331e-14	0.294959	0.271	0.085	2.61785e-09	Cluster 15	ccnjl
tsc22d12	9.40748e-14	0.492467	0.419	0.177	2.66147e-09	Cluster 15	tsc22d1
psmd81	9.89196e-14	0.452199	0.535	0.269	2.79853e-09	Cluster 15	psmd8
cmss11	9.9172e-14	0.431861	0.38	0.151	2.80568e-09	Cluster 15	cmss1
rrs11	9.92841e-14	0.477989	0.411	0.171	2.80885e-09	Cluster 15	rrs1
rbbp43	1.00858e-13	0.806333	0.543	0.277	2.85338e-09	Cluster 15	rbbp4
pfdn6	1.30714e-13	0.290797	0.357	0.139	3.69802e-09	Cluster 15	pfdn6
rrp81	1.35919e-13	0.538129	0.349	0.13	3.8453e-09	Cluster 15	rrp8
zgc:66448	1.42414e-13	0.364873	0.287	0.096	4.02904e-09	Cluster 15	zgc:66448
rnaseh1	1.43188e-13	0.270207	0.264	0.084	4.05094e-09	Cluster 15	rnaseh1
emc61	1.48228e-13	0.409877	0.442	0.194	4.19351e-09	Cluster 15	emc6
zgc:1369293	1.49258e-13	0.515783	0.55	0.272	4.22265e-09	Cluster 15	zgc:136929
g3bp13	1.52746e-13	0.735303	0.636	0.386	4.32134e-09	Cluster 15	g3bp1
zeb1b2	1.53292e-13	0.397975	0.372	0.137	4.33677e-09	Cluster 15	zeb1b
dnaja1	1.58746e-13	0.322194	0.264	0.085	4.49107e-09	Cluster 15	dnaja1
cct82	1.67315e-13	0.545999	0.744	0.455	4.73352e-09	Cluster 15	cct8
tmem21	1.778e-13	0.39903	0.295	0.101	5.03014e-09	Cluster 15	tmem2
uck2b	1.83962e-13	0.253427	0.295	0.103	5.20447e-09	Cluster 15	uck2b
nap1l14	1.83988e-13	0.858222	0.829	0.609	5.2052e-09	Cluster 15	nap1l1
junbb5	2.25595e-13	1.13911	0.512	0.28	6.38232e-09	Cluster 15	junbb
dohh	2.50203e-13	0.45935	0.419	0.185	7.0785e-09	Cluster 15	dohh
fubp17	2.50865e-13	0.609757	0.744	0.475	7.09723e-09	Cluster 15	fubp1
pnpt12	2.72966e-13	0.6655	0.543	0.28	7.72247e-09	Cluster 15	pnpt1
tomm20a1	2.75676e-13	0.437301	0.38	0.156	7.79916e-09	Cluster 15	tomm20a
mtdhb	2.78847e-13	0.346902	0.364	0.144	7.88886e-09	Cluster 15	mtdhb
ddx3b3	2.78999e-13	0.690738	0.682	0.458	7.89315e-09	Cluster 15	ddx3b
psme32	2.86051e-13	0.455414	0.473	0.217	8.09267e-09	Cluster 15	psme3
hypk3	3.06553e-13	0.687686	0.612	0.357	8.67269e-09	Cluster 15	hypk
cnbpa3	3.14822e-13	0.630647	0.62	0.346	8.90664e-09	Cluster 15	cnbpa
zmp:00000009121	3.1893e-13	0.728744	0.264	0.086	9.02285e-09	Cluster 15	zmp:0000000912
pwwp2b	3.21587e-13	0.408276	0.326	0.12	9.09802e-09	Cluster 15	pwwp2b
arf2b3	4.03173e-13	0.653415	0.674	0.433	1.14062e-08	Cluster 15	arf2b
gstm.11	4.69089e-13	0.251354	0.605	0.32	1.3271e-08	Cluster 15	gstm.1
rsrc22	4.85267e-13	0.583398	0.605	0.329	1.37287e-08	Cluster 15	rsrc2
srsf6a3	4.99303e-13	0.643944	0.62	0.387	1.41258e-08	Cluster 15	srsf6a
srsf1b1	5.01536e-13	0.515319	0.574	0.293	1.41889e-08	Cluster 15	srsf1b
hmgn33	5.03013e-13	0.296732	0.264	0.085	1.42307e-08	Cluster 15	hmgn3
pin4	5.21322e-13	0.415505	0.38	0.16	1.47487e-08	Cluster 15	pin4
mtmr122	5.44331e-13	0.710413	0.434	0.186	1.53997e-08	Cluster 15	mtmr12
pak1ip1	5.46977e-13	0.484226	0.326	0.121	1.54745e-08	Cluster 15	pak1ip1
rpl319	5.53032e-13	0.614361	0.922	0.84	1.56458e-08	Cluster 15	rpl31
ms4a17a.113	5.57114e-13	0.399968	0.302	0.104	1.57613e-08	Cluster 15	ms4a17a.11
eny21	5.7617e-13	0.408669	0.419	0.189	1.63004e-08	Cluster 15	eny2
calr3a3	5.91362e-13	0.722873	0.775	0.484	1.67302e-08	Cluster 15	calr3a
bcl7ba	5.99412e-13	0.551738	0.279	0.098	1.6958e-08	Cluster 15	bcl7ba
mdc11	6.13491e-13	0.477723	0.426	0.183	1.73563e-08	Cluster 15	mdc1
smarcc1a2	6.36854e-13	0.607698	0.597	0.347	1.80172e-08	Cluster 15	smarcc1a
eef1e11	6.5407e-13	0.441797	0.364	0.147	1.85043e-08	Cluster 15	eef1e1
nedd4l3	6.73849e-13	0.385024	0.349	0.134	1.90639e-08	Cluster 15	nedd4l
aldh2.11	6.81351e-13	0.381648	0.271	0.092	1.92761e-08	Cluster 15	aldh2.1
rpl5b7	7.0723e-13	0.615448	0.899	0.778	2.00082e-08	Cluster 15	rpl5b
khsrp2	7.52561e-13	0.552575	0.636	0.365	2.12907e-08	Cluster 15	khsrp
slkb1	7.5314e-13	0.28891	0.271	0.091	2.13071e-08	Cluster 15	slkb
kmt2cb4	8.12855e-13	0.574474	0.481	0.231	2.29965e-08	Cluster 15	kmt2cb
anapc11	8.47373e-13	0.298789	0.341	0.133	2.3973e-08	Cluster 15	anapc11
rbmx21	8.76172e-13	0.539187	0.38	0.158	2.47878e-08	Cluster 15	rbmx2
mta32	8.80583e-13	0.445651	0.519	0.256	2.49126e-08	Cluster 15	mta3
mphosph8	9.60909e-13	0.484994	0.69	0.41	2.71851e-08	Cluster 15	mphosph8
qdprb1	1.02142e-12	0.287815	0.279	0.097	2.88971e-08	Cluster 15	qdprb1
tfr1a1	1.11843e-12	0.431397	0.527	0.227	3.16416e-08	Cluster 15	tfr1a
hspa94	1.11866e-12	0.651391	0.527	0.282	3.16479e-08	Cluster 15	hspa9
snrpe3	1.21952e-12	0.602066	0.535	0.289	3.45015e-08	Cluster 15	snrpe
si:ch211-156b7.41	1.63658e-12	0.47209	0.271	0.096	4.63004e-08	Cluster 15	si:ch211-156b7.4
psmd15	1.63797e-12	0.580747	0.612	0.374	4.63398e-08	Cluster 15	psmd1
serinc1	1.67667e-12	0.371206	0.558	0.278	4.74346e-08	Cluster 15	serinc1
pes2	1.67936e-12	0.462575	0.465	0.218	4.75108e-08	Cluster 15	pes
cfap20	1.71379e-12	0.266187	0.279	0.097	4.84848e-08	Cluster 15	cfap20
rps185	1.84161e-12	0.552524	0.961	0.93	5.2101e-08	Cluster 15	rps18
snrnp704	1.84914e-12	0.695405	0.651	0.383	5.23139e-08	Cluster 15	snrnp70
thop13	1.85558e-12	0.353548	0.372	0.152	5.24963e-08	Cluster 15	thop1
wee11	1.85923e-12	0.352437	0.333	0.129	5.25994e-08	Cluster 15	wee1
fbl3	1.94928e-12	0.576188	0.581	0.308	5.51471e-08	Cluster 15	fbl
snrpa11	2.04084e-12	0.454572	0.426	0.198	5.77374e-08	Cluster 15	snrpa1
psmc51	2.22286e-12	0.386885	0.519	0.261	6.28869e-08	Cluster 15	psmc5
hnrnpl22	2.23021e-12	0.541025	0.589	0.346	6.30948e-08	Cluster 15	hnrnpl2
hyou13	2.23308e-12	0.749463	0.581	0.305	6.31759e-08	Cluster 15	hyou1
abcf13	2.25983e-12	0.591741	0.651	0.375	6.39328e-08	Cluster 15	abcf1
acin1a4	2.26844e-12	0.696061	0.891	0.679	6.41765e-08	Cluster 15	acin1a
srp141	2.33734e-12	0.285134	0.426	0.186	6.61256e-08	Cluster 15	srp14
pam161	2.47868e-12	0.43619	0.364	0.151	7.01244e-08	Cluster 15	pam16
lmnb24	2.48948e-12	0.666439	0.558	0.295	7.043e-08	Cluster 15	lmnb2
zgc:194285	2.642e-12	0.304452	0.318	0.119	7.47449e-08	Cluster 15	zgc:194285
srsf2b	2.87055e-12	0.402438	0.38	0.162	8.12108e-08	Cluster 15	srsf2b
hmgn74	3.02465e-12	0.933003	0.783	0.618	8.55702e-08	Cluster 15	hmgn7
zgc:928182	3.11053e-12	0.413415	0.31	0.117	8.8e-08	Cluster 15	zgc:92818
arfgap1	3.53629e-12	0.373434	0.395	0.169	1.00045e-07	Cluster 15	arfgap1
srsf1a2	3.63554e-12	0.547612	0.628	0.392	1.02853e-07	Cluster 15	srsf1a
cpsf63	3.90741e-12	0.657342	0.667	0.402	1.10545e-07	Cluster 15	cpsf6
sypl2a3	3.90919e-12	0.411834	0.473	0.226	1.10595e-07	Cluster 15	sypl2a
si:ch211-262h13.3	3.92223e-12	0.285912	0.326	0.126	1.10964e-07	Cluster 15	si:ch211-262h13.3
gna11a	3.93154e-12	0.37806	0.318	0.121	1.11227e-07	Cluster 15	gna11a
sardh1	4.17331e-12	0.432682	0.256	0.086	1.18067e-07	Cluster 15	sardh
tardbp3	4.17367e-12	0.604653	0.69	0.456	1.18077e-07	Cluster 15	tardbp
prmt52	4.18873e-12	0.45342	0.388	0.17	1.18503e-07	Cluster 15	prmt5
ppan1	4.35496e-12	0.477375	0.395	0.173	1.23206e-07	Cluster 15	ppan
atpif1a4	4.35702e-12	0.516478	0.612	0.351	1.23264e-07	Cluster 15	atpif1a
phf14	4.57287e-12	0.327091	0.279	0.098	1.29371e-07	Cluster 15	phf14
uba526	4.79097e-12	0.602387	0.915	0.848	1.35541e-07	Cluster 15	uba52
rps27.26	4.79598e-12	0.642986	0.876	0.807	1.35683e-07	Cluster 15	rps27.2
smad22	4.85053e-12	0.752646	0.527	0.286	1.37226e-07	Cluster 15	smad2
srsf10b	5.10104e-12	0.336347	0.38	0.166	1.44313e-07	Cluster 15	srsf10b
hdac13	5.26382e-12	0.718123	0.744	0.569	1.48919e-07	Cluster 15	hdac1
mccc22	5.27932e-12	0.490683	0.434	0.206	1.49357e-07	Cluster 15	mccc2
dcaf71	5.28714e-12	0.430241	0.55	0.3	1.49579e-07	Cluster 15	dcaf7
trmt1122	5.9726e-12	0.532635	0.357	0.149	1.68971e-07	Cluster 15	trmt112
thoc61	6.37098e-12	0.304909	0.256	0.089	1.80241e-07	Cluster 15	thoc6
zc3h133	6.4018e-12	0.564043	0.643	0.368	1.81113e-07	Cluster 15	zc3h13
rrp121	6.55396e-12	0.422214	0.434	0.194	1.85418e-07	Cluster 15	rrp12
kdm1a1	6.79828e-12	0.576353	0.636	0.394	1.9233e-07	Cluster 15	kdm1a
dido12	6.86645e-12	0.799309	0.721	0.425	1.94259e-07	Cluster 15	dido1
dlg5a	6.93037e-12	0.36406	0.295	0.106	1.96067e-07	Cluster 15	dlg5a
zgc:1141884	7.132e-12	0.611668	0.915	0.87	2.01771e-07	Cluster 15	zgc:114188
hcfc1a3	7.44591e-12	0.579214	0.55	0.293	2.10652e-07	Cluster 15	hcfc1a
eif4a21	7.69961e-12	0.453388	0.496	0.246	2.1783e-07	Cluster 15	eif4a2
ube2e32	7.82537e-12	0.57998	0.674	0.428	2.21388e-07	Cluster 15	ube2e3
smn1	7.94423e-12	0.289658	0.279	0.099	2.2475e-07	Cluster 15	smn1
ywhae2	8.36961e-12	0.265879	0.302	0.116	2.36785e-07	Cluster 15	ywhae2
cdv33	8.51342e-12	0.551017	0.667	0.421	2.40853e-07	Cluster 15	cdv3
clasp23	9.0661e-12	0.599783	0.504	0.255	2.56489e-07	Cluster 15	clasp2
gnb2l16	9.08554e-12	0.578533	0.938	0.866	2.57039e-07	Cluster 15	gnb2l1
atp5a14	1.01047e-11	0.541096	0.853	0.652	2.85873e-07	Cluster 15	atp5a1
rpl320	1.06285e-11	0.586453	0.953	0.892	3.00691e-07	Cluster 15	rpl3
srsf10a1	1.10764e-11	0.326861	0.527	0.261	3.13361e-07	Cluster 15	srsf10a
ccdc251	1.17589e-11	0.408808	0.512	0.264	3.32672e-07	Cluster 15	ccdc25
zfr	1.18225e-11	0.491089	0.636	0.354	3.3447e-07	Cluster 15	zfr
mid1ip1b2	1.24337e-11	0.46837	0.372	0.156	3.51761e-07	Cluster 15	mid1ip1b
metrnl1	1.26559e-11	0.833926	0.318	0.13	3.58049e-07	Cluster 15	metrnl
med7	1.29395e-11	0.328775	0.256	0.089	3.66072e-07	Cluster 15	med7
chd62	1.34452e-11	0.580087	0.38	0.167	3.80378e-07	Cluster 15	chd6
mak161	1.37144e-11	0.474645	0.403	0.182	3.87994e-07	Cluster 15	mak16
LOC1081802861	1.37159e-11	0.707384	0.403	0.183	3.88036e-07	Cluster 15	LOC108180286
brd9	1.41157e-11	0.436281	0.395	0.174	3.99347e-07	Cluster 15	brd9
st132	1.42282e-11	0.442314	0.612	0.354	4.0253e-07	Cluster 15	st13
sf3a3	1.43538e-11	0.505493	0.45	0.219	4.06083e-07	Cluster 15	sf3a3
skp13	1.43979e-11	0.592473	0.736	0.55	4.0733e-07	Cluster 15	skp1
LOC1081916432	1.44003e-11	0.455527	0.295	0.112	4.074e-07	Cluster 15	LOC108191643
qkia3	1.46428e-11	0.569861	0.837	0.654	4.14261e-07	Cluster 15	qkia
exosc8	1.47668e-11	0.343029	0.279	0.103	4.17766e-07	Cluster 15	exosc8
rps135	1.4938e-11	0.493746	0.953	0.863	4.22611e-07	Cluster 15	rps13
gmfb1	1.50959e-11	0.499437	0.419	0.2	4.27079e-07	Cluster 15	gmfb
ap2m1b2	1.51291e-11	0.421443	0.574	0.304	4.28018e-07	Cluster 15	ap2m1b
phf5a2	1.54556e-11	0.452802	0.481	0.245	4.37254e-07	Cluster 15	phf5a
tomm63	1.56472e-11	0.473076	0.504	0.261	4.42676e-07	Cluster 15	tomm6
myef21	1.60122e-11	0.640445	0.558	0.313	4.53001e-07	Cluster 15	myef2
tshz1	1.64703e-11	0.371956	0.256	0.088	4.65961e-07	Cluster 15	tshz1
ubtfl1	1.65591e-11	0.673172	0.519	0.264	4.68472e-07	Cluster 15	ubtfl
blmh1	1.66187e-11	0.327628	0.419	0.189	4.7016e-07	Cluster 15	blmh
nolc12	1.73677e-11	0.405365	0.45	0.212	4.9135e-07	Cluster 15	nolc1
si:ch211-166g5.42	1.76897e-11	0.457007	0.512	0.256	5.0046e-07	Cluster 15	si:ch211-166g5.4
abca3b2	1.7903e-11	0.676635	0.349	0.144	5.06495e-07	Cluster 15	abca3b
LOC1005353153	1.87612e-11	0.65565	0.535	0.303	5.30773e-07	Cluster 15	LOC100535315
rps97	1.90723e-11	0.567649	0.961	0.886	5.39576e-07	Cluster 15	rps9
etf1b4	2.07999e-11	0.626964	0.667	0.422	5.88451e-07	Cluster 15	etf1b
cbx3a3	2.08038e-11	0.650933	0.667	0.434	5.88561e-07	Cluster 15	cbx3a
snrpd32	2.14445e-11	0.433917	0.419	0.202	6.06687e-07	Cluster 15	snrpd3
LOC1081802693	2.51296e-11	0.46665	0.38	0.172	7.1094e-07	Cluster 15	LOC108180269
nenf	2.61344e-11	0.342663	0.271	0.099	7.39369e-07	Cluster 15	nenf
hnrnpub2	2.68136e-11	0.623083	0.814	0.577	7.58582e-07	Cluster 15	hnrnpub
sumo3a3	2.74411e-11	0.664583	0.628	0.424	7.76337e-07	Cluster 15	sumo3a
hspa55	2.76267e-11	0.638317	0.682	0.441	7.81588e-07	Cluster 15	hspa5
tardbpl1	2.78081e-11	0.556936	0.667	0.406	7.86719e-07	Cluster 15	tardbpl
si:ch211-195b21.5	2.86901e-11	0.484165	0.45	0.221	8.11673e-07	Cluster 15	si:ch211-195b21.5
ssrp1a2	2.95259e-11	0.645498	0.496	0.259	8.35318e-07	Cluster 15	ssrp1a
psmb13	2.98469e-11	0.605291	0.659	0.44	8.44397e-07	Cluster 15	psmb1
srsf43	3.14211e-11	0.4154	0.605	0.353	8.88934e-07	Cluster 15	srsf4
ppil12	3.15123e-11	0.27036	0.287	0.108	8.91515e-07	Cluster 15	ppil1
tox4a	3.35693e-11	0.369333	0.333	0.137	9.49709e-07	Cluster 15	tox4a
sipa1l3	3.77111e-11	0.615205	0.295	0.119	1.06688e-06	Cluster 15	sipa1l3
utp18	4.28422e-11	0.322919	0.279	0.107	1.21205e-06	Cluster 15	utp18
zzz3	4.30627e-11	0.302465	0.45	0.215	1.21829e-06	Cluster 15	zzz3
si:dkey-23i12.53	4.35623e-11	0.580496	0.519	0.265	1.23242e-06	Cluster 15	si:dkey-23i12.5
scaf8	4.38116e-11	0.470645	0.473	0.231	1.23947e-06	Cluster 15	scaf8
mybbp1a3	4.41779e-11	0.42494	0.457	0.208	1.24984e-06	Cluster 15	mybbp1a
eef1b25	4.54953e-11	0.575613	0.93	0.789	1.28711e-06	Cluster 15	eef1b2
ipo111	4.6823e-11	0.411842	0.333	0.14	1.32467e-06	Cluster 15	ipo11
arpc1a2	4.69031e-11	0.410549	0.55	0.305	1.32694e-06	Cluster 15	arpc1a
eif5a25	5.87464e-11	0.683047	0.76	0.55	1.66199e-06	Cluster 15	eif5a2
zc3h152	5.905e-11	0.581579	0.519	0.274	1.67058e-06	Cluster 15	zc3h15
metap11	6.31454e-11	0.433473	0.457	0.224	1.78645e-06	Cluster 15	metap1
nrarpa	6.45006e-11	0.32365	0.287	0.108	1.82479e-06	Cluster 15	nrarpa
rapgef23	6.59457e-11	0.277412	0.271	0.1	1.86567e-06	Cluster 15	rapgef2
fnbp42	6.62594e-11	0.597304	0.69	0.451	1.87455e-06	Cluster 15	fnbp4
ift74	6.75062e-11	0.345146	0.527	0.268	1.90982e-06	Cluster 15	ift74
hsp90b14	7.00161e-11	0.581789	0.682	0.407	1.98083e-06	Cluster 15	hsp90b1
srsf3a4	7.18058e-11	0.475562	0.682	0.438	2.03146e-06	Cluster 15	srsf3a
ptmab5	7.18676e-11	0.848515	0.907	0.778	2.03321e-06	Cluster 15	ptmab
mcts11	7.24642e-11	0.415306	0.403	0.191	2.05009e-06	Cluster 15	mcts1
eif62	7.2551e-11	0.331669	0.45	0.218	2.05254e-06	Cluster 15	eif6
cdkn2aipnl1	7.30751e-11	0.400268	0.364	0.166	2.06737e-06	Cluster 15	cdkn2aipnl
mbd1a	7.58582e-11	0.370653	0.279	0.105	2.1461e-06	Cluster 15	mbd1a
tmem331	7.9571e-11	0.320271	0.411	0.194	2.25114e-06	Cluster 15	tmem33
timm441	7.96462e-11	0.459426	0.287	0.113	2.25327e-06	Cluster 15	timm44
aamp1	8.13241e-11	0.41123	0.465	0.229	2.30074e-06	Cluster 15	aamp
rbx12	9.00658e-11	0.578439	0.667	0.455	2.54805e-06	Cluster 15	rbx1
dpy301	9.11792e-11	0.543153	0.488	0.271	2.57955e-06	Cluster 15	dpy30
smarca4a3	9.36568e-11	0.568543	0.659	0.425	2.64965e-06	Cluster 15	smarca4a
LOC1005360392	9.96252e-11	0.457496	0.442	0.216	2.8185e-06	Cluster 15	LOC100536039
cwc151	1.03555e-10	0.362919	0.519	0.283	2.92968e-06	Cluster 15	cwc15
ppp2r5eb1	1.09318e-10	0.474677	0.527	0.276	3.0927e-06	Cluster 15	ppp2r5eb
nifk1	1.11099e-10	0.306668	0.395	0.172	3.14309e-06	Cluster 15	nifk
si:dkey-251i10.31	1.11394e-10	0.446811	0.426	0.205	3.15144e-06	Cluster 15	si:dkey-251i10.3
ndufa4l2	1.11991e-10	0.54642	0.822	0.659	3.16834e-06	Cluster 15	ndufa4l
grk44	1.1382e-10	0.255268	0.364	0.153	3.22008e-06	Cluster 15	grk4
ubap2a1	1.20788e-10	0.281687	0.442	0.212	3.41721e-06	Cluster 15	ubap2a
zgc:154064	1.2294e-10	0.395586	0.38	0.171	3.47808e-06	Cluster 15	zgc:154064
tmem176l.14	1.23288e-10	0.311976	0.45	0.211	3.48794e-06	Cluster 15	tmem176l.1
tubb2b4	1.24228e-10	0.673343	0.659	0.403	3.51452e-06	Cluster 15	tubb2b
rplp2l6	1.25076e-10	0.464324	0.969	0.88	3.53852e-06	Cluster 15	rplp2l
atp5g3a5	1.31725e-10	0.603091	0.643	0.43	3.72662e-06	Cluster 15	atp5g3a
tma72	1.35201e-10	0.543792	0.62	0.402	3.82498e-06	Cluster 15	tma7
psip1b3	1.42239e-10	0.753711	0.566	0.315	4.0241e-06	Cluster 15	psip1b
mrpl22	1.42278e-10	0.251357	0.295	0.117	4.02519e-06	Cluster 15	mrpl22
hnrnpa1b3	1.42871e-10	0.750186	0.814	0.658	4.04198e-06	Cluster 15	hnrnpa1b
gtf2h3	1.43958e-10	0.265878	0.271	0.102	4.07271e-06	Cluster 15	gtf2h3
mdn11	1.48576e-10	0.334814	0.45	0.214	4.20337e-06	Cluster 15	mdn1
spred2b1	1.53931e-10	0.290749	0.256	0.094	4.35486e-06	Cluster 15	spred2b
atp13a1	1.548e-10	0.418023	0.38	0.179	4.37946e-06	Cluster 15	atp13a1
zgc:86598	1.61478e-10	0.480213	0.488	0.258	4.56838e-06	Cluster 15	zgc:86598
ppie	1.64378e-10	0.365189	0.333	0.142	4.65042e-06	Cluster 15	ppie
eed	1.66596e-10	0.36402	0.357	0.155	4.71316e-06	Cluster 15	eed
rpl23a6	1.6978e-10	0.495301	0.961	0.84	4.80325e-06	Cluster 15	rpl23a
pleca4	1.72674e-10	0.786764	0.465	0.229	4.88511e-06	Cluster 15	pleca
rnf7	1.83798e-10	0.431998	0.442	0.221	5.19984e-06	Cluster 15	rnf7
nudc2	1.90842e-10	0.52277	0.527	0.3	5.39912e-06	Cluster 15	nudc
nop162	1.9177e-10	0.322062	0.364	0.16	5.42537e-06	Cluster 15	nop16
ndufb42	1.97566e-10	0.372983	0.589	0.352	5.58934e-06	Cluster 15	ndufb4
pqbp1	2.04449e-10	0.2627	0.279	0.109	5.78405e-06	Cluster 15	pqbp1
atad31	2.05889e-10	0.416758	0.295	0.117	5.82482e-06	Cluster 15	atad3
ska2	2.14502e-10	0.38676	0.388	0.176	6.06846e-06	Cluster 15	ska2
esf11	2.16587e-10	0.363846	0.38	0.171	6.12748e-06	Cluster 15	esf1
hspa4a1	2.19507e-10	0.265607	0.395	0.181	6.21007e-06	Cluster 15	hspa4a
gsk3b1	2.26555e-10	0.505392	0.55	0.295	6.40946e-06	Cluster 15	gsk3b
snrpf4	2.28107e-10	0.71797	0.581	0.371	6.45339e-06	Cluster 15	snrpf
pdcd112	2.46072e-10	0.369569	0.442	0.215	6.96163e-06	Cluster 15	pdcd11
cct6a3	2.67843e-10	0.570872	0.76	0.589	7.57754e-06	Cluster 15	cct6a
adnpa1	2.70846e-10	0.466304	0.45	0.231	7.6625e-06	Cluster 15	adnpa
klhl24b1	2.79017e-10	0.325743	0.271	0.101	7.89368e-06	Cluster 15	klhl24b
zgc:152816	2.80053e-10	0.329992	0.543	0.299	7.92299e-06	Cluster 15	zgc:152816
srrt3	2.85851e-10	0.611173	0.605	0.371	8.08702e-06	Cluster 15	srrt
mta21	2.87992e-10	0.38794	0.543	0.294	8.14759e-06	Cluster 15	mta2
ptgesl	2.91703e-10	0.264538	0.341	0.146	8.25257e-06	Cluster 15	ptgesl
mrpl571	3.03854e-10	0.258686	0.318	0.134	8.59633e-06	Cluster 15	mrpl57
si:ch211-173p18.3	3.27322e-10	0.382105	0.473	0.236	9.26027e-06	Cluster 15	si:ch211-173p18.3
rbm25b	3.43825e-10	0.553411	0.558	0.332	9.72716e-06	Cluster 15	rbm25b
zgc:927446	3.50509e-10	1.58141	0.69	0.493	9.91624e-06	Cluster 15	zgc:92744
txndc51	3.56941e-10	0.261605	0.326	0.138	1.00982e-05	Cluster 15	txndc5
mrpl123	3.59898e-10	0.420128	0.45	0.223	1.01819e-05	Cluster 15	mrpl12
kdm5c	3.59987e-10	0.428619	0.651	0.403	1.01844e-05	Cluster 15	kdm5c
mrpl401	3.786e-10	0.414486	0.326	0.138	1.0711e-05	Cluster 15	mrpl40
hacd24	3.92681e-10	0.496688	0.481	0.247	1.11093e-05	Cluster 15	hacd2
yeats4	3.92907e-10	0.32282	0.326	0.137	1.11157e-05	Cluster 15	yeats4
si:dkey-286j15.1	3.94984e-10	0.298319	0.256	0.096	1.11745e-05	Cluster 15	si:dkey-286j15.1
luc7l31	3.97832e-10	0.44124	0.535	0.293	1.12551e-05	Cluster 15	luc7l3
psma6b	4.12819e-10	0.280842	0.364	0.165	1.16791e-05	Cluster 15	psma6b
cirbpb6	4.26124e-10	0.473172	0.961	0.882	1.20555e-05	Cluster 15	cirbpb
mcm72	4.2672e-10	0.642712	0.481	0.255	1.20723e-05	Cluster 15	mcm7
ogt.24	4.35925e-10	0.57721	0.566	0.323	1.23328e-05	Cluster 15	ogt.2
zgc:55733	4.38765e-10	0.474504	0.364	0.163	1.24131e-05	Cluster 15	zgc:55733
abcf2a1	4.48678e-10	0.561804	0.465	0.25	1.26935e-05	Cluster 15	abcf2a
rin22	4.54289e-10	0.511326	0.295	0.12	1.28523e-05	Cluster 15	rin2
srsf112	4.61992e-10	0.531847	0.798	0.593	1.30702e-05	Cluster 15	srsf11
ube2nb2	4.65066e-10	0.522515	0.543	0.317	1.31572e-05	Cluster 15	ube2nb
uspl1	4.84622e-10	0.481718	0.318	0.132	1.37104e-05	Cluster 15	uspl1
sap181	5.10335e-10	0.338675	0.45	0.233	1.44379e-05	Cluster 15	sap18
gpatch42	5.12872e-10	0.318738	0.302	0.125	1.45097e-05	Cluster 15	gpatch4
mrps28	5.58742e-10	0.279069	0.295	0.12	1.58074e-05	Cluster 15	mrps28
rpl7l12	5.61379e-10	0.429586	0.442	0.217	1.5882e-05	Cluster 15	rpl7l1
golph3	5.77453e-10	0.37867	0.403	0.196	1.63367e-05	Cluster 15	golph3
rab6a	5.97383e-10	0.638533	0.45	0.227	1.69006e-05	Cluster 15	rab6a
sos2	6.04374e-10	0.411879	0.295	0.119	1.70983e-05	Cluster 15	sos2
rsl1d15	6.18953e-10	0.441848	0.721	0.443	1.75108e-05	Cluster 15	rsl1d1
tsr11	6.23094e-10	0.324853	0.326	0.141	1.7628e-05	Cluster 15	tsr1
rras	6.53694e-10	0.278754	0.357	0.157	1.84936e-05	Cluster 15	rras
si:ch211-51e12.72	6.5988e-10	0.679271	0.605	0.381	1.86687e-05	Cluster 15	si:ch211-51e12.7
arpp19b2	6.61853e-10	0.375286	0.442	0.222	1.87245e-05	Cluster 15	arpp19b
psmc1b	6.71153e-10	0.448327	0.403	0.194	1.89876e-05	Cluster 15	psmc1b
rpl13a5	7.02974e-10	0.464056	0.953	0.863	1.98878e-05	Cluster 15	rpl13a
leo1	7.30813e-10	0.404072	0.543	0.304	2.06754e-05	Cluster 15	leo1
hnrnpaba4	7.53976e-10	0.629477	0.814	0.665	2.13307e-05	Cluster 15	hnrnpaba
ar3	7.74401e-10	1.0642	0.465	0.25	2.19086e-05	Cluster 15	ar
mesdc22	7.98762e-10	0.334539	0.411	0.199	2.25978e-05	Cluster 15	mesdc2
snrpg2	8.00334e-10	0.448198	0.395	0.199	2.26423e-05	Cluster 15	snrpg
sub1b1	8.3108e-10	0.28258	0.426	0.212	2.35121e-05	Cluster 15	sub1b
cse1l1	8.31777e-10	0.404268	0.535	0.305	2.35318e-05	Cluster 15	cse1l
tra2a3	8.32103e-10	0.715761	0.721	0.497	2.3541e-05	Cluster 15	tra2a
cbx53	8.39631e-10	0.539188	0.612	0.378	2.3754e-05	Cluster 15	cbx5
atxn2l1	8.43729e-10	0.270785	0.504	0.264	2.38699e-05	Cluster 15	atxn2l
arhgef54	8.84121e-10	0.722196	0.326	0.139	2.50127e-05	Cluster 15	arhgef5
glulb2	8.89148e-10	1.58582	0.504	0.303	2.51549e-05	Cluster 15	glulb
btf3l43	9.01412e-10	0.318765	0.434	0.217	2.55019e-05	Cluster 15	btf3l4
ndufv22	9.77223e-10	0.270819	0.504	0.269	2.76466e-05	Cluster 15	ndufv2
puf60b2	1.01071e-09	0.557836	0.535	0.305	2.85941e-05	Cluster 15	puf60b
rpl385	1.05396e-09	0.465715	0.938	0.84	2.98176e-05	Cluster 15	rpl38
arl14ep1	1.06491e-09	0.362737	0.31	0.134	3.01272e-05	Cluster 15	arl14ep
foxk2	1.10179e-09	0.313168	0.38	0.181	3.11707e-05	Cluster 15	foxk2
sf3b42	1.13598e-09	0.395806	0.434	0.223	3.2138e-05	Cluster 15	sf3b4
rwdd12	1.14821e-09	0.316036	0.558	0.318	3.2484e-05	Cluster 15	rwdd1
tcea1	1.1634e-09	0.374093	0.419	0.203	3.29139e-05	Cluster 15	tcea1
etfb4	1.188e-09	0.437777	0.519	0.294	3.36096e-05	Cluster 15	etfb
grinab4	1.23097e-09	0.320811	0.496	0.245	3.48253e-05	Cluster 15	grinab
sdad11	1.24351e-09	0.320818	0.442	0.217	3.51802e-05	Cluster 15	sdad1
zranb21	1.24799e-09	0.529832	0.581	0.352	3.53068e-05	Cluster 15	zranb2
kansl1a	1.29002e-09	0.531083	0.543	0.325	3.64959e-05	Cluster 15	kansl1a
mrpl23	1.34052e-09	0.299197	0.411	0.203	3.79247e-05	Cluster 15	mrpl23
manf1	1.38628e-09	0.378789	0.326	0.139	3.92192e-05	Cluster 15	manf
nipsnap22	1.50644e-09	0.467167	0.512	0.284	4.26188e-05	Cluster 15	nipsnap2
smx51	1.53253e-09	0.282059	0.38	0.184	4.33567e-05	Cluster 15	smx5
acp6	1.55113e-09	0.580825	0.256	0.104	4.38829e-05	Cluster 15	acp6
supt3h1	1.55353e-09	0.344404	0.341	0.152	4.39508e-05	Cluster 15	supt3h
cdc371	1.64729e-09	0.38081	0.512	0.282	4.66034e-05	Cluster 15	cdc37
polr2k	1.66771e-09	0.297545	0.341	0.153	4.71813e-05	Cluster 15	polr2k
rbbp61	1.69802e-09	0.692897	0.76	0.528	4.80386e-05	Cluster 15	rbbp6
si:dkey-56m19.54	1.75637e-09	0.293066	0.341	0.143	4.96894e-05	Cluster 15	si:dkey-56m19.5
dhx16	1.83194e-09	0.437527	0.388	0.183	5.18275e-05	Cluster 15	dhx16
myg11	1.84765e-09	0.369547	0.372	0.175	5.22719e-05	Cluster 15	myg1
ythdc11	1.90345e-09	0.592566	0.535	0.303	5.38506e-05	Cluster 15	ythdc1
taf9	1.92486e-09	0.393536	0.395	0.195	5.44562e-05	Cluster 15	taf9
ganab2	1.92658e-09	0.431207	0.45	0.231	5.45049e-05	Cluster 15	ganab
bsg3	2.1077e-09	0.345638	0.713	0.487	5.96291e-05	Cluster 15	bsg
tcp14	2.1422e-09	0.562348	0.643	0.439	6.06049e-05	Cluster 15	tcp1
phb4	2.15323e-09	0.319936	0.535	0.29	6.0917e-05	Cluster 15	phb
dynll12	2.30654e-09	0.679386	0.558	0.356	6.52543e-05	Cluster 15	dynll1
ilf3a1	2.34642e-09	0.561986	0.465	0.251	6.63826e-05	Cluster 15	ilf3a
cct23	2.38044e-09	0.499719	0.713	0.534	6.7345e-05	Cluster 15	cct2
LOC1018851643	2.39142e-09	1.09769	0.372	0.181	6.76558e-05	Cluster 15	LOC101885164
eif4g2a1	2.39432e-09	0.582818	0.535	0.324	6.77376e-05	Cluster 15	eif4g2a
mib1	2.45809e-09	0.279809	0.411	0.203	6.95418e-05	Cluster 15	mib1
eif4e1c3	2.50424e-09	0.466709	0.45	0.241	7.08476e-05	Cluster 15	eif4e1c
golga7	2.5635e-09	0.362066	0.473	0.257	7.25239e-05	Cluster 15	golga7
ash2l1	2.60849e-09	0.362782	0.403	0.201	7.37969e-05	Cluster 15	ash2l
mcm51	2.7037e-09	0.583058	0.341	0.157	7.64904e-05	Cluster 15	mcm5
rrp91	2.71311e-09	0.281162	0.287	0.118	7.67565e-05	Cluster 15	rrp9
paip2b	2.74012e-09	0.553119	0.651	0.462	7.75208e-05	Cluster 15	paip2b
ppp4r3b1	2.80277e-09	0.493285	0.473	0.267	7.92933e-05	Cluster 15	ppp4r3b
usp7	2.91061e-09	0.499551	0.597	0.377	8.23441e-05	Cluster 15	usp7
fcf1	2.91726e-09	0.310198	0.364	0.171	8.25322e-05	Cluster 15	fcf1
si:ch211-196c10.154	2.97741e-09	0.409191	0.527	0.3	8.42339e-05	Cluster 15	si:ch211-196c10.15
im:71482922	2.99405e-09	0.371337	0.364	0.172	8.47047e-05	Cluster 15	im:7148292
rps246	3.05421e-09	0.488535	0.884	0.812	8.64066e-05	Cluster 15	rps24
si:ch211-194k22.81	3.05635e-09	0.572942	0.426	0.215	8.64672e-05	Cluster 15	si:ch211-194k22.8
cct74	3.12182e-09	0.477184	0.682	0.476	8.83193e-05	Cluster 15	cct7
ddb24	3.17169e-09	0.326482	0.333	0.148	8.97302e-05	Cluster 15	ddb2
mydgf1	3.37323e-09	0.312469	0.318	0.14	9.5432e-05	Cluster 15	mydgf
pprc11	3.40044e-09	0.461108	0.295	0.12	9.62017e-05	Cluster 15	pprc1
cars	3.53828e-09	0.394311	0.357	0.165	0.000100101	Cluster 15	cars
med28	3.57174e-09	0.286379	0.31	0.137	0.000101048	Cluster 15	med28
ndufc24	3.66569e-09	0.385153	0.527	0.308	0.000103706	Cluster 15	ndufc2
esd3	3.71723e-09	0.377165	0.426	0.228	0.000105164	Cluster 15	esd
ddx272	3.82162e-09	0.658801	0.465	0.243	0.000108117	Cluster 15	ddx27
si:ch211-222l21.13	3.88389e-09	1.0272	0.798	0.629	0.000109879	Cluster 15	si:ch211-222l21.1
si:ch211-13c6.2	3.94644e-09	0.472459	0.481	0.264	0.000111649	Cluster 15	si:ch211-13c6.2
hirip32	4.24244e-09	0.524083	0.403	0.208	0.000120023	Cluster 15	hirip3
ncoa5	4.59899e-09	0.375427	0.504	0.293	0.00013011	Cluster 15	ncoa5
rpl296	4.66499e-09	0.446344	0.938	0.903	0.000131977	Cluster 15	rpl29
si:ch211-235e9.62	4.82139e-09	0.272836	0.419	0.214	0.000136402	Cluster 15	si:ch211-235e9.6
npm33	4.82205e-09	0.305558	0.426	0.219	0.000136421	Cluster 15	npm3
pfdn21	4.8867e-09	0.338828	0.457	0.245	0.00013825	Cluster 15	pfdn2
psmc61	4.95671e-09	0.266768	0.496	0.273	0.00014023	Cluster 15	psmc6
prpf40a2	5.03556e-09	0.388091	0.589	0.358	0.000142461	Cluster 15	prpf40a
rpl35a6	5.04358e-09	0.451694	0.946	0.898	0.000142688	Cluster 15	rpl35a
gmps1	5.4558e-09	0.429936	0.55	0.318	0.00015435	Cluster 15	gmps
smarce13	5.58358e-09	0.552072	0.62	0.424	0.000157965	Cluster 15	smarce1
eif4e2	5.95641e-09	0.289503	0.326	0.147	0.000168513	Cluster 15	eif4e2
pelp12	6.00382e-09	0.423924	0.364	0.178	0.000169854	Cluster 15	pelp1
abce12	6.09742e-09	0.364031	0.45	0.241	0.000172502	Cluster 15	abce1
eif4a32	6.13225e-09	0.450735	0.589	0.361	0.000173488	Cluster 15	eif4a3
LOC1005370771	6.14911e-09	0.327421	0.264	0.109	0.000173964	Cluster 15	LOC100537077
mto1	6.18364e-09	0.270902	0.264	0.107	0.000174941	Cluster 15	mto1
irf2bp2b1	6.31426e-09	0.287983	0.411	0.204	0.000178637	Cluster 15	irf2bp2b
rps147	6.52486e-09	0.425605	0.946	0.886	0.000184595	Cluster 15	rps14
nap1l4a1	6.54368e-09	0.391301	0.38	0.181	0.000185127	Cluster 15	nap1l4a
sf3a2	6.62575e-09	0.354751	0.388	0.194	0.000187449	Cluster 15	sf3a2
egr14	6.74702e-09	0.65637	0.295	0.124	0.00019088	Cluster 15	egr1
axin11	6.87161e-09	0.438172	0.496	0.275	0.000194405	Cluster 15	axin1
ncoa23	6.9112e-09	0.467555	0.442	0.231	0.000195525	Cluster 15	ncoa2
si:ch73-376l24.62	7.0297e-09	0.271917	0.473	0.248	0.000198877	Cluster 15	si:ch73-376l24.6
psma33	7.06884e-09	0.45838	0.519	0.305	0.000199985	Cluster 15	psma3
wdr751	7.17782e-09	0.251395	0.279	0.114	0.000203068	Cluster 15	wdr75
baz1b4	7.32772e-09	0.660313	0.752	0.512	0.000207309	Cluster 15	baz1b
si:rp71-45k5.41	8.04752e-09	0.37009	0.481	0.273	0.000227672	Cluster 15	si:rp71-45k5.4
psmd4b1	8.24322e-09	0.370038	0.419	0.226	0.000233209	Cluster 15	psmd4b
rpl7a6	8.25618e-09	0.459193	0.953	0.885	0.000233576	Cluster 15	rpl7a
psmg1	8.35355e-09	0.250073	0.357	0.172	0.00023633	Cluster 15	psmg1
hells1	8.51148e-09	0.509301	0.279	0.124	0.000240798	Cluster 15	hells
larp11	8.52232e-09	0.332177	0.473	0.258	0.000241105	Cluster 15	larp1
cdc14b2	8.69124e-09	0.269359	0.364	0.167	0.000245884	Cluster 15	cdc14b
ndufb23	8.81697e-09	0.348349	0.496	0.278	0.000249441	Cluster 15	ndufb2
bxdc22	8.92469e-09	0.285631	0.38	0.184	0.000252489	Cluster 15	bxdc2
rpl117	9.23623e-09	0.455293	0.922	0.889	0.000261302	Cluster 15	rpl11
dachd1	9.24649e-09	0.917838	0.504	0.288	0.000261593	Cluster 15	dachd
riox21	9.34983e-09	0.427116	0.295	0.129	0.000264516	Cluster 15	riox2
carm12	9.41446e-09	0.413669	0.473	0.275	0.000266344	Cluster 15	carm1
rps27a5	9.48084e-09	0.407895	0.977	0.939	0.000268222	Cluster 15	rps27a
creb1b1	9.65582e-09	0.392041	0.256	0.102	0.000273173	Cluster 15	creb1b
atp1a1a.13	9.79956e-09	0.348588	0.713	0.51	0.000277239	Cluster 15	atp1a1a.1
rbm54	9.97254e-09	0.542089	0.76	0.539	0.000282133	Cluster 15	rbm5
srp191	1.03529e-08	0.250803	0.481	0.257	0.000292894	Cluster 15	srp19
mcm31	1.05306e-08	0.427862	0.326	0.151	0.000297922	Cluster 15	mcm3
kri1	1.05927e-08	0.472415	0.403	0.206	0.000299677	Cluster 15	kri1
whsc1l13	1.08035e-08	0.278459	0.388	0.189	0.000305641	Cluster 15	whsc1l1
usp142	1.11155e-08	0.411207	0.442	0.247	0.000314469	Cluster 15	usp14
rtca	1.173e-08	0.370574	0.38	0.186	0.000331854	Cluster 15	rtca
ubn2a	1.22788e-08	0.269918	0.264	0.108	0.00034738	Cluster 15	ubn2a
rbm17	1.28169e-08	0.25059	0.372	0.18	0.000362602	Cluster 15	rbm17
naa15b2	1.28712e-08	0.410682	0.527	0.306	0.000364138	Cluster 15	naa15b
larsb2	1.30992e-08	0.362879	0.326	0.15	0.000370589	Cluster 15	larsb
rplp15	1.32199e-08	0.438134	0.946	0.933	0.000374005	Cluster 15	rplp1
gadd45gip13	1.35229e-08	0.303026	0.45	0.245	0.000382577	Cluster 15	gadd45gip1
fabp35	1.36623e-08	0.38744	0.574	0.328	0.000386521	Cluster 15	fabp3
atp5c14	1.36732e-08	0.392582	0.69	0.478	0.00038683	Cluster 15	atp5c1
mrps211	1.41688e-08	0.315734	0.364	0.178	0.00040085	Cluster 15	mrps21
u2af2b3	1.43881e-08	0.460157	0.713	0.516	0.000407053	Cluster 15	u2af2b
si:ch211-225b11.11	1.45249e-08	0.781503	0.357	0.184	0.000410923	Cluster 15	si:ch211-225b11.1
rps196	1.48332e-08	0.465646	0.93	0.92	0.000419646	Cluster 15	rps19
rbm39a4	1.49144e-08	0.366881	0.814	0.595	0.000421942	Cluster 15	rbm39a
znf8271	1.53466e-08	0.396105	0.395	0.203	0.000434171	Cluster 15	znf827
scaf12	1.55472e-08	0.675446	0.535	0.326	0.000439847	Cluster 15	scaf1
bms11	1.6167e-08	0.345423	0.388	0.187	0.000457381	Cluster 15	bms1
prpf192	1.62454e-08	0.458532	0.45	0.256	0.000459598	Cluster 15	prpf19
eif4h2	1.68894e-08	0.494794	0.597	0.402	0.000477819	Cluster 15	eif4h
si:ch211-22i13.2	1.72393e-08	0.26041	0.426	0.226	0.000487717	Cluster 15	si:ch211-22i13.2
c23h20orf24	1.74419e-08	0.369847	0.333	0.16	0.000493449	Cluster 15	c23h20orf24
idh27	1.76934e-08	0.53491	0.744	0.56	0.000500565	Cluster 15	idh2
tfam1	1.77289e-08	0.348119	0.403	0.205	0.00050157	Cluster 15	tfam
rad54l2	1.77788e-08	0.252796	0.326	0.15	0.00050298	Cluster 15	rad54l2
rbmx4	1.80645e-08	0.454435	0.605	0.395	0.000511064	Cluster 15	rbmx
naa20	1.87404e-08	0.275784	0.326	0.153	0.000530184	Cluster 15	naa20
sf1	1.88309e-08	0.441019	0.628	0.409	0.000532744	Cluster 15	sf1
ubr72	1.90829e-08	0.31599	0.411	0.208	0.000539875	Cluster 15	ubr7
aqr1	1.96927e-08	0.271883	0.357	0.174	0.000557128	Cluster 15	aqr
cox5ab3	1.97455e-08	0.469754	0.512	0.303	0.000558621	Cluster 15	cox5ab
ndufs24	1.99782e-08	0.36154	0.481	0.268	0.000565204	Cluster 15	ndufs2
pho2	2.05624e-08	0.59715	0.481	0.257	0.000581732	Cluster 15	pho
ddx39aa2	2.1113e-08	0.486853	0.543	0.343	0.000597309	Cluster 15	ddx39aa
shfm12	2.12301e-08	0.412081	0.55	0.337	0.00060062	Cluster 15	shfm1
krr1	2.23646e-08	0.31108	0.333	0.154	0.000632716	Cluster 15	krr1
rpl5a4	2.27804e-08	0.429618	0.915	0.779	0.000644479	Cluster 15	rpl5a
matr3l1.21	2.30284e-08	0.492608	0.597	0.381	0.000651498	Cluster 15	matr3l1.2
tufm3	2.30415e-08	0.284736	0.473	0.258	0.000651868	Cluster 15	tufm
si:dkey-19e4.5	2.33821e-08	0.256453	0.364	0.179	0.000661503	Cluster 15	si:dkey-19e4.5
ndufa32	2.40511e-08	0.318447	0.45	0.243	0.00068043	Cluster 15	ndufa3
prpf392	2.42727e-08	0.523204	0.581	0.363	0.0006867	Cluster 15	prpf39
noc3l2	2.53833e-08	0.394986	0.333	0.164	0.000718119	Cluster 15	noc3l
decr11	2.55825e-08	0.257479	0.264	0.111	0.000723755	Cluster 15	decr1
psma42	2.55893e-08	0.452501	0.581	0.377	0.000723946	Cluster 15	psma4
calr3b4	2.56597e-08	0.28865	0.605	0.35	0.000725939	Cluster 15	calr3b
rps106	2.98366e-08	0.471208	0.93	0.871	0.000844107	Cluster 15	rps10
si:dkey-89b17.4	3.16467e-08	0.324099	0.496	0.293	0.000895316	Cluster 15	si:dkey-89b17.4
prrc2c1	3.19554e-08	0.409039	0.512	0.3	0.000904051	Cluster 15	prrc2c
top2b2	3.29578e-08	0.500909	0.651	0.467	0.00093241	Cluster 15	top2b
naf11	3.33233e-08	0.273804	0.256	0.109	0.000942749	Cluster 15	naf1
rps56	3.3651e-08	0.440787	0.93	0.871	0.000952022	Cluster 15	rps5
znf609a2	3.51576e-08	0.403419	0.364	0.182	0.000994645	Cluster 15	znf609a
tex10	3.67748e-08	0.380358	0.271	0.119	0.0010404	Cluster 15	tex10
prrc2b1	3.79375e-08	0.29537	0.496	0.295	0.00107329	Cluster 15	prrc2b
timeless	3.96788e-08	0.3821	0.426	0.232	0.00112255	Cluster 15	timeless
wdr181	3.99869e-08	0.291975	0.271	0.118	0.00113127	Cluster 15	wdr18
denr1	4.13747e-08	0.366547	0.496	0.28	0.00117053	Cluster 15	denr
ndufb32	4.22975e-08	0.371545	0.589	0.373	0.00119664	Cluster 15	ndufb3
ndufab1a3	4.26523e-08	0.278416	0.403	0.215	0.00120668	Cluster 15	ndufab1a
cdkn1ba2	4.27197e-08	0.443792	0.341	0.171	0.00120858	Cluster 15	cdkn1ba
atad5a1	4.36869e-08	0.576257	0.302	0.14	0.00123595	Cluster 15	atad5a
snrnp401	4.63221e-08	0.382913	0.326	0.159	0.0013105	Cluster 15	snrnp40
pcm1	4.67013e-08	0.289567	0.318	0.151	0.00132123	Cluster 15	pcm1
ppp4cb1	4.70757e-08	0.254129	0.442	0.242	0.00133182	Cluster 15	ppp4cb
tmtc3	4.93954e-08	0.251064	0.326	0.157	0.00139745	Cluster 15	tmtc3
cct34	5.0719e-08	0.495978	0.705	0.516	0.00143489	Cluster 15	cct3
eif1axb2	5.08993e-08	0.339923	0.659	0.447	0.00143999	Cluster 15	eif1axb
sltm5	5.11663e-08	0.487067	0.682	0.476	0.00144755	Cluster 15	sltm
LOC100333241	5.18555e-08	0.381801	0.364	0.18	0.00146704	Cluster 15	LOC100333241
h2afva2	5.3522e-08	0.297454	0.55	0.346	0.00151419	Cluster 15	h2afva
tpra1	5.43415e-08	0.326978	0.419	0.232	0.00153738	Cluster 15	tpra
thoc23	5.44297e-08	0.570008	0.721	0.527	0.00153987	Cluster 15	thoc2
rps155	5.84606e-08	0.389271	0.953	0.838	0.00165391	Cluster 15	rps15
iws1	5.93873e-08	0.27987	0.574	0.362	0.00168013	Cluster 15	iws1
bub31	5.99083e-08	0.377534	0.395	0.204	0.00169487	Cluster 15	bub3
sbf22	6.04015e-08	0.277922	0.295	0.132	0.00170882	Cluster 15	sbf2
ranbp13	6.05253e-08	0.596754	0.62	0.429	0.00171232	Cluster 15	ranbp1
hsd17b103	6.09122e-08	0.351134	0.31	0.146	0.00172327	Cluster 15	hsd17b10
clk4a6	6.60871e-08	0.44078	0.814	0.616	0.00186967	Cluster 15	clk4a
gemin2	6.64e-08	0.275151	0.302	0.139	0.00187852	Cluster 15	gemin2
ube2v11	6.76734e-08	0.367134	0.62	0.416	0.00191455	Cluster 15	ube2v1
lsm6	6.81611e-08	0.273336	0.326	0.164	0.00192835	Cluster 15	lsm6
sars3	6.95895e-08	0.605425	0.457	0.259	0.00196876	Cluster 15	sars
pycr1b2	7.21858e-08	0.431525	0.302	0.142	0.00204221	Cluster 15	pycr1b
e2f31	7.35424e-08	0.364518	0.264	0.115	0.00208059	Cluster 15	e2f3
dhrs12	7.56061e-08	0.461021	0.31	0.144	0.00213897	Cluster 15	dhrs1
pdia63	7.61612e-08	0.579222	0.519	0.329	0.00215468	Cluster 15	pdia6
lsm71	7.77178e-08	0.46691	0.411	0.225	0.00219871	Cluster 15	lsm7
mgmt	8.12868e-08	0.267794	0.264	0.114	0.00229968	Cluster 15	mgmt
si:dkey-67c22.23	8.40574e-08	0.376742	0.62	0.406	0.00237807	Cluster 15	si:dkey-67c22.2
ddt2	8.55774e-08	0.320708	0.341	0.169	0.00242107	Cluster 15	ddt
nol9	8.70923e-08	0.273925	0.302	0.142	0.00246393	Cluster 15	nol9
ubxn11	8.76008e-08	0.37441	0.426	0.245	0.00247832	Cluster 15	ubxn1
calm3b4	9.11332e-08	0.593077	0.744	0.604	0.00257825	Cluster 15	calm3b
nutf21	9.37996e-08	0.340282	0.434	0.241	0.00265368	Cluster 15	nutf2
dhx371	9.57342e-08	0.307393	0.264	0.116	0.00270842	Cluster 15	dhx37
polr1a3	9.74934e-08	0.276329	0.364	0.184	0.00275819	Cluster 15	polr1a
zgc:566763	9.78658e-08	0.417861	0.473	0.275	0.00276872	Cluster 15	zgc:56676
prkrira1	9.80517e-08	0.26363	0.271	0.12	0.00277398	Cluster 15	prkrira
fam133b2	1.01091e-07	0.343639	0.581	0.373	0.00285995	Cluster 15	fam133b
zgc:66388	1.0319e-07	0.257501	0.256	0.111	0.00291934	Cluster 15	zgc:66388
eif3jb2	1.04123e-07	0.344355	0.519	0.301	0.00294576	Cluster 15	eif3jb
sfpq4	1.05638e-07	0.547367	0.674	0.507	0.0029886	Cluster 15	sfpq
slc38a5b2	1.06297e-07	0.428718	0.341	0.168	0.00300724	Cluster 15	slc38a5b
kdm2ba2	1.06988e-07	0.404948	0.496	0.293	0.00302681	Cluster 15	kdm2ba
megf8	1.08489e-07	0.445846	0.31	0.149	0.00306927	Cluster 15	megf8
prps1a2	1.08714e-07	0.256635	0.473	0.272	0.00307563	Cluster 15	prps1a
si:dkeyp-121d4.32	1.10474e-07	0.469399	0.481	0.271	0.00312542	Cluster 15	si:dkeyp-121d4.3
rps8a6	1.12826e-07	0.520575	0.915	0.854	0.00319195	Cluster 15	rps8a
slc25a226	1.15226e-07	0.61702	0.736	0.513	0.00325986	Cluster 15	slc25a22
snrpb21	1.17515e-07	0.300865	0.395	0.212	0.00332462	Cluster 15	snrpb2
nup2051	1.17641e-07	0.262483	0.302	0.143	0.00332817	Cluster 15	nup205
ppid2	1.19797e-07	0.430572	0.403	0.219	0.00338918	Cluster 15	ppid
rpl246	1.2001e-07	0.414023	0.93	0.857	0.00339521	Cluster 15	rpl24
rab2a3	1.22124e-07	0.375108	0.659	0.45	0.00345502	Cluster 15	rab2a
reck3	1.26079e-07	0.260709	0.357	0.173	0.0035669	Cluster 15	reck
gars3	1.26234e-07	0.337163	0.481	0.277	0.0035713	Cluster 15	gars
smek11	1.26771e-07	0.380415	0.519	0.328	0.00358647	Cluster 15	smek1
coro1ca1	1.28777e-07	0.312296	0.333	0.161	0.00364324	Cluster 15	coro1ca
prr12a3	1.36024e-07	0.405292	0.473	0.268	0.00384826	Cluster 15	prr12a
u2af2a	1.3789e-07	0.258412	0.333	0.163	0.00390103	Cluster 15	u2af2a
hnrnpr4	1.4051e-07	0.314818	0.636	0.41	0.00397516	Cluster 15	hnrnpr
idh3a3	1.42239e-07	0.497912	0.488	0.294	0.00402409	Cluster 15	idh3a
naa501	1.43098e-07	0.364306	0.411	0.225	0.00404838	Cluster 15	naa50
sept8a2	1.46683e-07	0.260246	0.31	0.148	0.00414981	Cluster 15	sept8a
setx	1.53869e-07	0.600334	0.302	0.14	0.00435312	Cluster 15	setx
cnih1	1.55531e-07	0.371469	0.287	0.136	0.00440013	Cluster 15	cnih1
msh62	1.58759e-07	0.522232	0.271	0.127	0.00449144	Cluster 15	msh6
mllt102	1.65435e-07	0.895555	0.535	0.365	0.00468033	Cluster 15	mllt10
seh1l	1.74548e-07	0.262889	0.388	0.209	0.00493813	Cluster 15	seh1l
atp5ia4	1.89006e-07	0.276966	0.605	0.386	0.00534715	Cluster 15	atp5ia
zcchc71	1.9454e-07	0.311527	0.318	0.151	0.00550374	Cluster 15	zcchc7
mif1	1.96878e-07	0.323905	0.488	0.304	0.00556986	Cluster 15	mif
rbm22	1.99472e-07	0.333297	0.434	0.248	0.00564326	Cluster 15	rbm22
eftud22	1.99526e-07	0.270243	0.395	0.21	0.00564479	Cluster 15	eftud2
tbca1	2.00186e-07	0.288186	0.45	0.258	0.00566347	Cluster 15	tbca
dus2	2.042e-07	0.289007	0.287	0.135	0.00577703	Cluster 15	dus2
si:dkey-250d21.13	2.04775e-07	0.446785	0.558	0.353	0.0057933	Cluster 15	si:dkey-250d21.1
eef1db4	2.05179e-07	0.458803	0.783	0.591	0.00580472	Cluster 15	eef1db
golgb11	2.13994e-07	0.488431	0.612	0.38	0.00605409	Cluster 15	golgb1
cstf2	2.14412e-07	0.282149	0.38	0.201	0.00606593	Cluster 15	cstf2
atp5l4	2.17543e-07	0.453955	0.783	0.606	0.00615452	Cluster 15	atp5l
dcaf131	2.21605e-07	0.267087	0.302	0.144	0.00626943	Cluster 15	dcaf13
ndufs13	2.22727e-07	0.327456	0.481	0.285	0.00630117	Cluster 15	ndufs1
si:zfos-1451h6.11	2.23392e-07	0.308145	0.256	0.112	0.00631998	Cluster 15	si:zfos-1451h6.1
supt4h11	2.35997e-07	0.279614	0.388	0.205	0.00667658	Cluster 15	supt4h1
LOC565999	2.66765e-07	0.639772	0.473	0.281	0.00754706	Cluster 15	LOC565999
naa401	2.75644e-07	0.341208	0.395	0.219	0.00779825	Cluster 15	naa40
btbd10a	2.83966e-07	0.25387	0.31	0.151	0.00803368	Cluster 15	btbd10a
ccar1	2.88012e-07	0.341679	0.357	0.181	0.00814815	Cluster 15	ccar1
chaf1a3	2.94669e-07	0.611302	0.357	0.193	0.00833649	Cluster 15	chaf1a
ewsr1b1	2.97479e-07	0.64128	0.651	0.473	0.00841598	Cluster 15	ewsr1b
fmr1	3.01543e-07	0.278192	0.38	0.197	0.00853096	Cluster 15	fmr1
smc1al3	3.03447e-07	0.43961	0.698	0.508	0.00858481	Cluster 15	smc1al
lsm41	3.10935e-07	0.470742	0.55	0.357	0.00879666	Cluster 15	lsm4
txnl11	3.11396e-07	0.329163	0.45	0.267	0.00880969	Cluster 15	txnl1
bud312	3.1371e-07	0.340042	0.496	0.311	0.00887516	Cluster 15	bud31
wdr46	3.14556e-07	0.31911	0.364	0.184	0.00889912	Cluster 15	wdr46
mtap	3.16625e-07	0.442624	0.527	0.318	0.00895763	Cluster 15	mtap
id33	3.16766e-07	0.513614	0.698	0.453	0.00896161	Cluster 15	id3
psip1a	3.2986e-07	0.270687	0.271	0.125	0.00933206	Cluster 15	psip1a
tfip11	3.41251e-07	0.51707	0.256	0.114	0.00965434	Cluster 15	tfip11
kdelr2b4	3.43814e-07	0.316894	0.457	0.267	0.00972684	Cluster 15	kdelr2b
chtopa	3.47468e-07	0.439302	0.465	0.291	0.00983021	Cluster 15	chtopa
ptbp2a	3.52389e-07	0.360543	0.333	0.168	0.00996944	Cluster 15	ptbp2a
si:dkey-239h2.31	3.62898e-07	0.255047	0.302	0.142	0.0102667	Cluster 15	si:dkey-239h2.3
zfp36l22	3.64157e-07	0.255615	0.318	0.155	0.0103024	Cluster 15	zfp36l2
cd2bp21	3.66687e-07	0.413086	0.411	0.228	0.0103739	Cluster 15	cd2bp2
papola2	3.67443e-07	0.388654	0.69	0.496	0.0103953	Cluster 15	papola
utp11l	3.73818e-07	0.284643	0.302	0.147	0.0105757	Cluster 15	utp11l
ccdc137	3.80442e-07	0.367291	0.279	0.132	0.0107631	Cluster 15	ccdc137
txndc171	3.86244e-07	0.43399	0.287	0.141	0.0109272	Cluster 15	txndc17
recql	3.88206e-07	0.430846	0.256	0.116	0.0109827	Cluster 15	recql
si:ch211-212k18.4	3.9041e-07	0.540912	0.736	0.552	0.0110451	Cluster 15	si:ch211-212k18.4
fam172a	4.03886e-07	0.398447	0.326	0.166	0.0114264	Cluster 15	fam172a
zgc:635871	4.10607e-07	0.264075	0.434	0.238	0.0116165	Cluster 15	zgc:63587
usp104	4.29779e-07	0.379452	0.628	0.396	0.0121589	Cluster 15	usp10
pa2g4a2	4.39035e-07	0.333653	0.496	0.295	0.0124207	Cluster 15	pa2g4a
psmb22	4.41369e-07	0.48828	0.574	0.401	0.0124868	Cluster 15	psmb2
lsm14ab	4.53685e-07	0.383021	0.674	0.491	0.0128352	Cluster 15	lsm14ab
actl6a1	4.57824e-07	0.314945	0.318	0.165	0.0129523	Cluster 15	actl6a
psmg4	4.58468e-07	0.308441	0.279	0.128	0.0129705	Cluster 15	psmg4
c1qbp3	4.90625e-07	0.275571	0.457	0.26	0.0138803	Cluster 15	c1qbp
znf207a	4.96216e-07	0.472396	0.341	0.181	0.0140385	Cluster 15	znf207a
sumo1	5.02433e-07	0.282731	0.481	0.291	0.0142143	Cluster 15	sumo1
emd1	5.03911e-07	0.272222	0.38	0.207	0.0142561	Cluster 15	emd
eif4a1b5	5.06654e-07	0.513928	0.698	0.535	0.0143337	Cluster 15	eif4a1b
tob1b1	5.19628e-07	0.336651	0.419	0.229	0.0147008	Cluster 15	tob1b
pik3r2	5.20202e-07	0.328386	0.349	0.184	0.014717	Cluster 15	pik3r2
flot2a2	5.43613e-07	0.406098	0.45	0.265	0.0153794	Cluster 15	flot2a
ostc3	5.60493e-07	0.377632	0.473	0.287	0.0158569	Cluster 15	ostc
ppm1g2	5.73692e-07	0.39433	0.481	0.293	0.0162303	Cluster 15	ppm1g
fam98a	5.74086e-07	0.265872	0.264	0.123	0.0162415	Cluster 15	fam98a
hspa4b2	5.83491e-07	0.522674	0.527	0.342	0.0165075	Cluster 15	hspa4b
tars2	5.93172e-07	0.39838	0.496	0.306	0.0167814	Cluster 15	tars
nsfl1c1	6.08071e-07	0.286283	0.457	0.276	0.0172029	Cluster 15	nsfl1c
atp5j23	6.12545e-07	0.286498	0.705	0.508	0.0173295	Cluster 15	atp5j2
glrx31	6.18279e-07	0.308658	0.333	0.177	0.0174917	Cluster 15	glrx3
smndc1	6.27469e-07	0.268291	0.566	0.361	0.0177517	Cluster 15	smndc1
eef1a1l15	6.31991e-07	0.342872	0.984	0.952	0.0178797	Cluster 15	eef1a1l1
rpl266	6.63268e-07	0.397414	0.93	0.892	0.0187645	Cluster 15	rpl26
pomp2	6.63683e-07	0.501931	0.62	0.476	0.0187762	Cluster 15	pomp
acat13	6.86032e-07	0.252498	0.333	0.174	0.0194085	Cluster 15	acat1
stip12	6.95383e-07	0.403783	0.519	0.336	0.0196731	Cluster 15	stip1
mt-rnr26	7.09725e-07	0.515327	1	1	0.0200788	Cluster 15	mt-rnr2
xpot	7.32092e-07	0.27913	0.426	0.246	0.0207116	Cluster 15	xpot
si:dkeyp-118h9.72	7.4378e-07	0.553785	0.279	0.132	0.0210423	Cluster 15	si:dkeyp-118h9.7
cox7c4	7.56954e-07	0.436293	0.674	0.495	0.021415	Cluster 15	cox7c
nedd81	7.72854e-07	0.374798	0.411	0.235	0.0218648	Cluster 15	nedd8
si:dkey-102m7.31	7.77642e-07	0.469012	0.302	0.15	0.0220003	Cluster 15	si:dkey-102m7.3
crnkl1	7.88676e-07	0.267672	0.357	0.186	0.0223124	Cluster 15	crnkl1
pwp12	7.93628e-07	0.274657	0.326	0.164	0.0224525	Cluster 15	pwp1
atf7ip21	7.9723e-07	0.273409	0.287	0.138	0.0225544	Cluster 15	atf7ip2
h3f3a2	8.14063e-07	0.686304	0.775	0.642	0.0230307	Cluster 15	h3f3a
setdb1b	8.38957e-07	0.322868	0.349	0.188	0.0237349	Cluster 15	setdb1b
eif4g1a3	8.48691e-07	0.428624	0.698	0.532	0.0240103	Cluster 15	eif4g1a
ctr9	8.65219e-07	0.395294	0.473	0.295	0.0244779	Cluster 15	ctr9
pinx11	8.67703e-07	0.420261	0.481	0.294	0.0245482	Cluster 15	pinx1
srcap	8.83613e-07	0.320238	0.597	0.372	0.0249983	Cluster 15	srcap
rsrp13	9.00908e-07	0.414227	0.667	0.454	0.0254876	Cluster 15	rsrp1
fundc22	9.09066e-07	0.496406	0.473	0.299	0.0257184	Cluster 15	fundc2
ddx47	9.15096e-07	0.383026	0.357	0.193	0.025889	Cluster 15	ddx47
phf112	9.15989e-07	0.324668	0.295	0.141	0.0259142	Cluster 15	phf11
chd4a3	9.60839e-07	0.422949	0.69	0.502	0.0271831	Cluster 15	chd4a
zgc:112982	9.82148e-07	0.299309	0.512	0.304	0.0277859	Cluster 15	zgc:112982
ssr13	1.01369e-06	0.324994	0.651	0.437	0.0286782	Cluster 15	ssr1
adsl	1.09892e-06	0.404395	0.271	0.133	0.0310896	Cluster 15	adsl
sae11	1.11394e-06	0.27672	0.271	0.134	0.0315145	Cluster 15	sae1
adrm1	1.13446e-06	0.308157	0.395	0.221	0.032095	Cluster 15	adrm1
lsm51	1.14176e-06	0.408308	0.31	0.165	0.0323015	Cluster 15	lsm5
elmod21	1.14334e-06	0.276628	0.333	0.172	0.0323463	Cluster 15	elmod2
sec62	1.16518e-06	0.33381	0.357	0.193	0.0329641	Cluster 15	sec62
ppp5c2	1.18659e-06	0.504462	0.45	0.283	0.0335697	Cluster 15	ppp5c
szrd1	1.23972e-06	0.352793	0.465	0.279	0.0350729	Cluster 15	szrd1
psma83	1.27264e-06	0.396107	0.628	0.467	0.0360042	Cluster 15	psma8
psmc1a1	1.28506e-06	0.359533	0.519	0.334	0.0363557	Cluster 15	psmc1a
tp535	1.28765e-06	0.303056	0.558	0.361	0.036429	Cluster 15	tp53
cep290	1.29921e-06	0.316736	0.302	0.148	0.0367559	Cluster 15	cep290
morc21	1.32273e-06	0.289433	0.403	0.234	0.0374214	Cluster 15	morc2
uqcr103	1.32644e-06	0.375662	0.612	0.428	0.0375264	Cluster 15	uqcr10
slirp2	1.34561e-06	0.290012	0.341	0.181	0.0380686	Cluster 15	slirp
rpl186	1.36324e-06	0.361883	0.915	0.878	0.0385674	Cluster 15	rpl18
arglu1a2	1.39825e-06	0.468019	0.628	0.452	0.0395579	Cluster 15	arglu1a
rps66	1.41443e-06	0.367318	0.899	0.867	0.0400157	Cluster 15	rps6
polr2c	1.43362e-06	0.280357	0.295	0.15	0.0405586	Cluster 15	polr2c
ahcy6	1.45522e-06	0.358331	0.574	0.375	0.0411695	Cluster 15	ahcy
supt16h2	1.4589e-06	0.314645	0.496	0.311	0.0412736	Cluster 15	supt16h
nfyba	1.48814e-06	0.34955	0.434	0.264	0.0421009	Cluster 15	nfyba
mcmdc2as2	1.51582e-06	0.27001	0.488	0.279	0.042884	Cluster 15	mcmdc2as
ndufa83	1.51844e-06	0.25867	0.543	0.349	0.0429582	Cluster 15	ndufa8
ctdsp22	1.57387e-06	0.289503	0.519	0.321	0.0445264	Cluster 15	ctdsp2
psmb31	1.58291e-06	0.400862	0.597	0.403	0.0447822	Cluster 15	psmb3
lig12	1.59002e-06	0.733481	0.357	0.201	0.0449832	Cluster 15	lig1
prkcsh2	1.62604e-06	0.299484	0.496	0.305	0.0460023	Cluster 15	prkcsh
ywhae15	1.67925e-06	0.441887	0.736	0.571	0.0475078	Cluster 15	ywhae1
ifrd21	1.77677e-06	0.25099	0.411	0.228	0.0502667	Cluster 15	ifrd2
h2afvb4	1.78378e-06	0.867761	0.674	0.525	0.0504649	Cluster 15	h2afvb
nipblb	1.80499e-06	0.376918	0.574	0.384	0.0510649	Cluster 15	nipblb
si:ch211-217k17.71	1.84449e-06	0.347086	0.519	0.323	0.0521824	Cluster 15	si:ch211-217k17.7
twistnb2	1.87016e-06	0.336356	0.341	0.181	0.0529086	Cluster 15	twistnb
lsm32	1.90627e-06	0.270198	0.426	0.261	0.0539302	Cluster 15	lsm3
api52	1.96501e-06	0.321953	0.496	0.314	0.055592	Cluster 15	api5
ppp2r1bb	1.98068e-06	0.387767	0.341	0.186	0.0560354	Cluster 15	ppp2r1bb
tia1	2.00446e-06	0.264162	0.395	0.228	0.0567082	Cluster 15	tia1
rps266	2.0216e-06	0.381933	0.876	0.805	0.0571931	Cluster 15	rps26
ddx10	2.05606e-06	0.250622	0.295	0.148	0.0581679	Cluster 15	ddx10
rps115	2.07485e-06	0.323284	0.946	0.891	0.0586997	Cluster 15	rps11
sap30l	2.08486e-06	0.432615	0.527	0.359	0.0589828	Cluster 15	sap30l
acox11	2.19085e-06	0.373664	0.31	0.162	0.0619813	Cluster 15	acox1
bckdhb2	2.22819e-06	0.277076	0.341	0.193	0.0630377	Cluster 15	bckdhb
tomm51	2.23244e-06	0.290024	0.481	0.289	0.0631579	Cluster 15	tomm5
utp61	2.27806e-06	0.260501	0.264	0.127	0.0644485	Cluster 15	utp6
LOC1018844515	2.30196e-06	0.423856	0.597	0.428	0.0651248	Cluster 15	LOC101884451
tpm22	2.39205e-06	0.273705	0.302	0.153	0.0676734	Cluster 15	tpm2
ost43	2.40006e-06	0.461573	0.651	0.478	0.0679002	Cluster 15	ost4
LOC1104384724	2.4564e-06	0.407771	0.364	0.194	0.0694939	Cluster 15	LOC110438472
dnmt3bb.13	2.47437e-06	0.260519	0.442	0.246	0.0700024	Cluster 15	dnmt3bb.1
sf3b15	2.47441e-06	0.379361	0.837	0.702	0.0700035	Cluster 15	sf3b1
cdk13	2.48525e-06	0.357944	0.341	0.184	0.0703101	Cluster 15	cdk13
ncbp21	2.56646e-06	0.316363	0.357	0.199	0.0726076	Cluster 15	ncbp2
fam120c3	2.83466e-06	0.367224	0.736	0.52	0.0801955	Cluster 15	fam120c
rpl96	2.8673e-06	0.397751	0.915	0.878	0.0811189	Cluster 15	rpl9
trnau1apb4	2.88226e-06	0.50263	0.682	0.477	0.081542	Cluster 15	trnau1apb
rps3a6	2.94407e-06	0.366263	0.899	0.857	0.0832907	Cluster 15	rps3a
sin3b	2.94632e-06	0.266246	0.31	0.161	0.0833542	Cluster 15	sin3b
dhx153	2.98169e-06	0.291058	0.465	0.281	0.0843549	Cluster 15	dhx15
rps127	2.99452e-06	0.361158	0.907	0.836	0.0847179	Cluster 15	rps12
rps286	3.02499e-06	0.323434	0.938	0.921	0.0855799	Cluster 15	rps28
mrps26	3.55495e-06	0.26814	0.318	0.17	0.100573	Cluster 15	mrps26
rnf128a2	3.74704e-06	0.461262	0.264	0.133	0.106008	Cluster 15	rnf128a
akap8l	3.75528e-06	0.331752	0.651	0.499	0.106241	Cluster 15	akap8l
cwf19l2	3.90605e-06	0.26814	0.256	0.124	0.110506	Cluster 15	cwf19l2
cct42	4.04408e-06	0.299938	0.659	0.483	0.114411	Cluster 15	cct4
ddb1	4.10314e-06	0.284682	0.411	0.244	0.116082	Cluster 15	ddb1
cpne12	4.26587e-06	0.341601	0.698	0.472	0.120686	Cluster 15	cpne1
si:dkeyp-120h9.13	4.38109e-06	0.385557	0.395	0.229	0.123945	Cluster 15	si:dkeyp-120h9.1
nasp2	4.44965e-06	0.631873	0.426	0.262	0.125885	Cluster 15	nasp
nfyc3	4.61645e-06	0.372769	0.434	0.27	0.130604	Cluster 15	nfyc
dnaja2l2	4.61794e-06	0.294749	0.372	0.206	0.130646	Cluster 15	dnaja2l
nudt211	4.7677e-06	0.315874	0.264	0.133	0.134883	Cluster 15	nudt21
foxo1a3	4.87273e-06	0.621867	0.364	0.218	0.137854	Cluster 15	foxo1a
cnot3a1	4.8761e-06	0.319921	0.457	0.282	0.13795	Cluster 15	cnot3a
snx123	4.97594e-06	0.42966	0.651	0.491	0.140774	Cluster 15	snx12
vapb2	5.00398e-06	0.376901	0.488	0.308	0.141568	Cluster 15	vapb
kdelr2a3	5.00556e-06	0.39598	0.55	0.384	0.141612	Cluster 15	kdelr2a
drap11	5.03764e-06	0.26544	0.488	0.32	0.14252	Cluster 15	drap1
cct54	5.21818e-06	0.428995	0.597	0.438	0.147627	Cluster 15	cct5
zgc:919101	5.25657e-06	0.334331	0.636	0.492	0.148714	Cluster 15	zgc:91910
LOC1039104384	5.27807e-06	0.545008	0.496	0.325	0.149322	Cluster 15	LOC103910438
erh2	5.36832e-06	0.376575	0.651	0.503	0.151875	Cluster 15	erh
atp5h3	5.41785e-06	0.28757	0.659	0.492	0.153276	Cluster 15	atp5h
eif4ebp11	5.52922e-06	0.282238	0.473	0.3	0.156427	Cluster 15	eif4ebp1
atp5d3	5.59504e-06	0.275308	0.612	0.422	0.158289	Cluster 15	atp5d
srsf6b2	6.0648e-06	0.321737	0.605	0.438	0.171579	Cluster 15	srsf6b
zfhx2	6.12334e-06	0.51111	0.395	0.232	0.173235	Cluster 15	zfhx2
ubb3	6.18831e-06	0.32365	0.705	0.537	0.175073	Cluster 15	ubb
psma21	6.20763e-06	0.261736	0.434	0.269	0.17562	Cluster 15	psma2
hnrnpa0l4	6.20777e-06	0.440513	0.822	0.728	0.175624	Cluster 15	hnrnpa0l
eif4ba	6.47045e-06	0.31375	0.318	0.17	0.183056	Cluster 15	eif4ba
rps4x6	6.56064e-06	0.412866	0.891	0.883	0.185607	Cluster 15	rps4x
atxn2	6.58067e-06	0.260785	0.256	0.129	0.186174	Cluster 15	atxn2
cox7b4	6.77514e-06	0.309252	0.729	0.568	0.191675	Cluster 15	cox7b
pik3c3	6.77787e-06	0.264066	0.256	0.125	0.191753	Cluster 15	pik3c3
bccip	6.84219e-06	0.368982	0.349	0.192	0.193572	Cluster 15	bccip
pnisr1	7.33027e-06	0.339529	0.705	0.54	0.207381	Cluster 15	pnisr
atp2b42	7.45009e-06	0.261463	0.341	0.189	0.210771	Cluster 15	atp2b4
psmd4a1	7.47019e-06	0.311749	0.372	0.216	0.211339	Cluster 15	psmd4a
sulf2b6	7.60927e-06	1.2768	0.349	0.222	0.215274	Cluster 15	sulf2b
noc2l1	8.06563e-06	0.26722	0.302	0.157	0.228185	Cluster 15	noc2l
hnrpdl3	8.09455e-06	0.332569	0.729	0.552	0.229003	Cluster 15	hnrpdl
ssb4	8.20764e-06	0.304215	0.442	0.275	0.232202	Cluster 15	ssb
hnrnpd1	8.21033e-06	0.356865	0.566	0.38	0.232278	Cluster 15	hnrnpd
rpl325	8.27624e-06	0.30232	0.953	0.874	0.234143	Cluster 15	rpl32
bop12	8.35362e-06	0.252462	0.295	0.15	0.236332	Cluster 15	bop1
brd3a3	8.41689e-06	0.331262	0.519	0.357	0.238122	Cluster 15	brd3a
btaf1	8.51648e-06	0.261471	0.333	0.181	0.24094	Cluster 15	btaf1
farsb	8.75093e-06	0.267807	0.357	0.198	0.247573	Cluster 15	farsb
zc3h181	8.86615e-06	0.340459	0.45	0.273	0.250832	Cluster 15	zc3h18
mrpl271	9.29544e-06	0.390328	0.271	0.139	0.262977	Cluster 15	mrpl27
akap91	9.36604e-06	0.42328	0.364	0.209	0.264975	Cluster 15	akap9
aldh18a1	9.37527e-06	0.309755	0.38	0.22	0.265236	Cluster 15	aldh18a1
pds5b5	9.37898e-06	0.267943	0.457	0.286	0.265341	Cluster 15	pds5b
rad50	9.44132e-06	0.303048	0.318	0.167	0.267104	Cluster 15	rad50
polr3e	1.01435e-05	0.269748	0.295	0.153	0.286971	Cluster 15	polr3e
flot1b2	1.03666e-05	0.303981	0.512	0.337	0.293282	Cluster 15	flot1b
mcm21	1.05281e-05	0.469132	0.326	0.182	0.297851	Cluster 15	mcm2
aimp13	1.0572e-05	0.28245	0.395	0.236	0.299092	Cluster 15	aimp1
zfhx35	1.07036e-05	0.51593	0.45	0.276	0.302817	Cluster 15	zfhx3
mpc23	1.16438e-05	0.3402	0.403	0.238	0.329415	Cluster 15	mpc2
rpl10a6	1.2024e-05	0.383615	0.884	0.83	0.340172	Cluster 15	rpl10a
clk2a5	1.24543e-05	0.284987	0.473	0.3	0.352344	Cluster 15	clk2a
pdia5	1.2709e-05	0.308302	0.271	0.138	0.359551	Cluster 15	pdia5
trnI4	1.27093e-05	0.252007	0.566	0.371	0.359558	Cluster 15	trnI
cstf3	1.28422e-05	0.258971	0.411	0.247	0.36332	Cluster 15	cstf3
chordc1b	1.30479e-05	0.344876	0.395	0.237	0.369138	Cluster 15	chordc1b
si:dkey-230p4.12	1.32231e-05	0.384073	0.302	0.164	0.374094	Cluster 15	si:dkey-230p4.1
snx22	1.35735e-05	0.377269	0.295	0.16	0.384008	Cluster 15	snx2
canx4	1.4182e-05	0.299958	0.736	0.521	0.401223	Cluster 15	canx
lsm12b1	1.42297e-05	0.275993	0.612	0.452	0.402572	Cluster 15	lsm12b
wnk1a4	1.4875e-05	0.399558	0.574	0.398	0.420828	Cluster 15	wnk1a
dnajb113	1.53179e-05	0.328739	0.434	0.266	0.43336	Cluster 15	dnajb11
supt6h1	1.54638e-05	0.387543	0.574	0.384	0.437487	Cluster 15	supt6h
psma11	1.54685e-05	0.277807	0.636	0.464	0.437619	Cluster 15	psma1
mcm61	1.66783e-05	0.441196	0.31	0.177	0.471844	Cluster 15	mcm6
srsf2a4	1.68263e-05	0.309878	0.775	0.616	0.476032	Cluster 15	srsf2a
rhot1a	1.69765e-05	0.333122	0.341	0.196	0.480282	Cluster 15	rhot1a
dedd15	1.69966e-05	0.499218	0.574	0.419	0.48085	Cluster 15	dedd1
dnajc71	1.75469e-05	0.288639	0.589	0.403	0.49642	Cluster 15	dnajc7
rps166	1.86041e-05	0.349712	0.891	0.865	0.526329	Cluster 15	rps16
mki673	1.87732e-05	0.250689	0.302	0.157	0.531112	Cluster 15	mki67
si:ch211-262i1.6	2.06257e-05	0.27989	0.302	0.166	0.583522	Cluster 15	si:ch211-262i1.6
ppm1k	2.08339e-05	0.307494	0.372	0.21	0.589413	Cluster 15	ppm1k
eif3ba3	2.11804e-05	0.320815	0.806	0.627	0.599214	Cluster 15	eif3ba
atp5g15	2.24821e-05	0.384868	0.62	0.481	0.636042	Cluster 15	atp5g1
rps255	2.25207e-05	0.289325	0.93	0.889	0.637134	Cluster 15	rps25
dap31	2.28218e-05	0.250481	0.31	0.173	0.645651	Cluster 15	dap3
khdrbs1b4	2.43027e-05	0.356866	0.605	0.428	0.687549	Cluster 15	khdrbs1b
si:ch211-152p11.82	2.54034e-05	0.301885	0.411	0.251	0.718687	Cluster 15	si:ch211-152p11.8
rnf20	2.56263e-05	0.285542	0.372	0.228	0.724993	Cluster 15	rnf20
dgcr81	2.60004e-05	0.411977	0.535	0.361	0.735577	Cluster 15	dgcr8
seta4	2.83303e-05	0.404349	0.659	0.51	0.801493	Cluster 15	seta
hadhb3	2.91499e-05	0.282099	0.457	0.297	0.824679	Cluster 15	hadhb
psmd141	2.96344e-05	0.263497	0.372	0.228	0.838387	Cluster 15	psmd14
rpl377	3.03444e-05	0.315754	0.93	0.874	0.858474	Cluster 15	rpl37
eif1ad1	3.34171e-05	0.251291	0.326	0.191	0.945402	Cluster 15	eif1ad
rbm4.33	3.38549e-05	0.489206	0.667	0.531	0.957788	Cluster 15	rbm4.3
rpl366	3.64942e-05	0.276105	0.922	0.935	1	Cluster 15	rpl36
polr2l2	3.86197e-05	0.273378	0.473	0.33	1	Cluster 15	polr2l
eif2a	3.87644e-05	0.2847	0.295	0.166	1	Cluster 15	eif2a
atf4b2	3.89596e-05	0.38931	0.837	0.748	1	Cluster 15	atf4b
rpl345	3.94527e-05	0.270364	0.938	0.894	1	Cluster 15	rpl34
dnajc91	4.00956e-05	0.262213	0.287	0.162	1	Cluster 15	dnajc9
srsf91	4.06734e-05	0.264572	0.457	0.302	1	Cluster 15	srsf9
gmds3	4.10989e-05	0.928061	0.395	0.262	1	Cluster 15	gmds
uba15	4.36805e-05	0.387937	0.659	0.516	1	Cluster 15	uba1
rpl303	4.39127e-05	0.299993	0.93	0.854	1	Cluster 15	rpl30
rpl36a6	4.39232e-05	0.33747	0.938	0.883	1	Cluster 15	rpl36a
banf13	4.46805e-05	0.464537	0.589	0.419	1	Cluster 15	banf1
naa15a2	4.57392e-05	0.314191	0.496	0.317	1	Cluster 15	naa15a
rtf1	4.69487e-05	0.285724	0.674	0.488	1	Cluster 15	rtf1
hmga1a6	4.84537e-05	0.805438	0.791	0.677	1	Cluster 15	hmga1a
max2	4.84983e-05	0.314281	0.69	0.52	1	Cluster 15	max
si:ch211-160o17.42	4.89849e-05	0.292218	0.558	0.388	1	Cluster 15	si:ch211-160o17.4
kars4	5.04078e-05	0.34039	0.589	0.437	1	Cluster 15	kars
eef1g4	5.1294e-05	0.382729	0.953	0.88	1	Cluster 15	eef1g
eif3ja2	5.2965e-05	0.336105	0.589	0.447	1	Cluster 15	eif3ja
pdia33	5.44896e-05	0.349341	0.698	0.544	1	Cluster 15	pdia3
fen12	5.55028e-05	0.412649	0.302	0.176	1	Cluster 15	fen1
ndufa15	5.61645e-05	0.312502	0.55	0.411	1	Cluster 15	ndufa1
ddx612	6.55997e-05	0.250272	0.682	0.507	1	Cluster 15	ddx61
rpl65	7.13093e-05	0.29001	0.961	0.908	1	Cluster 15	rpl6
ndst1b	7.59976e-05	0.281956	0.318	0.185	1	Cluster 15	ndst1b
upf13	7.6362e-05	0.296108	0.628	0.438	1	Cluster 15	upf1
pold31	7.79793e-05	0.324614	0.357	0.22	1	Cluster 15	pold3
aimp23	7.82793e-05	0.274427	0.504	0.339	1	Cluster 15	aimp2
srsf7a3	8.01031e-05	0.392343	0.636	0.53	1	Cluster 15	srsf7a
parn1	8.13548e-05	0.294562	0.473	0.297	1	Cluster 15	parn
rps76	8.56625e-05	0.355657	0.837	0.795	1	Cluster 15	rps7
si:dkey-156n14.55	8.82809e-05	0.552702	0.667	0.541	1	Cluster 15	si:dkey-156n14.5
nmt1a2	8.88923e-05	0.262815	0.326	0.198	1	Cluster 15	nmt1a
serp13	9.57745e-05	0.284937	0.45	0.288	1	Cluster 15	serp1
kpna4	9.93522e-05	0.327102	0.543	0.399	1	Cluster 15	kpna4
mycla1	9.94261e-05	0.258297	0.271	0.152	1	Cluster 15	mycla
nrbp11	0.000103	0.262929	0.341	0.206	1	Cluster 15	nrbp1
pcna3	0.000103428	0.712112	0.473	0.335	1	Cluster 15	pcna
mat2aa3	0.0001089	0.38174	0.659	0.519	1	Cluster 15	mat2aa
mark2b3	0.000111916	0.294146	0.395	0.251	1	Cluster 15	mark2b
rbm473	0.000113181	0.333661	0.341	0.206	1	Cluster 15	rbm47
tp53i11b3	0.00011774	0.266633	0.279	0.157	1	Cluster 15	tp53i11b
h3f3c2	0.000126609	0.356489	0.775	0.69	1	Cluster 15	h3f3c
hm133	0.000126805	0.331048	0.457	0.305	1	Cluster 15	hm13
psma51	0.000127677	0.282914	0.426	0.282	1	Cluster 15	psma5
rbm191	0.000132227	0.267155	0.271	0.149	1	Cluster 15	rbm19
psmb41	0.000142472	0.37056	0.574	0.446	1	Cluster 15	psmb4
chpt11	0.000145021	0.274392	0.341	0.212	1	Cluster 15	chpt1
si:ch211-197h24.93	0.000145699	0.452789	0.411	0.271	1	Cluster 15	si:ch211-197h24.9
bahcc1b5	0.000149497	0.411629	0.395	0.252	1	Cluster 15	bahcc1b
ubap2b	0.000155819	0.318338	0.55	0.387	1	Cluster 15	ubap2b
mapre1b1	0.000161545	0.289132	0.411	0.286	1	Cluster 15	mapre1b
arid1aa	0.000161861	0.322059	0.496	0.331	1	Cluster 15	arid1aa
itgav2	0.000161861	0.40817	0.357	0.213	1	Cluster 15	itgav
prpf4bb	0.000165821	0.573941	0.411	0.272	1	Cluster 15	prpf4bb
nup1331	0.000175371	0.344177	0.279	0.161	1	Cluster 15	nup133
srpr	0.000175917	0.432283	0.364	0.24	1	Cluster 15	srpr
trioa1	0.000178638	0.361805	0.264	0.144	1	Cluster 15	trioa
znf8651	0.000179323	0.290793	0.496	0.339	1	Cluster 15	znf865
helz	0.000184542	0.263596	0.426	0.282	1	Cluster 15	helz
rpl144	0.000188076	0.281445	0.953	0.932	1	Cluster 15	rpl14
zgc:1717726	0.000195699	0.29375	0.915	0.894	1	Cluster 15	zgc:171772
rpl126	0.000202325	0.306132	0.938	0.909	1	Cluster 15	rpl12
ythdf12	0.000205815	0.350587	0.481	0.339	1	Cluster 15	ythdf1
npat	0.000207284	0.256584	0.264	0.148	1	Cluster 15	npat
rpl156	0.000212138	0.289108	0.907	0.856	1	Cluster 15	rpl15
srp723	0.000212819	0.271495	0.426	0.281	1	Cluster 15	srp72
hsp90ab16	0.000224789	0.275675	0.992	0.913	1	Cluster 15	hsp90ab1
zgc:1935414	0.000231824	0.358102	0.674	0.572	1	Cluster 15	zgc:193541
vaspb3	0.000248148	0.372628	0.45	0.3	1	Cluster 15	vaspb
nxf13	0.000255943	0.300617	0.473	0.326	1	Cluster 15	nxf1
rpsa5	0.000260166	0.274878	0.938	0.888	1	Cluster 15	rpsa
hgs	0.000280432	0.436498	0.504	0.348	1	Cluster 15	hgs
tlk2	0.000281613	0.383305	0.287	0.174	1	Cluster 15	tlk2
psmd73	0.000283048	0.320871	0.566	0.421	1	Cluster 15	psmd7
ube2ib1	0.000283562	0.320517	0.519	0.38	1	Cluster 15	ube2ib
calm2b5	0.000294167	0.306678	0.643	0.499	1	Cluster 15	calm2b
neil14	0.000294886	0.337773	0.326	0.197	1	Cluster 15	neil1
cox6a14	0.000319653	0.366229	0.674	0.574	1	Cluster 15	cox6a1
ccnt2a2	0.000325357	0.281077	0.349	0.218	1	Cluster 15	ccnt2a
tcf25	0.00033669	0.311798	0.372	0.237	1	Cluster 15	tcf25
pfdn43	0.000342386	0.305263	0.434	0.305	1	Cluster 15	pfdn4
psmd21	0.000346356	0.30094	0.519	0.376	1	Cluster 15	psmd2
kpnb33	0.000353077	0.288754	0.527	0.385	1	Cluster 15	kpnb3
rps236	0.000375637	0.303954	0.915	0.869	1	Cluster 15	rps23
sdhdb2	0.000408517	0.27894	0.326	0.198	1	Cluster 15	sdhdb
tmem209	0.000424552	0.335165	0.31	0.189	1	Cluster 15	tmem209
rfc11	0.000443708	0.300413	0.279	0.169	1	Cluster 15	rfc1
arf13	0.000467529	0.256852	0.55	0.424	1	Cluster 15	arf1
cox6b24	0.000475972	0.251776	0.729	0.624	1	Cluster 15	cox6b2
plxnd12	0.00048587	0.4644	0.411	0.279	1	Cluster 15	plxnd1
ywhaqa5	0.000489797	0.369564	0.659	0.53	1	Cluster 15	ywhaqa
rtn4a2	0.000490162	0.261945	0.597	0.452	1	Cluster 15	rtn4a
rpl176	0.000503811	0.301536	0.907	0.884	1	Cluster 15	rpl17
slc20a1b2	0.00050833	0.463617	0.519	0.37	1	Cluster 15	slc20a1b
mdm4	0.000518877	0.307901	0.55	0.383	1	Cluster 15	mdm4
rps215	0.000521469	0.290484	0.977	0.958	1	Cluster 15	rps2
snrpd22	0.00055004	0.295837	0.411	0.284	1	Cluster 15	snrpd2
ywhaz4	0.000580335	0.442521	0.721	0.585	1	Cluster 15	ywhaz
anp32e4	0.000585796	0.276563	0.566	0.415	1	Cluster 15	anp32e
mvb12ba1	0.000595363	0.254099	0.256	0.144	1	Cluster 15	mvb12ba
srrm21	0.000617002	0.351622	0.612	0.456	1	Cluster 15	srrm2
slc31a13	0.000627047	0.336796	0.333	0.212	1	Cluster 15	slc31a1
rpa12	0.000631829	0.275876	0.341	0.227	1	Cluster 15	rpa1
cluha4	0.000689528	0.260653	0.372	0.235	1	Cluster 15	cluha
copa1	0.00070339	0.301816	0.581	0.425	1	Cluster 15	copa
atf7b	0.000716465	0.261484	0.271	0.163	1	Cluster 15	atf7b
xpo1a2	0.000729608	0.396249	0.426	0.298	1	Cluster 15	xpo1a
zgc:1582342	0.000779324	0.289554	0.488	0.352	1	Cluster 15	zgc:158234
adka4	0.000804255	0.323004	0.357	0.234	1	Cluster 15	adka
LOC103909792	0.000822116	0.283683	0.318	0.206	1	Cluster 15	LOC103909792
snrpa3	0.000823073	0.274504	0.388	0.279	1	Cluster 15	snrpa
si:cabz01113374.31	0.000866858	0.283747	0.38	0.256	1	Cluster 15	si:cabz01113374.3
ncl4	0.000869788	0.297814	0.744	0.69	1	Cluster 15	ncl
rps27.17	0.000985869	0.260267	0.899	0.873	1	Cluster 15	rps27.1
parp12b	0.00102391	0.258004	0.31	0.197	1	Cluster 15	parp12b
eef2b4	0.0010649	0.268067	0.946	0.884	1	Cluster 15	eef2b
trnD3	0.00109706	0.407115	0.512	0.392	1	Cluster 15	trnD
tial12	0.00116283	0.256481	0.612	0.452	1	Cluster 15	tial1
cltcb1	0.00117433	0.312687	0.543	0.399	1	Cluster 15	cltcb
rcc24	0.00120298	0.312427	0.558	0.427	1	Cluster 15	rcc2
stt3b4	0.00141721	0.279048	0.504	0.365	1	Cluster 15	stt3b
smim142	0.00146935	0.355524	0.264	0.166	1	Cluster 15	smim14
faua6	0.00149033	0.296049	0.86	0.846	1	Cluster 15	faua
acin1b2	0.00228516	0.477821	0.752	0.609	1	Cluster 15	acin1b
apmap1	0.00306718	0.551001	0.357	0.246	1	Cluster 15	apmap
ckap52	0.00311184	0.262325	0.357	0.228	1	Cluster 15	ckap5
arid1b	0.00393725	0.319903	0.333	0.226	1	Cluster 15	arid1b
hprt1	0.00402023	0.534709	0.364	0.259	1	Cluster 15	hprt1
btbd10b3	0.00475897	0.25715	0.38	0.274	1	Cluster 15	btbd10b
nkrf	0.00489402	0.300977	0.318	0.215	1	Cluster 15	nkrf
mgea52	0.00491647	0.399564	0.426	0.314	1	Cluster 15	mgea5
junba4	0.00514216	0.278344	0.419	0.303	1	Cluster 15	junba
pnpla6	0.0057071	0.36283	0.271	0.18	1	Cluster 15	pnpla6
ptbp33	0.0068968	0.357069	0.659	0.552	1	Cluster 15	ptbp3
itsn2b3	0.00747475	0.314823	0.512	0.383	1	Cluster 15	itsn2b
ylpm1	0.00784444	0.291774	0.38	0.271	1	Cluster 15	ylpm1

## Sheet: RICs
	p_val	avg_log2FC	pct.1	pct.2	p_val_adj	cluster	gene
ccl25b	0	4.8792	0.67	0.006	0	RICs	ccl25b
wu:fj16a03	0	4.21652	0.517	0.011	0	RICs	wu:fj16a03
c6	0	4.06551	0.77	0.007	0	RICs	c6
LOC798694	0	4.05667	0.728	0.004	0	RICs	LOC798694
si:dkey-8k3.2	0	3.99209	0.59	0.008	0	RICs	si:dkey-8k3.2
bgnb	0	3.80448	0.648	0.005	0	RICs	bgnb
col1a1b	0	3.71635	0.594	0.012	0	RICs	col1a1b
col1a1a	0	3.50164	0.552	0.003	0	RICs	col1a1a
col6a3	0	3.44187	0.713	0.011	0	RICs	col6a3
col1a2	0	3.40043	0.667	0.005	0	RICs	col1a2
cxcl12a1	0	3.32385	0.667	0.039	0	RICs	cxcl12a
edil3a	0	3.31085	0.521	0.02	0	RICs	edil3a
tagln	0	3.29918	0.398	0.002	0	RICs	tagln
cald1a3	0	3.17107	0.831	0.068	0	RICs	cald1a
krt94	0	3.16993	0.533	0.009	0	RICs	krt94
cdh111	0	3.1633	0.598	0.008	0	RICs	cdh11
rbp4	0	3.1629	0.379	0.004	0	RICs	rbp4
nr1h5	0	3.14766	0.441	0.002	0	RICs	nr1h5
col5a1	0	3.01925	0.559	0.013	0	RICs	col5a1
col6a4a	0	2.96745	0.575	0.004	0	RICs	col6a4a
postnb	0	2.94444	0.41	0.002	0	RICs	postnb
ncam1a	0	2.86926	0.475	0.018	0	RICs	ncam1a
col18a1a	0	2.85602	0.444	0.016	0	RICs	col18a1a
c4	0	2.83238	0.368	0.007	0	RICs	c4
cldn11a	0	2.77947	0.51	0.004	0	RICs	cldn11a
plp1b	0	2.70627	0.452	0.027	0	RICs	plp1b
serpinh1b	0	2.66663	0.464	0.003	0	RICs	serpinh1b
cd248a	0	2.62797	0.494	0.001	0	RICs	cd248a
cyp2ad31	0	2.62506	0.418	0.015	0	RICs	cyp2ad3
rbpms2b	0	2.6101	0.479	0.012	0	RICs	rbpms2b
nr2f21	0	2.52931	0.54	0.02	0	RICs	nr2f2
col6a1	0	2.44776	0.525	0.008	0	RICs	col6a1
ednraa1	0	2.42167	0.544	0.037	0	RICs	ednraa
aldh1a2	0	2.40052	0.464	0.012	0	RICs	aldh1a2
cdh2	0	2.39965	0.517	0.02	0	RICs	cdh2
sparc1	0	2.36691	0.46	0.02	0	RICs	sparc
cygb11	0	2.26698	0.379	0.012	0	RICs	cygb1
fstl1b1	0	2.26225	0.536	0.024	0	RICs	fstl1b
agrn2	0	2.24735	0.559	0.037	0	RICs	agrn
lrp1aa	0	2.23556	0.517	0.018	0	RICs	lrp1aa
rbpms2a2	0	2.23518	0.49	0.032	0	RICs	rbpms2a
bicc1b	0	2.20367	0.475	0.004	0	RICs	bicc1b
c7a	0	2.18442	0.402	0.006	0	RICs	c7a
si:ch1073-459j12.1	0	2.17312	0.475	0.003	0	RICs	si:ch1073-459j12.1
fhl2a	0	2.17234	0.356	0.007	0	RICs	fhl2a
cyp1c2	0	2.16011	0.418	0.001	0	RICs	cyp1c2
lrp1ab	0	2.14361	0.483	0.035	0	RICs	lrp1ab
LOC1104380551	0	2.11387	0.28	0.008	0	RICs	LOC110438055
myo1b	0	2.10933	0.414	0.025	0	RICs	myo1b
pmp22a	0	2.10836	0.372	0.004	0	RICs	pmp22a
col6a2	0	2.092	0.475	0.003	0	RICs	col6a2
cpxm1a	0	2.07262	0.414	0.007	0	RICs	cpxm1a
cnn3a3	0	2.07162	0.467	0.023	0	RICs	cnn3a
akap12b	0	2.06243	0.391	0.017	0	RICs	akap12b
fgfr2	0	2.02334	0.448	0.023	0	RICs	fgfr2
col5a2a	0	2.00875	0.464	0.006	0	RICs	col5a2a
LOC100333499	0	1.99359	0.379	0.008	0	RICs	LOC100333499
tns2a1	0	1.99136	0.452	0.023	0	RICs	tns2a
fhl3b1	0	1.99019	0.41	0.018	0	RICs	fhl3b
vcam1b1	0	1.98913	0.444	0.015	0	RICs	vcam1b
ptprsa	0	1.96971	0.429	0.023	0	RICs	ptprsa
si:ch211-39i22.1	0	1.95746	0.326	0.016	0	RICs	si:ch211-39i22.1
rspo1	0	1.94875	0.333	0.001	0	RICs	rspo1
myl9a1	0	1.92005	0.349	0.014	0	RICs	myl9a
ifitm1	0	1.91063	0.287	0.007	0	RICs	ifitm1
dcn	0	1.90733	0.307	0.002	0	RICs	dcn
plod2	0	1.9064	0.402	0.003	0	RICs	plod2
lsp1	0	1.89235	0.41	0.014	0	RICs	lsp1
mdka	0	1.88772	0.261	0.002	0	RICs	mdka
nhsl1a	0	1.8646	0.356	0.006	0	RICs	nhsl1a
wt1a	0	1.86231	0.272	0.003	0	RICs	wt1a
spon1b	0	1.83854	0.421	0.006	0	RICs	spon1b
mfap5	0	1.83181	0.391	0.001	0	RICs	mfap5
trdn	0	1.76193	0.261	0.007	0	RICs	trdn
mmrn2a	0	1.71694	0.326	0.007	0	RICs	mmrn2a
rgs5a	0	1.71318	0.284	0.002	0	RICs	rgs5a
fbn11	0	1.71186	0.36	0.015	0	RICs	fbn1
emilin1a	0	1.70977	0.379	0.005	0	RICs	emilin1a
scube1	0	1.70033	0.349	0.01	0	RICs	scube1
greb1l	0	1.6758	0.284	0.011	0	RICs	greb1l
hoxc6b	0	1.62672	0.272	0.006	0	RICs	hoxc6b
sfrp5	0	1.60451	0.291	0.002	0	RICs	sfrp5
pcolcea	0	1.56786	0.341	0.005	0	RICs	pcolcea
colec12	0	1.56744	0.398	0.006	0	RICs	colec12
lama4	0	1.51949	0.41	0.012	0	RICs	lama4
pcdh10b	0	1.4704	0.264	0.002	0	RICs	pcdh10b
ecm2	0	1.4686	0.314	0.003	0	RICs	ecm2
tenm3	0	1.44598	0.318	0.013	0	RICs	tenm3
snai2	0	1.42301	0.31	0.003	0	RICs	snai2
si:dkey-101k6.5	0	1.42269	0.287	0.003	0	RICs	si:dkey-101k6.5
nr2f1a	0	1.40977	0.276	0.011	0	RICs	nr2f1a
ptpn13	0	1.40026	0.379	0.02	0	RICs	ptpn13
mxra8a	0	1.39486	0.33	0.004	0	RICs	mxra8a
foxc1a	0	1.39116	0.287	0.003	0	RICs	foxc1a
zgc:153383	0	1.37692	0.341	0.015	0	RICs	zgc:153383
cdc42ep3	0	1.36826	0.268	0.001	0	RICs	cdc42ep3
mmp14a	0	1.34578	0.356	0.004	0	RICs	mmp14a
olfml3b	0	1.3444	0.276	0.002	0	RICs	olfml3b
col16a1	0	1.34298	0.349	0.008	0	RICs	col16a1
loxl2b	0	1.34196	0.31	0.005	0	RICs	loxl2b
pdgfra	0	1.32527	0.31	0.001	0	RICs	pdgfra
mxra8b	0	1.32151	0.295	0.002	0	RICs	mxra8b
kirrela	0	1.2575	0.314	0.006	0	RICs	kirrela
rdh10a	0	1.24416	0.257	0.007	0	RICs	rdh10a
wu:fb77a09	0	1.2219	0.257	0.008	0	RICs	wu:fb77a09
boc	0	1.16898	0.31	0.008	0	RICs	boc
tgfb3	0	1.12573	0.253	0.003	0	RICs	tgfb3
ltbp3	0	1.12454	0.257	0.005	0	RICs	ltbp3
tmem1761	0	1.11873	0.299	0.009	0	RICs	tmem176
tuba8l31	0	1.00373	0.264	0.009	0	RICs	tuba8l3
mrc2	0	0.994454	0.257	0.007	0	RICs	mrc2
st8sia6	0	0.918823	0.261	0.008	0	RICs	st8sia6
2024-09-10	3.7129e-306	1.41407	0.314	0.015	1.05042e-301	RICs	2024-09-10
lpar1	5.74484e-306	1.68069	0.268	0.01	1.62527e-301	RICs	lpar1
slc12a4	1.67982e-304	1.37624	0.33	0.016	4.75239e-300	RICs	slc12a4
mmp2	1.90981e-303	1.21305	0.307	0.014	5.40304e-299	RICs	mmp2
eva1ba	1.98846e-301	0.973076	0.264	0.01	5.62555e-297	RICs	eva1ba
meis2a1	5.37204e-301	1.70083	0.372	0.021	1.5198e-296	RICs	meis2a
tns1b2	1.82126e-295	2.9647	0.605	0.062	5.15253e-291	RICs	tns1b
anxa131	2.31515e-293	1.04547	0.284	0.012	6.54979e-289	RICs	anxa13
adamts15a	6.27202e-293	1.60788	0.303	0.014	1.77442e-288	RICs	adamts15a
itga9	1.70745e-280	1.86685	0.433	0.032	4.83055e-276	RICs	itga9
gdpd22	3.63441e-276	1.6363	0.307	0.016	1.02821e-271	RICs	gdpd2
col4a11	6.90112e-276	1.61084	0.345	0.02	1.9524e-271	RICs	col4a1
hspb1	1.5543e-273	1.10269	0.264	0.011	4.39727e-269	RICs	hspb1
pde3a2	1.53273e-268	1.49371	0.391	0.026	4.33624e-264	RICs	pde3a
myo10l31	5.36375e-266	2.4479	0.464	0.039	1.51746e-261	RICs	myo10l3
tshz21	4.87176e-261	2.26924	0.406	0.03	1.37827e-256	RICs	tshz2
myl9b1	1.29561e-256	1.91795	0.471	0.041	3.6654e-252	RICs	myl9b
tead1b	2.20759e-256	1.36663	0.276	0.013	6.24549e-252	RICs	tead1b
si:dkeyp-44a8.4	5.40366e-256	1.87784	0.276	0.014	1.52875e-251	RICs	si:dkeyp-44a8.4
si:ch1073-291c23.2	4.16809e-253	1.31478	0.341	0.021	1.17919e-248	RICs	si:ch1073-291c23.2
slco2b11	3.08088e-251	2.16173	0.467	0.042	8.71611e-247	RICs	slco2b1
rgs5b1	6.31949e-244	2.15462	0.368	0.026	1.78785e-239	RICs	rgs5b
col4a21	3.04167e-238	1.70082	0.383	0.029	8.60519e-234	RICs	col4a2
fermt2	1.72123e-237	1.43673	0.379	0.028	4.86952e-233	RICs	fermt2
meis1b1	2.11485e-234	1.76689	0.487	0.047	5.98313e-230	RICs	meis1b
egfra1	9.60105e-230	1.62185	0.33	0.022	2.71623e-225	RICs	egfra
yap13	8.83092e-226	1.69665	0.433	0.04	2.49835e-221	RICs	yap1
znf385a	1.61194e-216	1.20175	0.261	0.014	4.56035e-212	RICs	znf385a
pard3bb1	5.39993e-216	2.00347	0.448	0.045	1.52769e-211	RICs	pard3bb
afap1	5.13908e-215	1.11156	0.299	0.019	1.4539e-210	RICs	afap1
gli3	1.74951e-212	1.2179	0.264	0.015	4.94953e-208	RICs	gli3
plekha62	2.31077e-212	1.71739	0.375	0.031	6.5374e-208	RICs	plekha6
lamc1	4.33617e-210	1.12729	0.314	0.022	1.22675e-205	RICs	lamc1
rbms31	1.02416e-207	2.80814	0.513	0.062	2.89744e-203	RICs	rbms3
sipa1l2	5.79849e-205	1.40365	0.368	0.031	1.64045e-200	RICs	sipa1l2
zcchc24	1.04705e-203	1.36254	0.295	0.02	2.96221e-199	RICs	zcchc24
tgm2b	1.43886e-201	1.23858	0.345	0.028	4.07067e-197	RICs	tgm2b
gas61	5.9607e-198	1.49932	0.414	0.041	1.68634e-193	RICs	gas6
myl6	1.13961e-195	2.27421	0.452	0.05	3.22406e-191	RICs	myl6
nr2f51	4.12475e-195	1.25374	0.299	0.021	1.16693e-190	RICs	nr2f5
krt183	4.17111e-191	2.48648	0.479	0.056	1.18005e-186	RICs	krt18
st51	2.76855e-186	1.36546	0.352	0.031	7.83251e-182	RICs	st5
dkk3b	7.20804e-186	1.49514	0.341	0.029	2.03923e-181	RICs	dkk3b
LOC100537860	2.41512e-185	1.99274	0.418	0.044	6.83262e-181	RICs	LOC100537860
sult1st61	1.06804e-181	1.28256	0.253	0.016	3.02159e-177	RICs	sult1st6
tead3a	6.34946e-180	1.22842	0.257	0.017	1.79633e-175	RICs	tead3a
si:ch211-198c19.3	6.50403e-179	1.70845	0.291	0.022	1.84005e-174	RICs	si:ch211-198c19.3
cdc42ep5	3.51034e-177	1.17098	0.268	0.019	9.93111e-173	RICs	cdc42ep5
pkp3b	3.02288e-175	1.16727	0.284	0.021	8.55202e-171	RICs	pkp3b
cebpd3	3.06786e-172	2.02984	0.433	0.051	8.67929e-168	RICs	cebpd
tgfbr3	6.06622e-166	2.32699	0.287	0.023	1.7162e-161	RICs	tgfbr3
zmp:00000007221	1.63966e-165	1.31287	0.261	0.019	4.63876e-161	RICs	zmp:0000000722
mylka2	6.89336e-162	2.45399	0.54	0.086	1.9502e-157	RICs	mylka
plxnb1a2	5.66429e-161	1.30312	0.349	0.035	1.60248e-156	RICs	plxnb1a
robo1	1.96441e-159	1.43454	0.33	0.032	5.55752e-155	RICs	robo1
ppfibp1b1	2.08309e-155	1.33074	0.268	0.021	5.89326e-151	RICs	ppfibp1b
plpp31	7.43256e-155	2.23759	0.479	0.07	2.10274e-150	RICs	plpp3
plxna4	2.70553e-151	1.29028	0.291	0.026	7.65422e-147	RICs	plxna4
fxyd6l1	6.66457e-151	1.55292	0.368	0.041	1.88547e-146	RICs	fxyd6l
cgnl1	1.80464e-150	1.36255	0.276	0.023	5.10551e-146	RICs	cgnl1
pawr	1.09118e-149	1.56558	0.276	0.024	3.08705e-145	RICs	pawr
tpm4a2	2.13737e-149	2.6679	0.674	0.152	6.04684e-145	RICs	tpm4a
bmp1a	9.93583e-149	1.10093	0.303	0.029	2.81095e-144	RICs	bmp1a
si:dkey-40c11.2	1.05828e-146	1.42642	0.341	0.037	2.99399e-142	RICs	si:dkey-40c11.2
ctdspla	2.04519e-146	1.13379	0.268	0.023	5.78605e-142	RICs	ctdspla
plce1	8.54011e-145	1.42016	0.299	0.029	2.41608e-140	RICs	plce1
megf6a	1.23214e-141	1.3523	0.284	0.026	3.48585e-137	RICs	megf6a
arhgef25a1	5.57149e-140	1.04291	0.284	0.026	1.57623e-135	RICs	arhgef25a
epha4b	7.12366e-139	1.71474	0.268	0.024	2.01535e-134	RICs	epha4b
fn1b1	2.10684e-138	2.29335	0.268	0.023	5.96047e-134	RICs	fn1b
tjp1a1	2.46124e-134	1.08888	0.299	0.03	6.96309e-130	RICs	tjp1a
sema6e	2.64221e-133	1.39176	0.284	0.028	7.47507e-129	RICs	sema6e
plxnb2a	4.57065e-133	1.14469	0.284	0.028	1.29308e-128	RICs	plxnb2a
sema6d1	2.09681e-132	1.38266	0.326	0.037	5.93208e-128	RICs	sema6d
tfpia1	9.96769e-132	1.30018	0.349	0.042	2.81996e-127	RICs	tfpia
palld1	1.15388e-130	1.46637	0.31	0.034	3.26444e-126	RICs	palld
neo1a	2.63591e-128	1.06677	0.284	0.029	7.45724e-124	RICs	neo1a
auts2a	9.1674e-128	1.03462	0.272	0.027	2.59355e-123	RICs	auts2a
dysf1	3.22225e-127	1.162	0.287	0.029	9.11606e-123	RICs	dysf
nfia2	2.5931e-123	1.69174	0.398	0.06	7.33614e-119	RICs	nfia
adam121	1.28977e-122	2.03535	0.272	0.028	3.64888e-118	RICs	adam12
ctgfa1	1.59258e-122	2.22522	0.276	0.028	4.50556e-118	RICs	ctgfa
dlc11	1.03801e-118	1.30082	0.318	0.039	2.93664e-114	RICs	dlc1
mtss1la1	7.07006e-117	2.61443	0.437	0.076	2.00019e-112	RICs	mtss1la
fn1a2	6.9283e-115	2.335	0.448	0.081	1.96009e-110	RICs	fn1a
dlc2	1.65003e-112	1.7014	0.33	0.043	4.66811e-108	RICs	dlc
clic41	2.6523e-112	1.27165	0.345	0.048	7.50363e-108	RICs	clic4
ckba3	9.90259e-111	1.26491	0.326	0.043	2.80154e-106	RICs	ckba
marcksl1b1	2.96557e-110	1.71983	0.41	0.067	8.38991e-106	RICs	marcksl1b
tp53bp2a3	3.02991e-110	1.39984	0.364	0.053	8.57191e-106	RICs	tp53bp2a
flnb3	1.65735e-109	1.92256	0.307	0.039	4.68881e-105	RICs	flnb
farp2	2.07617e-109	1.00934	0.253	0.027	5.87368e-105	RICs	farp2
ramp21	4.7483e-108	1.23182	0.261	0.028	1.34334e-103	RICs	ramp2
il15	3.20913e-107	1.20635	0.261	0.029	9.07894e-103	RICs	il15
ptprga	3.73519e-107	1.56638	0.287	0.035	1.05672e-102	RICs	ptprga
tspan18b2	7.71987e-107	1.16711	0.284	0.034	2.18403e-102	RICs	tspan18b
hoxb3a1	4.46494e-106	1.20706	0.287	0.035	1.26318e-101	RICs	hoxb3a
robo2	1.60443e-103	1.67905	0.299	0.039	4.53911e-99	RICs	robo2
nrp1a2	7.02549e-101	1.54576	0.418	0.074	1.98758e-96	RICs	nrp1a
ryk2	5.12894e-100	0.718266	0.253	0.029	1.45103e-95	RICs	ryk
rbfox2	1.83693e-99	1.63202	0.49	0.109	5.19686e-95	RICs	rbfox2
igf2b3	2.50494e-98	1.7716	0.383	0.063	7.08672e-94	RICs	igf2b
asic1b1	5.4564e-96	1.99451	0.284	0.038	1.54367e-91	RICs	asic1b
sh3pxd2aa2	6.03827e-92	0.914388	0.314	0.046	1.70829e-87	RICs	sh3pxd2aa
spry4	2.53615e-91	1.25011	0.253	0.031	7.17502e-87	RICs	spry4
sh3pxd2b	5.93311e-91	0.912627	0.314	0.047	1.67854e-86	RICs	sh3pxd2b
rbp5	1.5033e-90	1.24493	0.272	0.036	4.25298e-86	RICs	rbp5
lifrb2	2.57423e-90	2.06295	0.414	0.084	7.28276e-86	RICs	lifrb
grb10b	7.19919e-90	1.89489	0.387	0.074	2.03672e-85	RICs	grb10b
plekhg21	1.06283e-89	1.08885	0.268	0.035	3.00685e-85	RICs	plekhg2
ahnak4	2.88242e-88	1.90152	0.732	0.246	8.15464e-84	RICs	ahnak
steap41	3.76506e-88	1.72478	0.272	0.037	1.06517e-83	RICs	steap4
si:ch211-220f12.1	4.21675e-88	1.44992	0.318	0.051	1.19296e-83	RICs	si:ch211-220f12.1
fzd2	5.72372e-88	1.44012	0.314	0.05	1.6193e-83	RICs	fzd2
arvcfb	3.0173e-86	1.55665	0.272	0.038	8.53623e-82	RICs	arvcfb
emid11	4.3333e-86	1.24216	0.268	0.037	1.22593e-81	RICs	emid1
si:ch211-204c21.12	5.50849e-84	1.73653	0.441	0.099	1.55841e-79	RICs	si:ch211-204c21.1
appb3	8.47224e-84	1.41684	0.429	0.092	2.39688e-79	RICs	appb
si:ch211-285f17.12	3.67948e-83	1.31701	0.307	0.049	1.04096e-78	RICs	si:ch211-285f17.1
mmp14b1	3.8726e-83	1.1518	0.341	0.059	1.0956e-78	RICs	mmp14b
chst15	1.22158e-82	1.32141	0.272	0.04	3.45598e-78	RICs	chst15
grb10a1	1.3368e-81	1.00811	0.299	0.047	3.78193e-77	RICs	grb10a
plxna1a	4.72136e-81	1.14967	0.272	0.04	1.33572e-76	RICs	plxna1a
arhgef41	9.11945e-79	1.4789	0.318	0.055	2.57998e-74	RICs	arhgef4
robo3	1.00291e-78	1.22024	0.287	0.047	2.83733e-74	RICs	robo3
cdc42bpb3	6.9907e-78	1.20704	0.349	0.067	1.97774e-73	RICs	cdc42bpb
hsd11b22	1.57245e-77	1.62542	0.253	0.035	4.44861e-73	RICs	hsd11b2
fndc3ba	4.98686e-76	0.966388	0.287	0.047	1.41083e-71	RICs	fndc3ba
apbb2b1	5.61199e-74	0.788806	0.272	0.043	1.58769e-69	RICs	apbb2b
rxraa1	7.19282e-74	1.92918	0.398	0.092	2.03492e-69	RICs	rxraa
timp2a	2.13483e-73	0.83627	0.28	0.046	6.03966e-69	RICs	timp2a
ptprk1	5.14903e-73	1.06542	0.257	0.04	1.45671e-68	RICs	ptprk
s100u2	1.35139e-71	1.04412	0.268	0.042	3.82322e-67	RICs	s100u
cfi1	1.37027e-71	1.15471	0.261	0.039	3.87664e-67	RICs	cfi
ttc281	2.69503e-71	1.42953	0.314	0.059	7.62451e-67	RICs	ttc28
dst1	3.28615e-71	1.13416	0.291	0.051	9.29684e-67	RICs	dst
tle2	6.4764e-70	1.2213	0.28	0.048	1.83224e-65	RICs	tle2
jpt1b2	2.79156e-69	1.51799	0.418	0.105	7.8976e-65	RICs	jpt1b
nav32	2.36102e-68	1.26026	0.314	0.06	6.67957e-64	RICs	nav3
rgs12b	3.88232e-68	0.830702	0.272	0.046	1.09835e-63	RICs	rgs12b
pbx1a1	2.19743e-67	0.931306	0.261	0.042	6.21674e-63	RICs	pbx1a
si:ch73-138n13.12	2.21585e-66	0.946476	0.303	0.056	6.26887e-62	RICs	si:ch73-138n13.1
daam1a2	1.87779e-65	1.01154	0.287	0.053	5.31246e-61	RICs	daam1a
arhgap54	1.57406e-64	1.26322	0.375	0.09	4.45319e-60	RICs	arhgap5
tuft1a2	3.66618e-63	1.25051	0.257	0.044	1.0372e-58	RICs	tuft1a
xirp2a2	1.11996e-62	1.68555	0.318	0.066	3.16849e-58	RICs	xirp2a
cacna1aa	7.1541e-62	1.42682	0.264	0.047	2.02397e-57	RICs	cacna1aa
zfp36l1b4	2.12452e-59	2.44233	0.517	0.182	6.01048e-55	RICs	zfp36l1b
krt84	3.27344e-59	2.29307	0.724	0.382	9.26088e-55	RICs	krt8
mt-rnr25	4.19969e-57	1.23007	1	1	1.18813e-52	RICs	mt-rnr2
mob2a1	1.1667e-56	1.14957	0.31	0.068	3.3007e-52	RICs	mob2a
myo9aa1	3.23885e-56	0.923791	0.268	0.053	9.16304e-52	RICs	myo9aa
nt5c2b1	1.31238e-54	1.55682	0.372	0.101	3.71286e-50	RICs	nt5c2b
pros11	1.79129e-52	1.28712	0.364	0.098	5.06774e-48	RICs	pros1
myo1ca	1.67372e-51	0.995801	0.295	0.067	4.73513e-47	RICs	myo1ca
mprip	2.25688e-51	0.827391	0.276	0.06	6.38495e-47	RICs	mprip
sepp1a4	2.37013e-51	0.599098	0.536	0.184	6.70534e-47	RICs	sepp1a
iqsec1b1	1.54604e-50	0.946912	0.295	0.068	4.37391e-46	RICs	iqsec1b
chd35	1.42996e-48	1.57222	0.544	0.22	4.04551e-44	RICs	chd3
LOC100536865	4.50619e-46	1.61044	0.253	0.055	1.27485e-41	RICs	LOC100536865
anks1b2	1.25082e-45	1.0629	0.307	0.078	3.53871e-41	RICs	anks1b
arhgef12b2	6.06692e-45	0.718476	0.257	0.056	1.71639e-40	RICs	arhgef12b
mast43	4.8892e-44	1.41077	0.372	0.112	1.3832e-39	RICs	mast4
sox4a3	5.66433e-44	1.36586	0.33	0.092	1.6025e-39	RICs	sox4a
kank41	2.21355e-43	1.34926	0.364	0.109	6.26236e-39	RICs	kank4
gna12a1	3.75526e-42	1.05726	0.303	0.082	1.0624e-37	RICs	gna12a
LOC1000042993	6.22027e-42	1.19007	0.322	0.091	1.75978e-37	RICs	LOC100004299
ptbp1b1	8.59186e-42	1.52761	0.402	0.141	2.43072e-37	RICs	ptbp1b
cped1	6.11101e-40	0.840094	0.253	0.061	1.72887e-35	RICs	cped1
thrb	9.20389e-39	1.17231	0.33	0.102	2.60387e-34	RICs	thrb
vegfab2	5.28262e-38	1.14798	0.261	0.067	1.49451e-33	RICs	vegfab
aoc21	6.65855e-38	1.56383	0.287	0.08	1.88377e-33	RICs	aoc2
myo1cb3	1.01784e-37	1.44993	0.402	0.145	2.87958e-33	RICs	myo1cb
myofl2	1.8013e-36	1.04012	0.314	0.094	5.09605e-32	RICs	myofl
myh9b4	6.79928e-36	1.64054	0.544	0.286	1.92358e-31	RICs	myh9b
ctbp2a	2.94674e-35	1.08359	0.257	0.069	8.33663e-31	RICs	ctbp2a
dock13	4.94204e-35	1.29942	0.284	0.084	1.39815e-30	RICs	dock1
anxa2a2	5.36383e-35	1.59166	0.41	0.154	1.51748e-30	RICs	anxa2a
dock61	1.67769e-34	1.06737	0.268	0.075	4.74636e-30	RICs	dock6
zbtb42	2.0404e-34	1.28885	0.349	0.119	5.77249e-30	RICs	zbtb4
sdc32	2.49726e-34	0.809984	0.284	0.08	7.065e-30	RICs	sdc3
col12a1a	2.5548e-33	1.33932	0.284	0.087	7.22778e-29	RICs	col12a1a
arhgef53	4.81491e-33	1.58129	0.372	0.138	1.36219e-28	RICs	arhgef5
LOC1018837081	3.15143e-32	1.35794	0.314	0.102	8.91571e-28	RICs	LOC101883708
srrm14	4.57507e-32	1.46807	0.801	0.684	1.29433e-27	RICs	srrm1
rps6ka3b1	2.97597e-31	1.07658	0.276	0.084	8.41932e-27	RICs	rps6ka3b
stat1b2	3.18741e-30	1.35436	0.375	0.15	9.0175e-26	RICs	stat1b
pabpc1b2	7.32845e-30	1.22625	0.395	0.162	2.07329e-25	RICs	pabpc1b
zgc:775172	6.26971e-29	0.95593	0.544	0.242	1.77377e-24	RICs	zgc:77517
specc1la	8.81887e-29	1.30517	0.398	0.176	2.49495e-24	RICs	specc1la
si:ch211-74m13.33	8.39551e-28	0.937885	0.345	0.127	2.37517e-23	RICs	si:ch211-74m13.3
ptpn21	1.20671e-27	0.862697	0.253	0.08	3.41389e-23	RICs	ptpn21
rapgef22	1.26177e-27	1.00001	0.287	0.099	3.56967e-23	RICs	rapgef2
nktr2	1.04938e-26	1.71255	0.602	0.395	2.96881e-22	RICs	nktr
abca3b1	1.24558e-26	1.32883	0.349	0.143	3.52387e-22	RICs	abca3b
chka3	5.8915e-26	1.0689	0.307	0.114	1.66676e-21	RICs	chka
mical3a1	3.15674e-25	0.810921	0.291	0.103	8.93074e-21	RICs	mical3a
dock7	5.95615e-25	0.842753	0.268	0.093	1.68505e-20	RICs	dock7
si:dkey-56m19.53	8.50734e-25	1.28941	0.345	0.142	2.40681e-20	RICs	si:dkey-56m19.5
rbm25a	1.84176e-24	1.15409	0.303	0.117	5.21053e-20	RICs	rbm25a
myh102	2.63844e-23	0.771418	0.276	0.099	7.4644e-19	RICs	myh10
dedd14	1.7283e-22	1.64726	0.598	0.419	4.88953e-18	RICs	dedd1
agap11	1.90034e-22	0.6056	0.257	0.091	5.37625e-18	RICs	agap1
anxa1a3	1.93833e-22	1.39039	0.448	0.237	5.48372e-18	RICs	anxa1a
LOC1071952532	4.44412e-22	1.11242	0.372	0.176	1.25728e-17	RICs	LOC107195253
mt-rnr12	5.28041e-22	0.863984	0.808	0.759	1.49388e-17	RICs	mt-rnr1
atp10a	8.89739e-22	0.870173	0.253	0.092	2.51716e-17	RICs	atp10a
cntrl2	1.20998e-21	1.03061	0.326	0.141	3.42314e-17	RICs	cntrl
dbn12	1.80401e-21	1.01493	0.418	0.207	5.10373e-17	RICs	dbn1
cry1ba6	6.23943e-21	0.975544	0.487	0.275	1.7652e-16	RICs	cry1ba
ldlrad4a1	1.55542e-20	0.99671	0.276	0.106	4.40045e-16	RICs	ldlrad4a
arglu1a1	2.82407e-20	1.17079	0.609	0.451	7.98958e-16	RICs	arglu1a
gpatch82	2.85197e-20	1.25712	0.613	0.472	8.0685e-16	RICs	gpatch8
pleca3	3.86134e-20	1.43567	0.437	0.228	1.09241e-15	RICs	pleca
slc38a5b1	4.0317e-20	1.00253	0.349	0.167	1.14061e-15	RICs	slc38a5b
zgc:1008291	5.06517e-19	0.721359	0.257	0.101	1.43299e-14	RICs	zgc:100829
sash1a2	5.67919e-19	0.671366	0.253	0.097	1.6067e-14	RICs	sash1a
nckap13	7.10803e-19	0.658136	0.261	0.103	2.01093e-14	RICs	nckap1
tcf3b3	2.17453e-18	1.16369	0.452	0.27	6.15197e-14	RICs	tcf3b
sptbn13	4.4923e-18	0.803552	0.579	0.382	1.27092e-13	RICs	sptbn1
itgb1a2	6.02125e-18	0.684413	0.418	0.223	1.70347e-13	RICs	itgb1a
zeb2a2	9.40807e-18	1.47578	0.544	0.383	2.66164e-13	RICs	zeb2a
si:dkey-261h17.12	1.65265e-17	1.2589	0.303	0.127	4.67551e-13	RICs	si:dkey-261h17.1
fam168a3	2.72499e-17	0.751782	0.368	0.188	7.70928e-13	RICs	fam168a
cblb5	5.59019e-17	0.804853	0.276	0.115	1.58152e-12	RICs	cblb
zgc:664332	1.78583e-16	0.443531	0.318	0.142	5.05229e-12	RICs	zgc:66433
kmt2cb3	3.11023e-16	0.910327	0.406	0.23	8.79915e-12	RICs	kmt2cb
ewsr1a3	5.35433e-16	1.20472	0.41	0.25	1.51479e-11	RICs	ewsr1a
abcc55	6.96238e-16	1.06273	0.494	0.327	1.96973e-11	RICs	abcc5
LOC1104384392	9.20896e-16	1.0689	0.594	0.458	2.60531e-11	RICs	LOC110438439
cast2	9.71861e-16	1.03827	0.494	0.346	2.74949e-11	RICs	cast
fnbp41	1.03659e-15	1.14774	0.586	0.451	2.93262e-11	RICs	fnbp4
sbf21	1.06679e-15	0.6405	0.284	0.132	3.01804e-11	RICs	sbf2
adam19a1	1.68054e-15	1.19347	0.352	0.191	4.75441e-11	RICs	adam19a
u2surp2	1.74794e-15	0.952787	0.659	0.552	4.9451e-11	RICs	u2surp
wsb13	3.13815e-15	1.24519	0.579	0.456	8.87814e-11	RICs	wsb1
fbrsl12	3.82488e-15	0.98308	0.264	0.12	1.0821e-10	RICs	fbrsl1
hdac4	1.22077e-14	0.838085	0.268	0.126	3.45369e-10	RICs	hdac4
si:ch211-140m22.72	2.01533e-13	0.845609	0.307	0.162	5.70157e-09	RICs	si:ch211-140m22.7
jupa2	2.58839e-13	0.726466	0.318	0.171	7.32281e-09	RICs	jupa
rsrp12	4.33076e-13	1.10583	0.59	0.454	1.22522e-08	RICs	rsrp1
aplp24	4.33131e-13	0.515679	0.349	0.18	1.22537e-08	RICs	aplp2
selenbp12	4.59703e-13	0.799619	0.268	0.136	1.30055e-08	RICs	selenbp1
chd61	6.50916e-13	0.69014	0.314	0.166	1.84151e-08	RICs	chd6
clk4a5	6.79022e-13	0.970479	0.674	0.616	1.92102e-08	RICs	clk4a
proza1	7.97966e-13	0.87483	0.257	0.124	2.25753e-08	RICs	proza
tcf7l1a2	1.77728e-12	0.659005	0.276	0.136	5.0281e-08	RICs	tcf7l1a
zeb1b1	7.64782e-12	0.828955	0.272	0.137	2.16365e-07	RICs	zeb1b
nfixb3	1.4682e-11	1.4892	0.257	0.133	4.15368e-07	RICs	nfixb
s100a10b2	2.84492e-11	0.262867	0.464	0.27	8.04857e-07	RICs	s100a10b
tcf123	3.44222e-11	0.610028	0.314	0.172	9.73837e-07	RICs	tcf12
mark2b2	4.71638e-11	1.06931	0.383	0.25	1.33431e-06	RICs	mark2b
foxp43	4.86281e-11	0.654026	0.268	0.139	1.37574e-06	RICs	foxp4
grinab3	1.25205e-10	1.04173	0.368	0.245	3.54217e-06	RICs	grinab
sfpq3	1.259e-10	0.856483	0.582	0.507	3.56183e-06	RICs	sfpq
sept7a3	1.50758e-10	0.842161	0.402	0.27	4.26509e-06	RICs	sept7a
ddx54	1.78725e-10	0.906467	0.732	0.756	5.05632e-06	RICs	ddx5
acin1a3	2.26922e-10	0.904829	0.705	0.68	6.41986e-06	RICs	acin1a
sf3b14	2.74748e-10	0.830077	0.728	0.702	7.77289e-06	RICs	sf3b1
trnD2	3.04465e-10	0.85726	0.494	0.391	8.61361e-06	RICs	trnD
tmem176l.13	3.5159e-10	0.88299	0.333	0.211	9.94684e-06	RICs	tmem176l.1
si:dkey-7j14.64	4.86247e-10	0.948879	0.395	0.28	1.37564e-05	RICs	si:dkey-7j14.6
rerea4	7.29722e-10	0.801031	0.406	0.287	2.06446e-05	RICs	rerea
arid5b1	8.42468e-10	0.804766	0.261	0.141	2.38343e-05	RICs	arid5b
LOC1003316395	8.6558e-10	1.32876	0.594	0.57	2.44881e-05	RICs	LOC100331639
cd81a3	9.68464e-10	0.855253	0.571	0.476	2.73988e-05	RICs	cd81a
mafba2	1.0542e-09	0.457081	0.299	0.162	2.98244e-05	RICs	mafba
clk2a4	1.33875e-09	0.983393	0.414	0.3	3.78746e-05	RICs	clk2a
rnf381	1.4244e-09	0.926435	0.391	0.274	4.02978e-05	RICs	rnf38
si:ch211-214b16.34	2.28804e-09	0.895989	0.406	0.294	6.47311e-05	RICs	si:ch211-214b16.3
LOC1081802692	2.56042e-09	0.880634	0.284	0.171	7.24369e-05	RICs	LOC108180269
cyp3c12	3.28918e-09	1.03111	0.326	0.205	9.30541e-05	RICs	cyp3c1
pfn2l3	4.39227e-09	0.919377	0.333	0.221	0.000124262	RICs	pfn2l
scrib1	4.44455e-09	0.800156	0.264	0.156	0.000125741	RICs	scrib
flna5	4.54757e-09	0.913794	0.632	0.528	0.000128655	RICs	flna
arrdc3a3	4.62884e-09	1.26713	0.349	0.229	0.000130955	RICs	arrdc3a
si:ch211-220f16.2	6.70162e-09	0.832478	0.284	0.17	0.000189596	RICs	si:ch211-220f16.2
myh11a6	1.14927e-08	1.1722	0.49	0.394	0.000325139	RICs	myh11a
ogt.13	1.37789e-08	0.93746	0.59	0.545	0.00038982	RICs	ogt.1
sfswap1	1.40753e-08	0.986599	0.41	0.31	0.000398205	RICs	sfswap
rbm53	2.54558e-08	1.10331	0.575	0.539	0.00072017	RICs	rbm5
socs3a4	2.54583e-08	0.629045	0.536	0.41	0.000720239	RICs	socs3a
srsf5a5	1.01345e-07	0.954172	0.716	0.699	0.00286714	RICs	srsf5a
trnI3	1.54188e-07	0.917653	0.448	0.372	0.00436212	RICs	trnI
junbb4	3.24706e-07	1.11548	0.375	0.281	0.00918627	RICs	junbb
appa4	4.59609e-07	0.411293	0.387	0.277	0.0130028	RICs	appa
slc25a36a2	8.36505e-07	1.08012	0.284	0.187	0.0236656	RICs	slc25a36a
sik2b1	1.09263e-06	0.60656	0.268	0.168	0.0309117	RICs	sik2b
pdlim12	1.2122e-06	0.995195	0.303	0.216	0.0342943	RICs	pdlim1
vdac33	1.48086e-06	0.724591	0.303	0.213	0.0418949	RICs	vdac3
ncor23	1.90558e-06	0.773566	0.467	0.399	0.0539109	RICs	ncor2
ogt.23	3.04051e-06	0.844903	0.398	0.323	0.086019	RICs	ogt.2
actn12	3.04436e-06	1.17609	0.448	0.389	0.0861281	RICs	actn1
map4k41	3.93385e-06	0.913969	0.307	0.221	0.111292	RICs	map4k4
marcksl1a3	4.81375e-06	1.22884	0.586	0.555	0.136186	RICs	marcksl1a
safb2	4.98527e-06	0.885743	0.579	0.531	0.141038	RICs	safb
chsy11	5.13673e-06	0.995807	0.253	0.166	0.145323	RICs	chsy1
sulf2b5	6.60579e-06	0.782998	0.314	0.222	0.186884	RICs	sulf2b
si:ch211-114c12.24	6.76534e-06	0.759683	0.452	0.392	0.191398	RICs	si:ch211-114c12.2
foxo1a2	8.0272e-06	0.93457	0.303	0.217	0.227098	RICs	foxo1a
asph1	8.04295e-06	0.924672	0.272	0.189	0.227543	RICs	asph
itga45	9.44368e-06	0.942616	0.31	0.228	0.267171	RICs	itga4
pfn25	1.09932e-05	0.994717	0.525	0.5	0.311008	RICs	pfn2
rsrc21	1.47317e-05	0.786523	0.398	0.33	0.416774	RICs	rsrc2
diaph22	2.18751e-05	0.717421	0.284	0.203	0.618868	RICs	diaph2
skia4	2.66043e-05	0.662786	0.391	0.304	0.752663	RICs	skia
si:ch73-22o12.11	4.04186e-05	0.624353	0.257	0.175	1	RICs	si:ch73-22o12.1
rhoca3	4.9321e-05	0.512959	0.276	0.201	1	RICs	rhoca
slc25a225	6.11828e-05	0.985206	0.517	0.514	1	RICs	slc25a22
gse15	6.96822e-05	0.861377	0.375	0.312	1	RICs	gse1
clasp22	8.08266e-05	0.623316	0.33	0.256	1	RICs	clasp2
stau23	8.13481e-05	0.69215	0.395	0.342	1	RICs	stau2
piezo14	8.19248e-05	0.478894	0.322	0.237	1	RICs	piezo1
tpm12	0.000111634	1.04877	0.425	0.388	1	RICs	tpm1
srsf5b1	0.000132436	0.81283	0.421	0.384	1	RICs	srsf5b
ubap2a	0.000145398	0.657807	0.276	0.212	1	RICs	ubap2a
gadd45ba5	0.000168591	1.07929	0.398	0.346	1	RICs	gadd45ba
znf609a1	0.000206399	0.561992	0.257	0.182	1	RICs	znf609a
pnisr	0.00022747	0.903851	0.556	0.541	1	RICs	pnisr
ccnt2a1	0.000237362	0.862361	0.284	0.218	1	RICs	ccnt2a
leng83	0.000259288	0.721905	0.525	0.521	1	RICs	leng8
si:ch211-253h3.12	0.000382662	0.581881	0.261	0.193	1	RICs	si:ch211-253h3.1
wu:fb16f033	0.000414511	0.707158	0.406	0.365	1	RICs	wu:fb16f03
golga42	0.000428744	0.528637	0.257	0.187	1	RICs	golga4
hnrpkl1	0.000509862	0.625665	0.433	0.399	1	RICs	hnrpkl
arhgef1a2	0.000519166	0.847814	0.31	0.25	1	RICs	arhgef1a
cebpg	0.000697949	1.08541	0.268	0.212	1	RICs	cebpg
raraa2	0.000839806	0.405507	0.284	0.212	1	RICs	raraa
ppp1r10	0.000915404	0.264567	0.222	0.345	1	RICs	ppp1r10
cux1a3	0.000996856	0.581845	0.318	0.264	1	RICs	cux1a
lpp2	0.00110971	0.939449	0.307	0.26	1	RICs	lpp
zgc:1582341	0.00123335	0.652058	0.395	0.352	1	RICs	zgc:158234
zfhx34	0.00176502	0.52429	0.33	0.277	1	RICs	zfhx3
sltm4	0.001943	0.756453	0.49	0.477	1	RICs	sltm
itgav1	0.00239344	0.67531	0.264	0.214	1	RICs	itgav
svila3	0.00256238	0.799131	0.33	0.28	1	RICs	svila
snx172	0.00258937	0.914199	0.368	0.337	1	RICs	snx17
galnt13	0.0026415	0.581514	0.284	0.236	1	RICs	galnt1
hnrpdl2	0.0037303	0.7171	0.521	0.553	1	RICs	hnrpdl
si:dkeyp-94b4.11	0.00384077	0.793874	0.28	0.23	1	RICs	si:dkeyp-94b4.1
zgc:1230101	0.00387491	0.612764	0.268	0.215	1	RICs	zgc:123010
si:ch211-196c10.153	0.00394196	0.802157	0.345	0.3	1	RICs	si:ch211-196c10.15
itsn2b2	0.00423249	0.740766	0.402	0.384	1	RICs	itsn2b
trim252	0.00435765	0.273185	0.28	0.412	1	RICs	trim25
madd1	0.00484264	0.384119	0.222	0.327	1	RICs	madd
zmiz23	0.00630534	0.612118	0.299	0.256	1	RICs	zmiz2
fkbp1aa5	0.00691699	0.272245	0.398	0.59	1	RICs	fkbp1aa
bptf2	0.00814863	0.368503	0.291	0.404	1	RICs	bptf
snrnp703	0.00842493	0.746114	0.398	0.384	1	RICs	snrnp70
fosl23	0.00921478	0.572811	0.268	0.216	1	RICs	fosl2
ilf3b2	0.0099271	0.465993	0.414	0.387	1	RICs	ilf3b

## Sheet: DTECs
	p_val	avg_log2FC	pct.1	pct.2	p_val_adj	cluster	gene
atp1a1a.3	0	4.8222	0.255	0.012	0	DTECs	atp1a1a.3
atp1a1a.4	0	4.747	0.749	0.028	0	DTECs	atp1a1a.4
si:ch211-139a5.9	0	4.32222	0.749	0.039	0	DTECs	si:ch211-139a5.9
mb	0	4.27693	0.529	0.011	0	DTECs	mb
atp1b1a	0	4.05775	0.972	0.676	0	DTECs	atp1b1a
cdh17	0	3.83742	0.8	0.021	0	DTECs	cdh17
epcam	0	3.82245	0.83	0.023	0	DTECs	epcam
si:ch73-359m17.9	0	3.69523	0.676	0.011	0	DTECs	si:ch73-359m17.9
cldnh	0	3.69092	0.755	0.021	0	DTECs	cldnh
ndrg1a1	0	3.52652	0.727	0.272	0	DTECs	ndrg1a
si:ch73-335l21.4	0	3.52516	0.675	0.065	0	DTECs	si:ch73-335l21.4
rhcgb	0	3.37116	0.458	0.008	0	DTECs	rhcgb
slc4a2a	0	3.35237	0.582	0.037	0	DTECs	slc4a2a
cldnb	0	3.27491	0.623	0.006	0	DTECs	cldnb
ca2	0	3.10644	0.616	0.045	0	DTECs	ca2
phlda2	0	2.99722	0.621	0.014	0	DTECs	phlda2
cdh1	0	2.83242	0.787	0.022	0	DTECs	cdh1
hoxb8a	0	2.82464	0.727	0.014	0	DTECs	hoxb8a
elf3	0	2.7983	0.563	0.007	0	DTECs	elf3
jun	0	2.72321	0.62	0.088	0	DTECs	jun
pax2a	0	2.66958	0.691	0.015	0	DTECs	pax2a
glsb	0	2.62201	0.689	0.172	0	DTECs	glsb
si:ch211-263k4.2	0	2.59051	0.455	0.029	0	DTECs	si:ch211-263k4.2
spint2	0	2.53304	0.726	0.013	0	DTECs	spint2
cldn8	0	2.5149	0.59	0.003	0	DTECs	cldn8
si:ch211-153b23.5	0	2.48194	0.33	0.011	0	DTECs	si:ch211-153b23.5
bin2a	0	2.47205	0.627	0.012	0	DTECs	bin2a
ucp31	0	2.45558	0.452	0.069	0	DTECs	ucp3
slc7a8a1	0	2.44253	0.634	0.187	0	DTECs	slc7a8a
hsd11b2	0	2.44153	0.594	0.018	0	DTECs	hsd11b2
c1qtnf9	0	2.40786	0.557	0.004	0	DTECs	c1qtnf9
si:dkey-56m19.51	0	2.36633	0.675	0.126	0	DTECs	si:dkey-56m19.5
tnks1bp1	0	2.29292	0.36	0.013	0	DTECs	tnks1bp1
clcnk	0	2.26706	0.589	0.003	0	DTECs	clcnk
ptprfa	0	2.26337	0.608	0.038	0	DTECs	ptprfa
tnfrsf11a	0	2.24867	0.337	0.05	0	DTECs	tnfrsf11a
spry21	0	2.22825	0.377	0.057	0	DTECs	spry2
ptprjb.1	0	2.20702	0.663	0.008	0	DTECs	ptprjb.1
si:ch211-207n23.2	0	2.20228	0.363	0.015	0	DTECs	si:ch211-207n23.2
arg2	0	2.1393	0.538	0.106	0	DTECs	arg2
trnI	0	2.09584	0.78	0.359	0	DTECs	trnI
krt18	0	2.09124	0.571	0.042	0	DTECs	krt18
zgc:158423	0	2.07331	0.534	0.004	0	DTECs	zgc:158423
si:dkey-96g2.1	0	2.06086	0.626	0.005	0	DTECs	si:dkey-96g2.1
slc43a2b	0	2.04999	0.566	0.033	0	DTECs	slc43a2b
gucy2c	0	2.04446	0.632	0.008	0	DTECs	gucy2c
tspan35	0	2.00136	0.532	0.011	0	DTECs	tspan35
tuft1a	0	1.99045	0.561	0.028	0	DTECs	tuft1a
soul2	0	1.98376	0.419	0.002	0	DTECs	soul2
slc9a3.1	0	1.98163	0.388	0.011	0	DTECs	slc9a3.1
rgs5b	0	1.97276	0.309	0.019	0	DTECs	rgs5b
si:ch73-14h1.2	0	1.95134	0.331	0.009	0	DTECs	si:ch73-14h1.2
cldnc	0	1.94604	0.586	0.01	0	DTECs	cldnc
sytl4	0	1.90531	0.403	0.012	0	DTECs	sytl4
sstr5	0	1.89142	0.535	0.005	0	DTECs	sstr5
si:ch211-207j7.2	0	1.86913	0.539	0.005	0	DTECs	si:ch211-207j7.2
prlra	0	1.84424	0.437	0.031	0	DTECs	prlra
trnW	0	1.80904	0.713	0.277	0	DTECs	trnW
cers3b	0	1.79401	0.527	0.004	0	DTECs	cers3b
ckmt1	0	1.77985	0.435	0.004	0	DTECs	ckmt1
rnf183	0	1.75183	0.484	0.013	0	DTECs	rnf183
sorl1	0	1.74638	0.587	0.064	0	DTECs	sorl1
kcnj1a.1	0	1.69842	0.252	0.006	0	DTECs	kcnj1a.1
pax8	0	1.69739	0.538	0.005	0	DTECs	pax8
sb:cb1058	0	1.68633	0.485	0.013	0	DTECs	sb:cb1058
tbx2b	0	1.67853	0.406	0.032	0	DTECs	tbx2b
si:ch211-243g18.2	0	1.67388	0.455	0.004	0	DTECs	si:ch211-243g18.2
cxcl20	0	1.66685	0.573	0.024	0	DTECs	cxcl20
hnf1bb	0	1.66597	0.537	0.014	0	DTECs	hnf1bb
dnmbp	0	1.64271	0.556	0.069	0	DTECs	dnmbp
dnah5l	0	1.63526	0.468	0.01	0	DTECs	dnah5l
s100u	0	1.6232	0.501	0.029	0	DTECs	s100u
pcdh1b	0	1.60825	0.531	0.032	0	DTECs	pcdh1b
cox4i1l	0	1.60801	0.449	0.047	0	DTECs	cox4i1l
pde3a	0	1.60559	0.44	0.016	0	DTECs	pde3a
thbs1b	0	1.58738	0.375	0.014	0	DTECs	thbs1b
admb	0	1.58087	0.435	0.01	0	DTECs	admb
cox7a1	0	1.57561	0.506	0.078	0	DTECs	cox7a1
basp1	0	1.5648	0.493	0.006	0	DTECs	basp1
prlrb	0	1.56382	0.487	0.007	0	DTECs	prlrb
ndrg3a	0	1.56148	0.565	0.037	0	DTECs	ndrg3a
hnf1ba	0	1.55526	0.502	0.014	0	DTECs	hnf1ba
tmem176l.4	0	1.54441	0.434	0.041	0	DTECs	tmem176l.4
lrrc66	0	1.53915	0.49	0.011	0	DTECs	lrrc66
vill	0	1.5141	0.531	0.007	0	DTECs	vill
cyp1a	0	1.50753	0.411	0.01	0	DTECs	cyp1a
cox5b2	0	1.50601	0.537	0.064	0	DTECs	cox5b2
xirp2a	0	1.50557	0.516	0.053	0	DTECs	xirp2a
tmem72	0	1.50448	0.442	0.002	0	DTECs	tmem72
kcnj15	0	1.48442	0.518	0.011	0	DTECs	kcnj15
ckba	0	1.47114	0.46	0.031	0	DTECs	ckba
appb	0	1.4654	0.512	0.081	0	DTECs	appb
trnR	0	1.46174	0.617	0.19	0	DTECs	trnR
eps8l3a	0	1.44456	0.471	0.014	0	DTECs	eps8l3a
ppargc1a	0	1.43332	0.375	0.018	0	DTECs	ppargc1a
spint1a	0	1.41551	0.516	0.024	0	DTECs	spint1a
lad1	0	1.41494	0.331	0.005	0	DTECs	lad1
tns1b	0	1.41032	0.512	0.052	0	DTECs	tns1b
gipc2	0	1.38394	0.425	0.023	0	DTECs	gipc2
si:dkey-39a18.1	0	1.36782	0.408	0.003	0	DTECs	si:dkey-39a18.1
tfap2b	0	1.36238	0.341	0.002	0	DTECs	tfap2b
ttll10	0	1.35073	0.452	0.008	0	DTECs	ttll10
grtp1a	0	1.34883	0.339	0.041	0	DTECs	grtp1a
sgk2a1	0	1.34595	0.576	0.103	0	DTECs	sgk2a
prom2	0	1.34399	0.404	0.006	0	DTECs	prom2
rab11fip1a	0	1.34085	0.516	0.008	0	DTECs	rab11fip1a
zgc:64022	0	1.33502	0.322	0.007	0	DTECs	zgc:64022
si:dkeyp-117b11.1	0	1.33347	0.299	0.007	0	DTECs	si:dkeyp-117b11.1
cldn7b	0	1.32761	0.473	0.01	0	DTECs	cldn7b
si:dkey-205h13.1	0	1.31783	0.371	0.017	0	DTECs	si:dkey-205h13.1
ccdc173	0	1.30351	0.429	0.009	0	DTECs	ccdc173
kcnj2a	0	1.30333	0.306	0.007	0	DTECs	kcnj2a
aspg	0	1.2916	0.441	0.061	0	DTECs	aspg
muc5e	0	1.28858	0.367	0.003	0	DTECs	muc5e
hoxb9a	0	1.28694	0.412	0.008	0	DTECs	hoxb9a
ctgfa	0	1.27609	0.256	0.022	0	DTECs	ctgfa
celsr1a	0	1.2658	0.471	0.021	0	DTECs	celsr1a
cd9b	0	1.26203	0.448	0.012	0	DTECs	cd9b
aplp21	0	1.24767	0.625	0.167	0	DTECs	aplp2
irf6	0	1.24029	0.426	0.01	0	DTECs	irf6
igfbp5b	0	1.22049	0.29	0.02	0	DTECs	igfbp5b
gldc	0	1.21499	0.43	0.023	0	DTECs	gldc
tmc4	0	1.21058	0.377	0.009	0	DTECs	tmc4
prr13	0	1.20866	0.507	0.074	0	DTECs	prr13
fat1a	0	1.20851	0.467	0.018	0	DTECs	fat1a
camsap3	0	1.20108	0.477	0.028	0	DTECs	camsap3
osbpl5	0	1.19613	0.423	0.044	0	DTECs	osbpl5
prkag2a	0	1.18127	0.418	0.06	0	DTECs	prkag2a
tnfaip8l3	0	1.17635	0.442	0.038	0	DTECs	tnfaip8l3
tnfsf10l	0	1.1729	0.376	0.019	0	DTECs	tnfsf10l
vegfab	0	1.16334	0.411	0.057	0	DTECs	vegfab
nfkbiz	0	1.1633	0.416	0.076	0	DTECs	nfkbiz
rbpms2a	0	1.15685	0.471	0.022	0	DTECs	rbpms2a
LOC556735	0	1.15615	0.353	0.009	0	DTECs	LOC556735
oclnb	0	1.15553	0.34	0.001	0	DTECs	oclnb
sparc	0	1.15241	0.366	0.012	0	DTECs	sparc
tfap2a	0	1.14833	0.386	0.002	0	DTECs	tfap2a
fhl3b	0	1.14822	0.39	0.009	0	DTECs	fhl3b
erbb3b	0	1.14401	0.399	0.027	0	DTECs	erbb3b
zgc:158222	0	1.14343	0.314	0.003	0	DTECs	zgc:158222
usp2a1	0	1.14091	0.382	0.041	0	DTECs	usp2a
tp53bp2a	0	1.11994	0.41	0.044	0	DTECs	tp53bp2a
cebpd	0	1.11884	0.37	0.044	0	DTECs	cebpd
usp2b	0	1.11857	0.342	0.014	0	DTECs	usp2b
gstt1a	0	1.11735	0.333	0.029	0	DTECs	gstt1a
gpx1b	0	1.11411	0.267	0.024	0	DTECs	gpx1b
rab11fip3	0	1.11114	0.414	0.07	0	DTECs	rab11fip3
limk2	0	1.10068	0.409	0.015	0	DTECs	limk2
hoxb3a	0	1.09938	0.406	0.025	0	DTECs	hoxb3a
b4galnt2.1	0	1.09644	0.357	0.007	0	DTECs	b4galnt2.1
ctnnd1	0	1.09128	0.502	0.094	0	DTECs	ctnnd1
abca12	0	1.07344	0.353	0.044	0	DTECs	abca12
ddr1	0	1.07255	0.39	0.015	0	DTECs	ddr1
rassf7b	0	1.06606	0.431	0.005	0	DTECs	rassf7b
ccl19a.1	0	1.06331	0.315	0.009	0	DTECs	ccl19a.1
si:dkey-87o1.2	0	1.0592	0.333	0.005	0	DTECs	si:dkey-87o1.2
slc24a2	0	1.05461	0.391	0.017	0	DTECs	slc24a2
esrrb	0	1.04707	0.353	0.014	0	DTECs	esrrb
glis3	0	1.04404	0.412	0.007	0	DTECs	glis3
myo6a	0	1.03298	0.421	0.027	0	DTECs	myo6a
si:dkey-11f4.16	0	1.02773	0.392	0.011	0	DTECs	si:dkey-11f4.16
LOC108180802	0	1.02699	0.348	0.007	0	DTECs	LOC108180802
pou3f3b	0	1.02296	0.353	0.003	0	DTECs	pou3f3b
shroom2a	0	1.02191	0.421	0.031	0	DTECs	shroom2a
kcnj16	0	1.01822	0.28	0.007	0	DTECs	kcnj16
ptprfb	0	1.01567	0.436	0.04	0	DTECs	ptprfb
si:ch211-214c7.4	0	1.01376	0.257	0.012	0	DTECs	si:ch211-214c7.4
lmo7a	0	1.01054	0.383	0.037	0	DTECs	lmo7a
tnfrsf19	0	1.00446	0.333	0.008	0	DTECs	tnfrsf19
pip5k1ca	0	0.999747	0.326	0.04	0	DTECs	pip5k1ca
hoxb7a	0	0.999301	0.387	0.011	0	DTECs	hoxb7a
cysltr1	0	0.996262	0.35	0.004	0	DTECs	cysltr1
vav21	0	0.986761	0.386	0.057	0	DTECs	vav2
nhsa	0	0.984665	0.34	0.023	0	DTECs	nhsa
sigirr	0	0.983494	0.371	0.009	0	DTECs	sigirr
magixa	0	0.980371	0.355	0.012	0	DTECs	magixa
hpcal4	0	0.976122	0.321	0.007	0	DTECs	hpcal4
unc5b	0	0.973773	0.277	0.006	0	DTECs	unc5b
arhgef18a	0	0.973271	0.387	0.022	0	DTECs	arhgef18a
map3k19	0	0.96897	0.319	0.003	0	DTECs	map3k19
baiap2l1a	0	0.953247	0.367	0.009	0	DTECs	baiap2l1a
emx1	0	0.952625	0.276	0.006	0	DTECs	emx1
lsr	0	0.951133	0.365	0.008	0	DTECs	lsr
cgnb	0	0.947215	0.309	0.004	0	DTECs	cgnb
gdpd5b	0	0.947136	0.375	0.026	0	DTECs	gdpd5b
il17rc	0	0.93665	0.264	0.004	0	DTECs	il17rc
lgr4	0	0.934964	0.375	0.021	0	DTECs	lgr4
mtbl	0	0.933339	0.311	0.034	0	DTECs	mtbl
fam171a1	0	0.932166	0.411	0.047	0	DTECs	fam171a1
fhl1b	0	0.929568	0.408	0.028	0	DTECs	fhl1b
zgc:194930	0	0.925662	0.364	0.006	0	DTECs	zgc:194930
camk2d1	0	0.924266	0.376	0.037	0	DTECs	camk2d1
oclna	0	0.922731	0.306	0.013	0	DTECs	oclna
gyltl1b	0	0.920467	0.36	0.019	0	DTECs	gyltl1b
plekha6	0	0.919729	0.359	0.023	0	DTECs	plekha6
gem	0	0.91683	0.269	0.007	0	DTECs	gem
LOC101884203	0	0.916722	0.357	0.011	0	DTECs	LOC101884203
enc3	0	0.913954	0.319	0.014	0	DTECs	enc3
adcy2b	0	0.909596	0.327	0.03	0	DTECs	adcy2b
irs2b	0	0.900122	0.324	0.016	0	DTECs	irs2b
ccdc40	0	0.897536	0.281	0.01	0	DTECs	ccdc40
wu:fb18f06	0	0.893402	0.313	0.002	0	DTECs	wu:fb18f06
erbb3a	0	0.893298	0.349	0.004	0	DTECs	erbb3a
rgl3a	0	0.891679	0.364	0.006	0	DTECs	rgl3a
gdpd2	0	0.891527	0.253	0.01	0	DTECs	gdpd2
lrriq1	0	0.889542	0.252	0.006	0	DTECs	lrriq1
ccdc85b	0	0.885776	0.295	0.024	0	DTECs	ccdc85b
foxj1a	0	0.881516	0.323	0.006	0	DTECs	foxj1a
dab2ipb	0	0.878001	0.389	0.028	0	DTECs	dab2ipb
cracr2b	0	0.876561	0.305	0.006	0	DTECs	cracr2b
cldn10b	0	0.87533	0.256	0.002	0	DTECs	cldn10b
nav2b	0	0.874103	0.352	0.026	0	DTECs	nav2b
slc52a3	0	0.872524	0.267	0.003	0	DTECs	slc52a3
hsd20b2	0	0.869593	0.349	0.012	0	DTECs	hsd20b2
trim35-12	0	0.868095	0.257	0.001	0	DTECs	trim35-12
spata13	0	0.866242	0.344	0.01	0	DTECs	spata13
tfpia	0	0.86052	0.376	0.034	0	DTECs	tfpia
sh2d4a1	0	0.85214	0.379	0.042	0	DTECs	sh2d4a
cfap57	0	0.849637	0.272	0.013	0	DTECs	cfap57
exoc3l2b	0	0.846457	0.403	0.051	0	DTECs	exoc3l2b
alcama	0	0.842977	0.356	0.041	0	DTECs	alcama
si:ch211-285f17.1	0	0.840125	0.375	0.04	0	DTECs	si:ch211-285f17.1
ptprk	0	0.830291	0.366	0.031	0	DTECs	ptprk
dachc	0	0.830248	0.33	0.008	0	DTECs	dachc
lrrc1	0	0.829117	0.366	0.022	0	DTECs	lrrc1
tmem45b	0	0.817635	0.294	0.005	0	DTECs	tmem45b
si:dkey-16l2.17	0	0.816167	0.297	0.002	0	DTECs	si:dkey-16l2.17
lama5	0	0.810114	0.37	0.034	0	DTECs	lama5
csrp2	0	0.800134	0.3	0.015	0	DTECs	csrp2
amotl2b	0	0.800098	0.254	0.018	0	DTECs	amotl2b
si:ch211-94l19.4	0	0.791336	0.289	0.014	0	DTECs	si:ch211-94l19.4
st14a	0	0.791194	0.306	0.007	0	DTECs	st14a
atp8b5b	0	0.788849	0.321	0.006	0	DTECs	atp8b5b
sorbs3	0	0.788069	0.318	0.013	0	DTECs	sorbs3
gnao1b	0	0.786384	0.278	0.009	0	DTECs	gnao1b
tmprss2	0	0.78245	0.359	0.016	0	DTECs	tmprss2
acvr1ba	0	0.781081	0.344	0.054	0	DTECs	acvr1ba
smkr1	0	0.780777	0.294	0.001	0	DTECs	smkr1
nrg1	0	0.775027	0.299	0.012	0	DTECs	nrg1
arid3c	0	0.772537	0.282	0.03	0	DTECs	arid3c
fosl1a	0	0.761696	0.278	0.013	0	DTECs	fosl1a
ildr1a	0	0.76003	0.286	0.003	0	DTECs	ildr1a
raly	0	0.759343	0.29	0.009	0	DTECs	raly
sepp1a1	0	0.757209	0.671	0.171	0	DTECs	sepp1a
si:ch211-269i23.2	0	0.75573	0.293	0.007	0	DTECs	si:ch211-269i23.2
spire1a	0	0.75535	0.295	0.01	0	DTECs	spire1a
bsnd	0	0.753391	0.283	0.001	0	DTECs	bsnd
si:ch73-138n13.1	0	0.742003	0.377	0.048	0	DTECs	si:ch73-138n13.1
tjp3	0	0.741473	0.331	0.005	0	DTECs	tjp3
ccdc146	0	0.733505	0.272	0.012	0	DTECs	ccdc146
rltpr	0	0.73104	0.3	0.032	0	DTECs	rltpr
kcnma1a	0	0.730155	0.255	0.016	0	DTECs	kcnma1a
hhla2b.2	0	0.729571	0.276	0.005	0	DTECs	hhla2b.2
cfap45	0	0.714768	0.256	0.003	0	DTECs	cfap45
si:ch211-1i11.3	0	0.710718	0.327	0.044	0	DTECs	si:ch211-1i11.3
met	0	0.709763	0.268	0.008	0	DTECs	met
itpkca	0	0.709075	0.312	0.03	0	DTECs	itpkca
exoc3l4	0	0.709	0.327	0.023	0	DTECs	exoc3l4
fnbp1l	0	0.701772	0.309	0.026	0	DTECs	fnbp1l
si:zfos-1011f11.1	0	0.700661	0.269	0.003	0	DTECs	si:zfos-1011f11.1
yap1	0	0.698892	0.355	0.033	0	DTECs	yap1
adgb	0	0.698782	0.256	0.016	0	DTECs	adgb
cobll1b	0	0.691904	0.288	0.012	0	DTECs	cobll1b
si:dkey-27p23.3	0	0.688961	0.267	0.002	0	DTECs	si:dkey-27p23.3
pld1a	0	0.685037	0.321	0.026	0	DTECs	pld1a
rcan2	0	0.682191	0.311	0.038	0	DTECs	rcan2
si:ch211-214p13.3	0	0.682062	0.309	0.013	0	DTECs	si:ch211-214p13.3
hook1	0	0.680022	0.272	0.014	0	DTECs	hook1
agr21	0	0.676512	0.388	0.065	0	DTECs	agr2
LOC798089	0	0.676272	0.287	0.004	0	DTECs	LOC798089
sept9a	0	0.674495	0.304	0.023	0	DTECs	sept9a
pkp3a	0	0.673173	0.297	0.014	0	DTECs	pkp3a
tjp2a	0	0.67097	0.301	0.021	0	DTECs	tjp2a
myo1eb	0	0.667114	0.266	0.008	0	DTECs	myo1eb
frmd4ba	0	0.659659	0.308	0.042	0	DTECs	frmd4ba
mink1	0	0.652928	0.274	0.025	0	DTECs	mink1
magi3a	0	0.644779	0.262	0.021	0	DTECs	magi3a
hspg2	0	0.639542	0.319	0.038	0	DTECs	hspg2
ppp1r1b	0	0.637011	0.272	0.003	0	DTECs	ppp1r1b
meig1	0	0.627636	0.262	0.007	0	DTECs	meig1
si:dkey-121j17.5	0	0.618461	0.295	0.007	0	DTECs	si:dkey-121j17.5
ap1s3a	0	0.616737	0.255	0.003	0	DTECs	ap1s3a
zgc:92275	0	0.611526	0.273	0.004	0	DTECs	zgc:92275
lnx2b	0	0.603188	0.281	0.01	0	DTECs	lnx2b
pparaa	0	0.602906	0.269	0.018	0	DTECs	pparaa
arhgap32a	0	0.599433	0.255	0.007	0	DTECs	arhgap32a
plxnb1a	0	0.595458	0.266	0.03	0	DTECs	plxnb1a
eps8	0	0.595259	0.281	0.012	0	DTECs	eps8
palm3	0	0.594236	0.285	0.034	0	DTECs	palm3
sytl1	0	0.592519	0.251	0.007	0	DTECs	sytl1
uacaa	0	0.59207	0.266	0.015	0	DTECs	uacaa
arhgap21b	0	0.590906	0.302	0.033	0	DTECs	arhgap21b
depdc7	0	0.586275	0.283	0.004	0	DTECs	depdc7
LOC100330243	0	0.580524	0.269	0.008	0	DTECs	LOC100330243
agrn	0	0.580289	0.33	0.032	0	DTECs	agrn
zgc:158263	0	0.569871	0.26	0.003	0	DTECs	zgc:158263
st5	0	0.567344	0.258	0.027	0	DTECs	st5
LOC100148950	0	0.562928	0.253	0.012	0	DTECs	LOC100148950
wasla	0	0.546475	0.257	0.02	0	DTECs	wasla
snrkb	0	0.540915	0.292	0.037	0	DTECs	snrkb
rab13	0	0.52758	0.269	0.029	0	DTECs	rab13
si:dkey-44g17.6	0	0.508115	0.251	0.019	0	DTECs	si:dkey-44g17.6
itga3a	0	0.501354	0.255	0.017	0	DTECs	itga3a
ptpn3	0	0.496234	0.254	0.028	0	DTECs	ptpn3
si:ch1073-89b12.1	0	0.481906	0.253	0.011	0	DTECs	si:ch1073-89b12.1
gcshb	0	0.479235	0.256	0.013	0	DTECs	gcshb
cnn3a	0	0.462224	0.263	0.019	0	DTECs	cnn3a
cald1a1	0	0.445153	0.422	0.063	0	DTECs	cald1a
id2a3	1.99474e-306	1.48753	0.575	0.155	5.64332e-302	DTECs	id2a
tnk1	3.42038e-306	0.619049	0.258	0.031	9.6766e-302	DTECs	tnk1
ugt8	9.75993e-306	0.853712	0.341	0.053	2.76118e-301	DTECs	ugt8
ezra	2.04412e-297	0.829273	0.38	0.067	5.78301e-293	DTECs	ezra
chka	6.18111e-295	1.13675	0.468	0.104	1.7487e-290	DTECs	chka
mt-rnr1	7.78303e-293	2.82037	0.923	0.754	2.2019e-288	DTECs	mt-rnr1
flnb	6.16158e-291	0.535526	0.267	0.034	1.74317e-286	DTECs	flnb
dlg3	8.53416e-289	0.482264	0.259	0.032	2.4144e-284	DTECs	dlg3
appa1	2.4723e-288	1.32643	0.711	0.264	6.99439e-284	DTECs	appa
pttg1ipb	5.4295e-284	0.476073	0.275	0.037	1.53606e-279	DTECs	pttg1ipb
trnM	4.74847e-279	0.551376	0.286	0.041	1.34339e-274	DTECs	trnM
asap2a	7.59906e-276	0.639206	0.3	0.046	2.14985e-271	DTECs	asap2a
LOC569534	4.82619e-272	0.743473	0.324	0.054	1.36538e-267	DTECs	LOC569534
sdc4	5.00826e-270	0.960222	0.333	0.057	1.41689e-265	DTECs	sdc4
trnG	4.6356e-265	1.17166	0.52	0.146	1.31146e-260	DTECs	trnG
tmem173	1.72407e-261	0.577949	0.277	0.04	4.87756e-257	DTECs	tmem173
me3	1.2642e-258	1.60559	0.521	0.159	3.57655e-254	DTECs	me3
sypl2a	6.65241e-256	1.71276	0.603	0.214	1.88203e-251	DTECs	sypl2a
apbb2b	6.7293e-256	0.50095	0.264	0.037	1.90379e-251	DTECs	apbb2b
nav3	4.85454e-255	0.835024	0.317	0.054	1.3734e-250	DTECs	nav3
cish	4.99198e-254	0.618468	0.276	0.042	1.41228e-249	DTECs	cish
rgcc1	9.5841e-251	1.28973	0.5	0.131	2.71144e-246	DTECs	rgcc
trnD	7.32829e-249	1.76037	0.743	0.38	2.07325e-244	DTECs	trnD
si:dkey-28b4.8	1.20426e-248	0.649346	0.321	0.058	3.40699e-244	DTECs	si:dkey-28b4.8
dag1	2.29879e-248	1.00957	0.516	0.147	6.50352e-244	DTECs	dag1
cox8b	1.02752e-247	1.6954	0.671	0.29	2.90696e-243	DTECs	cox8b
si:ch211-79k12.13	2.89151e-245	1.33555	0.547	0.164	8.18038e-241	DTECs	si:ch211-79k12.1
dspa1	1.87634e-244	0.829102	0.364	0.072	5.30835e-240	DTECs	dspa
prnprs3	2.07583e-242	0.846918	0.394	0.087	5.87274e-238	DTECs	prnprs3
stx3a	6.89394e-239	0.783688	0.391	0.085	1.95036e-234	DTECs	stx3a
dbn11	5.51876e-238	1.31853	0.592	0.196	1.56131e-233	DTECs	dbn1
zgc:77158	2.41535e-237	0.572114	0.257	0.039	6.83328e-233	DTECs	zgc:77158
mavs1	2.13765e-236	1.50381	0.619	0.237	6.04763e-232	DTECs	mavs
pacsin31	5.27472e-235	0.598774	0.38	0.079	1.49227e-230	DTECs	pacsin3
tuba8l2	2.83911e-233	1.02724	0.424	0.104	8.03212e-229	DTECs	tuba8l2
mt-rnr21	2.42629e-230	1.45761	1	1	6.86422e-226	DTECs	mt-rnr2
slc29a1a1	5.61333e-227	1.21572	0.416	0.109	1.58807e-222	DTECs	slc29a1a
golim4a	7.75191e-227	0.475455	0.263	0.042	2.19309e-222	DTECs	golim4a
plekhf1	2.48753e-218	1.16792	0.345	0.073	7.03748e-214	DTECs	plekhf1
mtmr10	3.46318e-217	0.817686	0.401	0.097	9.79768e-213	DTECs	mtmr10
daam1b	1.04003e-216	0.65964	0.266	0.045	2.94236e-212	DTECs	daam1b
ecm1b	1.63784e-213	0.327533	0.289	0.051	4.6336e-209	DTECs	ecm1b
cmbl	7.02072e-212	0.691908	0.332	0.07	1.98623e-207	DTECs	cmbl
prkcz	5.06787e-211	0.536463	0.268	0.046	1.43375e-206	DTECs	prkcz
f11r.11	1.95253e-207	1.51449	0.643	0.271	5.52391e-203	DTECs	f11r.1
arhgap51	7.80953e-206	0.702264	0.362	0.083	2.20939e-201	DTECs	arhgap5
cpt1ab	1.79414e-204	0.732303	0.38	0.093	5.0758e-200	DTECs	cpt1ab
rgl11	2.44365e-204	0.804547	0.376	0.088	6.91332e-200	DTECs	rgl1
msi2b1	1.40033e-199	0.952209	0.453	0.132	3.96167e-195	DTECs	msi2b
arhgap35	1.43779e-198	0.537692	0.26	0.046	4.06765e-194	DTECs	arhgap35
zfp36l1b1	1.85466e-197	1.45719	0.514	0.174	5.24703e-193	DTECs	zfp36l1b
tsc22d1	3.53802e-196	1.23714	0.504	0.167	1.00094e-191	DTECs	tsc22d1
daam1a	2.28299e-194	0.949687	0.264	0.048	6.45882e-190	DTECs	daam1a
pard3ba	1.77249e-190	0.480653	0.267	0.049	5.01455e-186	DTECs	pard3ba
slkb	9.05089e-189	0.740232	0.346	0.083	2.56059e-184	DTECs	slkb
flot2b	1.64131e-186	0.757149	0.34	0.082	4.64343e-182	DTECs	flot2b
mylka1	2.58645e-186	0.83601	0.343	0.081	7.31733e-182	DTECs	mylka
slc5a3b	3.01188e-183	1.33045	0.445	0.142	8.5209e-179	DTECs	slc5a3b
pfn21	3.04358e-183	2.32251	0.782	0.491	8.61059e-179	DTECs	pfn2
phactr4a	3.92073e-181	0.780529	0.432	0.127	1.10921e-176	DTECs	phactr4a
klhl24b	3.19597e-178	0.789294	0.361	0.093	9.04172e-174	DTECs	klhl24b
LOC1000042991	2.90425e-177	0.692879	0.346	0.084	8.21642e-173	DTECs	LOC100004299
chp1	4.06858e-177	1.33063	0.537	0.216	1.15104e-172	DTECs	chp1
znrf1	4.23104e-176	0.450174	0.252	0.047	1.197e-171	DTECs	znrf1
asl	1.50389e-174	0.630704	0.264	0.054	4.25464e-170	DTECs	asl
slc16a1b	9.84352e-174	0.712574	0.332	0.084	2.78483e-169	DTECs	slc16a1b
chchd10	9.32698e-173	1.17896	0.39	0.115	2.6387e-168	DTECs	chchd10
magi1b	2.84594e-171	0.462893	0.258	0.05	8.05145e-167	DTECs	magi1b
tnfaip8l1	1.03913e-170	0.742151	0.316	0.075	2.93979e-166	DTECs	tnfaip8l1
trnS1	1.12123e-169	0.523329	0.316	0.076	3.17208e-165	DTECs	trnS1
trnH	1.73989e-169	1.45579	0.455	0.163	4.92232e-165	DTECs	trnH
tacc2	6.87208e-169	0.499362	0.265	0.054	1.94418e-164	DTECs	tacc2
si:ch211-71m22.1	8.60977e-169	0.90631	0.28	0.06	2.43579e-164	DTECs	si:ch211-71m22.1
pdk4	2.93795e-164	0.609434	0.328	0.083	8.31175e-160	DTECs	pdk4
cdc42bpb	5.21707e-164	0.37627	0.286	0.062	1.47596e-159	DTECs	cdc42bpb
nedd4l1	7.00291e-161	0.830569	0.409	0.126	1.98119e-156	DTECs	nedd4l
uap1	2.25485e-160	0.788652	0.37	0.108	6.37919e-156	DTECs	uap1
ctnna11	1.12396e-156	0.580615	0.302	0.075	3.17979e-152	DTECs	ctnna1
bhlhe403	5.82514e-155	1.14629	0.572	0.229	1.64799e-150	DTECs	bhlhe40
etnk13	3.02181e-154	1.40739	0.733	0.454	8.54899e-150	DTECs	etnk1
trnK	1.03555e-153	0.56042	0.334	0.091	2.92967e-149	DTECs	trnK
junbb2	1.49851e-153	2.0175	0.566	0.272	4.23943e-149	DTECs	junbb
hmgb3a1	6.31115e-153	0.556061	0.271	0.06	1.78549e-148	DTECs	hmgb3a
myo1cb	2.76508e-152	0.601797	0.434	0.138	7.82269e-148	DTECs	myo1cb
egr12	4.39932e-152	1.01448	0.387	0.116	1.24461e-147	DTECs	egr1
mark2b	9.19152e-151	1.04024	0.56	0.241	2.60037e-146	DTECs	mark2b
gadd45ba2	2.78859e-145	1.91225	0.624	0.337	7.8892e-141	DTECs	gadd45ba
klf11b	1.41805e-143	0.851065	0.349	0.103	4.01182e-139	DTECs	klf11b
junba2	2.3853e-143	1.88031	0.585	0.294	6.74824e-139	DTECs	junba
cpda	2.62026e-143	0.715628	0.391	0.126	7.41296e-139	DTECs	cpda
padi21	2.48194e-141	0.744927	0.276	0.067	7.02166e-137	DTECs	padi2
cd302	1.91149e-139	1.04435	0.497	0.203	5.4078e-135	DTECs	cd302
itsn2b	1.33254e-138	1.11241	0.676	0.374	3.76988e-134	DTECs	itsn2b
clcn5a	1.18261e-137	0.444083	0.273	0.066	3.34572e-133	DTECs	clcn5a
pld2	2.07661e-137	0.525346	0.29	0.074	5.87494e-133	DTECs	pld2
glud1a1	2.14976e-137	1.15603	0.525	0.237	6.08189e-133	DTECs	glud1a
si:ch211-79e4.41	4.62292e-137	0.6855	0.449	0.159	1.30787e-132	DTECs	si:ch211-79e4.4
mob2a	1.2771e-136	0.636344	0.267	0.064	3.61305e-132	DTECs	mob2a
sox4a1	6.09467e-134	0.7922	0.313	0.087	1.72424e-129	DTECs	sox4a
bcam	5.41439e-132	0.650198	0.252	0.058	1.53179e-127	DTECs	bcam
tob1b	8.73993e-132	1.19605	0.509	0.22	2.47261e-127	DTECs	tob1b
slc44a41	2.51369e-127	0.585787	0.386	0.123	7.11147e-123	DTECs	slc44a4
cox5ab	2.69647e-127	1.27766	0.569	0.295	7.6286e-123	DTECs	cox5ab
cox6a21	1.01698e-124	1.68756	0.696	0.455	2.87714e-120	DTECs	cox6a2
ccdc88c	3.65375e-124	0.458927	0.264	0.067	1.03368e-119	DTECs	ccdc88c
sat1a.11	7.75378e-124	1.18575	0.595	0.274	2.19362e-119	DTECs	sat1a.1
nfyc	2.45096e-123	1.01962	0.539	0.261	6.934e-119	DTECs	nfyc
ND6	3.22773e-123	1.0846	0.388	0.146	9.13156e-119	DTECs	ND6
wls1	1.47834e-120	0.528021	0.323	0.097	4.18237e-116	DTECs	wls
mpc1	3.21089e-120	0.988683	0.487	0.222	9.08392e-116	DTECs	mpc1
bcat2	3.88894e-119	1.1505	0.485	0.225	1.10022e-114	DTECs	bcat2
h1f0	1.31566e-118	0.95031	0.276	0.073	3.72214e-114	DTECs	h1f0
ATP8	2.87959e-118	0.606767	0.296	0.09	8.14664e-114	DTECs	ATP8
fosb	6.49403e-118	0.514751	0.263	0.067	1.83723e-113	DTECs	fosb
pabpc1b1	1.0336e-117	1.02704	0.409	0.155	2.92417e-113	DTECs	pabpc1b
slc43a1a2	3.60488e-117	1.05889	0.444	0.189	1.01986e-112	DTECs	slc43a1a
abcc1	4.07377e-114	0.483097	0.285	0.082	1.15251e-109	DTECs	abcc1
glud1b1	2.55196e-113	1.23259	0.516	0.26	7.21976e-109	DTECs	glud1b
sgms1	7.81191e-112	0.528822	0.272	0.076	2.21007e-107	DTECs	sgms1
zgc:92818	1.80013e-111	0.57419	0.335	0.111	5.09276e-107	DTECs	zgc:92818
mast4	2.20452e-111	0.669559	0.332	0.107	6.2368e-107	DTECs	mast4
ccdc125	2.43541e-111	0.789919	0.316	0.101	6.89003e-107	DTECs	ccdc125
rbm471	2.63594e-111	0.74135	0.475	0.197	7.45733e-107	DTECs	rbm47
hadhaa	3.29453e-110	0.623307	0.295	0.092	9.32055e-106	DTECs	hadhaa
ivns1abpa1	2.41033e-108	1.08494	0.585	0.325	6.81907e-104	DTECs	ivns1abpa
farp12	3.03005e-108	0.526258	0.312	0.099	8.5723e-104	DTECs	farp1
rnf128a	1.25268e-107	0.561884	0.356	0.126	3.54396e-103	DTECs	rnf128a
cry1ba2	1.32214e-106	0.749185	0.548	0.268	3.74047e-102	DTECs	cry1ba
LOC100001114	3.31728e-106	0.573207	0.336	0.113	9.3849e-102	DTECs	LOC100001114
cox7c1	3.02265e-105	1.18676	0.706	0.489	8.55137e-101	DTECs	cox7c
dock1	3.03924e-105	0.520511	0.272	0.08	8.59831e-101	DTECs	dock1
acsl4b1	4.28994e-105	0.876696	0.484	0.218	1.21367e-100	DTECs	acsl4b
sntb1	4.99933e-105	0.492192	0.312	0.1	1.41436e-100	DTECs	sntb1
slc25a23a	6.8331e-105	0.460497	0.261	0.074	1.93315e-100	DTECs	slc25a23a
pstpip22	4.17405e-104	0.907052	0.507	0.238	1.18088e-99	DTECs	pstpip2
ndufa4	5.42426e-104	1.18771	0.377	0.15	1.53458e-99	DTECs	ndufa4
si:dkey-28b4.7	4.25319e-103	0.525566	0.304	0.098	1.20327e-98	DTECs	si:dkey-28b4.7
calcoco1a	1.01699e-101	0.408852	0.267	0.077	2.87716e-97	DTECs	calcoco1a
atp5j2	1.15415e-100	1.11296	0.71	0.502	3.26522e-96	DTECs	atp5j2
nbeal1	1.48395e-99	0.493286	0.295	0.095	4.19823e-95	DTECs	nbeal1
fosab3	3.38948e-99	2.542	0.661	0.506	9.58917e-95	DTECs	fosab
nbr1b	3.74985e-99	0.426247	0.318	0.105	1.06087e-94	DTECs	nbr1b
pfkfb31	2.70271e-98	1.10847	0.297	0.098	7.64623e-94	DTECs	pfkfb3
im:71381441	3.73727e-98	0.81602	0.544	0.28	1.05731e-93	DTECs	im:7138144
pdk2b1	3.88953e-98	1.12414	0.496	0.243	1.10039e-93	DTECs	pdk2b
cox6b1	8.20403e-97	1.21475	0.585	0.356	2.321e-92	DTECs	cox6b1
wipf2a	7.06489e-96	0.543266	0.368	0.14	1.99873e-91	DTECs	wipf2a
jdp2b	9.25861e-96	1.18537	0.332	0.124	2.61935e-91	DTECs	jdp2b
uqcrb	1.51604e-95	1.12134	0.692	0.503	4.28904e-91	DTECs	uqcrb
map3k12	3.53807e-95	0.641795	0.467	0.207	1.00095e-90	DTECs	map3k1
ndufa4l	5.47991e-95	0.98585	0.8	0.655	1.55032e-90	DTECs	ndufa4l
LOC108191643	1.61761e-94	0.445558	0.312	0.106	4.57637e-90	DTECs	LOC108191643
tob1a2	2.02033e-93	1.22112	0.587	0.338	5.71572e-89	DTECs	tob1a
arhgef51	4.36027e-93	0.607219	0.362	0.133	1.23356e-88	DTECs	arhgef5
mycb	5.66764e-93	0.689487	0.271	0.084	1.60343e-88	DTECs	mycb
abca3b	1.07316e-92	0.53834	0.363	0.137	3.03608e-88	DTECs	abca3b
llgl2	1.94919e-92	0.580493	0.345	0.128	5.51445e-88	DTECs	llgl2
ppil1	2.37776e-91	0.63307	0.292	0.103	6.72692e-87	DTECs	ppil1
nfil3-2	3.31156e-90	0.7691	0.289	0.1	9.36872e-86	DTECs	nfil3-2
si:ch211-195e19.1	2.32602e-89	0.655338	0.325	0.123	6.58054e-85	DTECs	si:ch211-195e19.1
mctp2b2	2.42404e-85	0.775897	0.443	0.195	6.85786e-81	DTECs	mctp2b
ankib1a	3.22928e-85	0.449708	0.257	0.083	9.13595e-81	DTECs	ankib1a
LOC1003314843	6.22842e-85	1.56381	0.588	0.389	1.76208e-80	DTECs	LOC100331484
ehd1b1	7.26129e-85	0.470297	0.281	0.095	2.05429e-80	DTECs	ehd1b
ubb1	2.76689e-84	1.32003	0.692	0.533	7.8278e-80	DTECs	ubb
ulk2	7.76468e-84	0.495224	0.311	0.111	2.19671e-79	DTECs	ulk2
acsl1b	2.20874e-83	0.397539	0.31	0.116	6.24875e-79	DTECs	acsl1b
jupa1	3.24551e-83	0.566635	0.383	0.165	9.18186e-79	DTECs	jupa
got1	3.69879e-83	1.0154	0.499	0.271	1.04642e-78	DTECs	got1
atpif1a1	2.56288e-82	0.872449	0.58	0.345	7.25064e-78	DTECs	atpif1a
atp5a11	8.52751e-82	1.19972	0.787	0.648	2.41252e-77	DTECs	atp5a1
socs3a2	1.08612e-81	1.20315	0.633	0.404	3.07275e-77	DTECs	socs3a
si:rp71-46j2.7	1.37407e-81	0.507598	0.309	0.114	3.88738e-77	DTECs	si:rp71-46j2.7
casz11	2.86224e-81	0.270591	0.263	0.084	8.09756e-77	DTECs	casz1
dhdhl	6.3726e-81	0.560348	0.314	0.121	1.80287e-76	DTECs	dhdhl
vaspb2	2.20564e-80	0.799063	0.53	0.293	6.23999e-76	DTECs	vaspb
uhrf1bp1l	2.91711e-80	0.522997	0.301	0.112	8.25278e-76	DTECs	uhrf1bp1l
glod5	1.80367e-78	0.662757	0.363	0.16	5.10277e-74	DTECs	glod5
got2a	2.10336e-78	0.639382	0.313	0.126	5.95062e-74	DTECs	got2a
nckap1	2.46328e-78	0.361556	0.283	0.098	6.96887e-74	DTECs	nckap1
esrra	2.91343e-75	0.648435	0.281	0.106	8.2424e-71	DTECs	esrra
LOC569265	2.83442e-74	0.655356	0.286	0.11	8.01884e-70	DTECs	LOC569265
irs2a	3.48732e-74	0.39268	0.306	0.116	9.86598e-70	DTECs	irs2a
uqcr10	7.95993e-74	1.03022	0.611	0.422	2.25194e-69	DTECs	uqcr10
agap3	1.55862e-73	0.366372	0.257	0.089	4.4095e-69	DTECs	agap3
atp5g12	2.32147e-73	1.34018	0.655	0.475	6.56766e-69	DTECs	atp5g1
gstk1	7.94956e-73	0.412563	0.306	0.122	2.24901e-68	DTECs	gstk1
mapk6	8.68059e-73	0.506631	0.301	0.118	2.45583e-68	DTECs	mapk6
si:ch211-39i2.21	1.38578e-72	0.45613	0.281	0.102	3.92051e-68	DTECs	si:ch211-39i2.2
acadvl	2.73668e-72	0.822839	0.475	0.262	7.74234e-68	DTECs	acadvl
tp53i11b1	2.96929e-72	0.734707	0.348	0.151	8.40041e-68	DTECs	tp53i11b
ndufa12	3.3518e-72	0.79873	0.468	0.26	9.48259e-68	DTECs	ndufa12
mdh1aa1	4.39447e-72	1.28453	0.654	0.478	1.24324e-67	DTECs	mdh1aa
ogdha1	2.62029e-71	0.866425	0.594	0.391	7.41307e-67	DTECs	ogdha
krt81	5.8798e-71	0.649957	0.648	0.376	1.66345e-66	DTECs	krt8
bcl2l13	2.82198e-70	0.622879	0.304	0.126	7.98366e-66	DTECs	bcl2l13
ndufb2	1.74247e-69	0.804785	0.475	0.273	4.92962e-65	DTECs	ndufb2
ptbp1b	2.46036e-69	0.544152	0.324	0.137	6.96061e-65	DTECs	ptbp1b
aco21	4.82604e-69	1.07376	0.539	0.348	1.36533e-64	DTECs	aco2
si:ch211-235e9.6	9.01252e-69	0.613044	0.411	0.209	2.54973e-64	DTECs	si:ch211-235e9.6
secisbp2	1.02717e-68	0.312052	0.254	0.091	2.90598e-64	DTECs	secisbp2
ndufa61	4.60925e-68	0.697342	0.531	0.316	1.304e-63	DTECs	ndufa6
hipk2	4.81956e-68	0.297961	0.297	0.116	1.3635e-63	DTECs	hipk2
ND4L	5.91035e-68	2.03412	0.467	0.315	1.6721e-63	DTECs	ND4L
dusp22	2.2715e-67	0.452334	0.408	0.189	6.4263e-63	DTECs	dusp2
vdac31	2.53497e-67	0.717478	0.408	0.207	7.17167e-63	DTECs	vdac3
si:ch211-140m22.71	9.3759e-67	0.5888	0.35	0.158	2.65253e-62	DTECs	si:ch211-140m22.7
bckdhb	8.098e-66	0.603906	0.382	0.188	2.29101e-61	DTECs	bckdhb
si:ch211-286b5.5	5.07435e-65	0.641125	0.377	0.185	1.43559e-60	DTECs	si:ch211-286b5.5
alas1	9.07925e-65	0.911599	0.514	0.318	2.56861e-60	DTECs	alas1
acat1	1.04177e-64	0.655944	0.354	0.168	2.94726e-60	DTECs	acat1
ivd	5.00957e-63	0.478203	0.314	0.138	1.41726e-58	DTECs	ivd
fam213aa	7.96015e-63	0.358754	0.262	0.101	2.25201e-58	DTECs	fam213aa
fabp33	1.54833e-62	0.916495	0.549	0.321	4.38038e-58	DTECs	fabp3
si:dkey-7j14.61	2.03201e-62	0.632116	0.482	0.275	5.74875e-58	DTECs	si:dkey-7j14.6
micu2	3.82528e-61	0.478383	0.341	0.157	1.08221e-56	DTECs	micu2
zgc:110339	5.74784e-61	0.586922	0.438	0.238	1.62612e-56	DTECs	zgc:110339
kras	1.35544e-60	0.539704	0.396	0.202	3.83466e-56	DTECs	kras
psap1	2.20293e-60	0.384835	0.851	0.774	6.23232e-56	DTECs	psap
ndufa9a	5.53362e-60	0.558315	0.395	0.21	1.56552e-55	DTECs	ndufa9a
ndufa3	7.16057e-60	0.518761	0.43	0.238	2.0258e-55	DTECs	ndufa3
ND5	7.67773e-60	2.5456	0.488	0.368	2.17211e-55	DTECs	ND5
perp1	1.04123e-59	0.566781	0.362	0.177	2.94574e-55	DTECs	perp
si:ch73-22o12.1	1.06168e-59	0.594055	0.355	0.17	3.00361e-55	DTECs	si:ch73-22o12.1
ND1	3.29232e-59	2.66639	0.484	0.367	9.3143e-55	DTECs	ND1
ND2	9.99119e-59	2.7009	0.489	0.374	2.82661e-54	DTECs	ND2
idh3b	1.00714e-58	0.498955	0.275	0.117	2.84931e-54	DTECs	idh3b
atpif1b	1.23013e-58	0.916077	0.566	0.4	3.48016e-54	DTECs	atpif1b
scrib	3.51445e-58	0.520008	0.328	0.151	9.94273e-54	DTECs	scrib
atp5b2	4.55536e-58	1.23847	0.772	0.676	1.28876e-53	DTECs	atp5b
LOC1018839391	9.33337e-58	0.523494	0.288	0.122	2.6405e-53	DTECs	LOC101883939
tmem38b2	1.63101e-57	0.682455	0.313	0.139	4.61429e-53	DTECs	tmem38b
slc26a5	3.29856e-57	0.340587	0.255	0.101	9.33196e-53	DTECs	slc26a5
ndufv2	3.39012e-57	0.638335	0.452	0.264	9.59098e-53	DTECs	ndufv2
ND3	8.17063e-57	2.77779	0.485	0.372	2.31155e-52	DTECs	ND3
csrnp1b3	2.20317e-56	0.889274	0.423	0.219	6.233e-52	DTECs	csrnp1b
ddt	2.31826e-56	0.467533	0.335	0.164	6.5586e-52	DTECs	ddt
atp5h	4.18241e-56	0.884768	0.641	0.487	1.18324e-51	DTECs	atp5h
pdha1a	7.09481e-56	0.702224	0.429	0.244	2.00719e-51	DTECs	pdha1a
mfn1b	7.74398e-56	0.332156	0.252	0.101	2.19085e-51	DTECs	mfn1b
mgst3a	1.00967e-55	0.530003	0.342	0.166	2.85647e-51	DTECs	mgst3a
atp5ib	1.01302e-55	0.869061	0.705	0.591	2.86594e-51	DTECs	atp5ib
tjp1b	1.06975e-55	0.380704	0.267	0.108	3.02644e-51	DTECs	tjp1b
CYTB	2.14252e-55	2.82309	0.492	0.386	6.06141e-51	DTECs	CYTB
pccb	2.30073e-55	0.463516	0.319	0.151	6.50901e-51	DTECs	pccb
ppp1r13bb	2.82336e-55	0.416549	0.272	0.114	7.98757e-51	DTECs	ppp1r13bb
zgc:92481	3.5739e-55	0.383685	0.299	0.132	1.01109e-50	DTECs	zgc:92481
waslb	5.49881e-55	0.395281	0.293	0.127	1.55567e-50	DTECs	waslb
ND4	1.59032e-54	2.57781	0.489	0.384	4.49919e-50	DTECs	ND4
cox6c1	2.00111e-54	1.072	0.705	0.604	5.66133e-50	DTECs	cox6c
COX11	5.98533e-54	2.26211	0.494	0.387	1.69331e-49	DTECs	COX1
pfn2l	4.69248e-53	0.555821	0.396	0.216	1.32755e-48	DTECs	pfn2l
ATP62	6.96665e-53	2.46998	0.494	0.386	1.97093e-48	DTECs	ATP6
rassf31	1.24651e-52	0.63092	0.373	0.192	3.5265e-48	DTECs	rassf3
ndufv1	1.43917e-52	0.560311	0.426	0.248	4.07157e-48	DTECs	ndufv1
COX21	8.47292e-52	2.27038	0.494	0.387	2.39707e-47	DTECs	COX2
atp5l1	8.88655e-52	0.874634	0.719	0.603	2.51409e-47	DTECs	atp5l
ndufb81	1.28712e-51	0.733563	0.553	0.392	3.6414e-47	DTECs	ndufb8
ical1	1.97554e-51	0.443903	0.26	0.11	5.58899e-47	DTECs	ical1
jmjd1ca	2.71868e-50	0.439482	0.281	0.124	7.69141e-46	DTECs	jmjd1ca
tcp11l2	1.0235e-49	0.314843	0.305	0.137	2.89559e-45	DTECs	tcp11l2
COX3	2.115e-49	2.18173	0.494	0.387	5.98353e-45	DTECs	COX3
tpm2	3.79077e-49	0.509299	0.311	0.148	1.07245e-44	DTECs	tpm2
mccc2	4.85635e-49	0.593176	0.369	0.201	1.37391e-44	DTECs	mccc2
ccdc47	5.80545e-49	0.57345	0.421	0.248	1.64242e-44	DTECs	ccdc47
ndufa5	1.02189e-48	0.399074	0.325	0.161	2.89104e-44	DTECs	ndufa5
acadm	1.99351e-48	0.624999	0.452	0.283	5.63983e-44	DTECs	acadm
uqcrh1	2.54014e-48	0.904912	0.588	0.444	7.18632e-44	DTECs	uqcrh
cycsb1	9.24178e-48	1.12416	0.563	0.407	2.61459e-43	DTECs	cycsb
cox7b1	3.25694e-47	0.929836	0.668	0.566	9.2142e-43	DTECs	cox7b
atp5c11	4.73244e-47	0.82603	0.625	0.474	1.33885e-42	DTECs	atp5c1
sptlc2b	9.4376e-47	0.673071	0.456	0.276	2.66999e-42	DTECs	sptlc2b
acvr2aa	3.21952e-46	0.388574	0.394	0.214	9.10833e-42	DTECs	acvr2aa
slc25a12	8.40857e-46	0.425242	0.302	0.152	2.37887e-41	DTECs	slc25a12
atp5o	3.04254e-45	0.825043	0.652	0.525	8.60764e-41	DTECs	atp5o
cyc1	7.50995e-45	0.859878	0.585	0.45	2.12464e-40	DTECs	cyc1
ndufc21	1.40167e-44	0.672297	0.459	0.304	3.96548e-40	DTECs	ndufc2
serinc2l	1.53532e-44	0.359654	0.349	0.182	4.34358e-40	DTECs	serinc2l
tmem56a	2.81292e-44	0.491573	0.338	0.173	7.95803e-40	DTECs	tmem56a
apooa	2.88791e-44	0.501673	0.306	0.159	8.17019e-40	DTECs	apooa
hadhb	3.40243e-44	0.683026	0.453	0.293	9.62582e-40	DTECs	hadhb
slc25a33	4.41369e-44	0.527454	0.316	0.162	1.24868e-39	DTECs	slc25a33
nnt1	5.49997e-44	0.852852	0.49	0.33	1.556e-39	DTECs	nnt
lmtk2	6.7686e-44	0.388943	0.329	0.17	1.9149e-39	DTECs	lmtk2
ndufs5	1.02467e-43	0.584084	0.477	0.31	2.89888e-39	DTECs	ndufs5
atp5j	2.93876e-43	0.780673	0.607	0.471	8.31405e-39	DTECs	atp5j
tmem189	3.74807e-43	0.345053	0.312	0.157	1.06037e-38	DTECs	tmem189
wsb11	4.79681e-43	0.723751	0.614	0.452	1.35707e-38	DTECs	wsb1
ndufa8	9.96245e-43	0.712351	0.499	0.345	2.81848e-38	DTECs	ndufa8
ppp1r15a	1.847e-42	0.620243	0.369	0.208	5.22534e-38	DTECs	ppp1r15a
rerea1	2.50651e-42	0.380623	0.472	0.282	7.09118e-38	DTECs	rerea
si:ch211-114n24.6	4.62948e-42	0.843069	0.338	0.184	1.30973e-37	DTECs	si:ch211-114n24.6
slc3a2a1	7.04384e-42	0.46556	0.267	0.123	1.99277e-37	DTECs	slc3a2a
slc25a25a	1.04204e-41	0.721045	0.458	0.295	2.94803e-37	DTECs	slc25a25a
uqcrfs1	1.20187e-41	0.737923	0.546	0.397	3.40022e-37	DTECs	uqcrfs1
sgk11	1.74671e-41	0.611492	0.55	0.376	4.94162e-37	DTECs	sgk1
hsd17b10	1.75163e-41	0.449254	0.283	0.142	4.95553e-37	DTECs	hsd17b10
mdh21	2.88607e-41	0.969846	0.645	0.541	8.16498e-37	DTECs	mdh2
tex21	6.58781e-41	0.89054	0.461	0.297	1.86376e-36	DTECs	tex2
ndufa7	3.97482e-40	0.549658	0.335	0.187	1.12452e-35	DTECs	ndufa7
ndufs21	1.01656e-39	0.547544	0.416	0.264	2.87595e-35	DTECs	ndufs2
ndufa1	1.4085e-39	0.609472	0.539	0.408	3.9848e-35	DTECs	ndufa1
sdhc	2.20378e-39	0.507245	0.43	0.278	6.23472e-35	DTECs	sdhc
slc25a52	4.14115e-39	1.02216	0.949	0.909	1.17157e-34	DTECs	slc25a5
uqcrc1	5.93645e-39	0.684928	0.44	0.289	1.67948e-34	DTECs	uqcrc1
flot2a	6.13924e-39	0.539202	0.421	0.26	1.73685e-34	DTECs	flot2a
clcn31	7.92146e-39	0.323846	0.277	0.135	2.24106e-34	DTECs	clcn3
mmadhc	9.36429e-39	0.332858	0.261	0.128	2.64925e-34	DTECs	mmadhc
zgc:85777	1.19601e-38	0.420065	0.297	0.156	3.38364e-34	DTECs	zgc:85777
akap9	1.43675e-38	0.370228	0.364	0.205	4.0647e-34	DTECs	akap9
fibpa	5.85776e-38	0.332643	0.293	0.15	1.65722e-33	DTECs	fibpa
nipsnap2	6.39772e-38	0.481421	0.438	0.28	1.80998e-33	DTECs	nipsnap2
ndufv3	6.69499e-38	0.460408	0.421	0.268	1.89408e-33	DTECs	ndufv3
golga4	5.26616e-37	0.405641	0.334	0.182	1.48985e-32	DTECs	golga4
acadsb	5.31835e-37	0.25303	0.262	0.13	1.50461e-32	DTECs	acadsb
sod2	5.62716e-37	0.51132	0.353	0.212	1.59198e-32	DTECs	sod2
ralgapa11	5.82876e-37	0.389498	0.416	0.251	1.64901e-32	DTECs	ralgapa1
si:dkey-112a7.42	5.92045e-37	0.561743	0.397	0.236	1.67496e-32	DTECs	si:dkey-112a7.4
fam13a	6.23206e-37	0.500348	0.358	0.204	1.76311e-32	DTECs	fam13a
slc25a36a	7.94091e-37	0.446825	0.331	0.183	2.24656e-32	DTECs	slc25a36a
oip5-as1	3.14677e-36	0.36309	0.313	0.171	8.90251e-32	DTECs	oip5-as1
ppp1r37	2.19937e-35	0.258057	0.338	0.184	6.22223e-31	DTECs	ppp1r37
atp5d	2.89712e-35	0.699345	0.552	0.418	8.19625e-31	DTECs	atp5d
mpc2	2.96514e-35	0.602258	0.376	0.235	8.38867e-31	DTECs	mpc2
zgc:1232581	5.0987e-35	0.322417	0.343	0.194	1.44247e-30	DTECs	zgc:123258
idh3a1	7.06111e-35	0.455671	0.447	0.289	1.99766e-30	DTECs	idh3a
ndufb3	8.84464e-35	0.591443	0.503	0.369	2.50224e-30	DTECs	ndufb3
ndufb4	1.40217e-34	0.629817	0.485	0.349	3.96688e-30	DTECs	ndufb4
uqcrc2b	2.4867e-34	0.521288	0.411	0.271	7.03511e-30	DTECs	uqcrc2b
abcd3a	3.66673e-34	0.284542	0.264	0.135	1.03736e-29	DTECs	abcd3a
vamp5	9.02859e-34	0.536239	0.386	0.239	2.55428e-29	DTECs	vamp5
ucp23	1.67887e-33	0.78467	0.592	0.475	4.7497e-29	DTECs	ucp2
atp5e	3.05569e-33	0.642586	0.545	0.431	8.64484e-29	DTECs	atp5e
zgc:1016401	3.24137e-33	0.462989	0.348	0.201	9.17017e-29	DTECs	zgc:101640
ier2a4	6.93784e-33	1.1512	0.585	0.497	1.96278e-28	DTECs	ier2a
gnmt	7.35476e-33	0.306573	0.269	0.139	2.08073e-28	DTECs	gnmt
sdha	1.43127e-32	0.72447	0.481	0.358	4.04921e-28	DTECs	sdha
arpc1a	1.77592e-32	0.445623	0.449	0.301	5.02425e-28	DTECs	arpc1a
si:ch211-225b11.1	3.37215e-32	0.449786	0.316	0.18	9.54015e-28	DTECs	si:ch211-225b11.1
pbxip1b3	6.32908e-32	0.487391	0.447	0.281	1.79056e-27	DTECs	pbxip1b
aldh6a11	1.08705e-31	0.557406	0.53	0.39	3.07537e-27	DTECs	aldh6a1
bsg1	1.24505e-31	0.544459	0.597	0.484	3.52238e-27	DTECs	bsg
tspan3a	1.42228e-31	0.405482	0.424	0.285	4.02378e-27	DTECs	tspan3a
dnah12	2.76039e-31	0.360093	0.257	0.136	7.80943e-27	DTECs	dnah12
stau21	3.1325e-31	0.566761	0.479	0.337	8.86215e-27	DTECs	stau2
snx9a1	3.9622e-31	0.455063	0.268	0.143	1.12095e-26	DTECs	snx9a
ndufb7	4.87778e-31	0.5041	0.422	0.288	1.37997e-26	DTECs	ndufb7
LOC1000074921	5.31341e-31	0.331952	0.286	0.154	1.50322e-26	DTECs	LOC100007492
ndufs7	5.7509e-31	0.608149	0.487	0.357	1.62699e-26	DTECs	ndufs7
ndufb11	1.13788e-30	0.505706	0.42	0.284	3.21917e-26	DTECs	ndufb11
atp5f1	1.43481e-30	0.767297	0.705	0.637	4.05923e-26	DTECs	atp5f1
uqcrq	1.48929e-30	0.637733	0.525	0.396	4.21334e-26	DTECs	uqcrq
ndufa2	2.18851e-30	0.434199	0.411	0.271	6.19152e-26	DTECs	ndufa2
atp5g3b2	2.58918e-30	1.06852	0.728	0.704	7.32505e-26	DTECs	atp5g3b
rtn3	7.15483e-30	0.349075	0.311	0.181	2.02417e-25	DTECs	rtn3
ctnnb12	8.06522e-30	0.493713	0.528	0.395	2.28173e-25	DTECs	ctnnb1
ndufs3	1.44076e-29	0.537236	0.413	0.282	4.07607e-25	DTECs	ndufs3
kat6b1	1.92137e-29	0.307089	0.296	0.164	5.43574e-25	DTECs	kat6b
prdx12	2.04342e-29	0.55456	0.377	0.23	5.78105e-25	DTECs	prdx1
ndufs1	5.06178e-29	0.606565	0.405	0.282	1.43203e-24	DTECs	ndufs1
cs	1.5835e-28	0.674226	0.592	0.508	4.47987e-24	DTECs	cs
pdhb1	1.86938e-28	0.579018	0.532	0.407	5.28867e-24	DTECs	pdhb
tmem50a	2.98962e-28	0.405718	0.396	0.265	8.45793e-24	DTECs	tmem50a
etfb1	3.34299e-28	0.657488	0.418	0.291	9.45767e-24	DTECs	etfb
ndufb101	5.07474e-28	0.525597	0.467	0.332	1.4357e-23	DTECs	ndufb10
sort1b2	5.52477e-28	0.486788	0.396	0.258	1.56301e-23	DTECs	sort1b
LOC1018862601	5.53359e-28	0.325837	0.387	0.248	1.56551e-23	DTECs	LOC101886260
si:ch211-235e9.81	6.52981e-28	0.502954	0.284	0.164	1.84735e-23	DTECs	si:ch211-235e9.8
atp1a1a.11	6.78147e-28	0.422528	0.625	0.507	1.91855e-23	DTECs	atp1a1a.1
gabarapl2	1.49607e-27	0.28858	0.448	0.311	4.23253e-23	DTECs	gabarapl2
si:ch1073-325m22.2	2.23784e-27	0.688244	0.515	0.406	6.33109e-23	DTECs	si:ch1073-325m22.2
cdaa2	3.05523e-27	0.323295	0.351	0.207	8.64356e-23	DTECs	cdaa
agpat31	4.67028e-27	0.458352	0.4	0.265	1.32127e-22	DTECs	agpat3
zfhx32	7.05739e-27	0.555252	0.414	0.273	1.99661e-22	DTECs	zfhx3
ndufab1a	1.43801e-26	0.427609	0.336	0.212	4.06826e-22	DTECs	ndufab1a
cetn4	1.91369e-26	0.361164	0.293	0.171	5.41401e-22	DTECs	cetn4
ndufb5	3.45414e-26	0.442563	0.37	0.25	9.7721e-22	DTECs	ndufb5
hif1al4	3.81445e-26	0.643477	0.531	0.421	1.07914e-21	DTECs	hif1al
ubc1	5.94374e-26	0.618212	0.826	0.803	1.68154e-21	DTECs	ubc
LOC107195253	6.49701e-26	0.321652	0.298	0.174	1.83807e-21	DTECs	LOC107195253
btg23	1.40597e-25	1.46293	0.596	0.579	3.97764e-21	DTECs	btg2
si:dkeyp-80c12.10	3.12242e-25	0.542577	0.436	0.318	8.83363e-21	DTECs	si:dkeyp-80c12.10
zgc:66014	3.56188e-25	0.337822	0.272	0.154	1.00769e-20	DTECs	zgc:66014
higd1a1	4.1348e-25	0.646535	0.51	0.395	1.16977e-20	DTECs	higd1a
calm2a	4.92334e-25	0.667094	0.469	0.346	1.39286e-20	DTECs	calm2a
rbm51	5.70709e-25	0.508286	0.639	0.536	1.61459e-20	DTECs	rbm5
picalma	1.10132e-24	0.378379	0.373	0.244	3.11574e-20	DTECs	picalma
hacd21	4.84064e-24	0.45827	0.37	0.244	1.36947e-19	DTECs	hacd2
lgals3a	7.57553e-24	0.435591	0.447	0.329	2.14319e-19	DTECs	lgals3a
macrod22	1.18206e-23	0.306215	0.435	0.296	3.34418e-19	DTECs	macrod2
ogt.21	1.28737e-23	0.408391	0.45	0.32	3.64209e-19	DTECs	ogt.2
ndufs6	2.30513e-23	0.460477	0.401	0.286	6.52145e-19	DTECs	ndufs6
ndufa10	2.38595e-23	0.497382	0.372	0.256	6.75009e-19	DTECs	ndufa10
ldlrap1a1	2.47267e-23	0.261412	0.309	0.18	6.99542e-19	DTECs	ldlrap1a
irf2bp2b	5.16478e-23	0.308791	0.322	0.201	1.46117e-18	DTECs	irf2bp2b
erlin2	9.67153e-23	0.372627	0.28	0.171	2.73617e-18	DTECs	erlin2
si:ch211-165e15.12	1.31027e-22	1.05264	0.464	0.338	3.70688e-18	DTECs	si:ch211-165e15.1
hspa91	2.29177e-22	0.424403	0.407	0.279	6.48365e-18	DTECs	hspa9
ndufa11	3.43764e-22	0.38745	0.336	0.226	9.72543e-18	DTECs	ndufa11
glcci11	4.42312e-22	0.803703	0.316	0.198	1.25135e-17	DTECs	glcci1
dlst	6.33018e-22	0.464687	0.442	0.328	1.79087e-17	DTECs	dlst
bckdk	9.2218e-22	0.266144	0.346	0.229	2.60894e-17	DTECs	bckdk
lyn2	1.5988e-21	0.459293	0.477	0.34	4.52317e-17	DTECs	lyn
cmtm61	1.68942e-21	0.454652	0.471	0.368	4.77954e-17	DTECs	cmtm6
mrpl52	2.73503e-21	0.278428	0.27	0.164	7.73769e-17	DTECs	mrpl52
lrpprc1	3.54613e-21	0.330653	0.291	0.18	1.00324e-16	DTECs	lrpprc
fundc2	3.82173e-21	0.387704	0.405	0.297	1.08121e-16	DTECs	fundc2
ndufs4	7.71551e-21	0.294291	0.267	0.164	2.18279e-16	DTECs	ndufs4
nfe2l1b	8.70186e-21	0.250006	0.305	0.194	2.46184e-16	DTECs	nfe2l1b
cisd1	1.07952e-20	0.26186	0.286	0.181	3.05408e-16	DTECs	cisd1
zgc:1935411	1.4115e-20	0.640887	0.624	0.571	3.99328e-16	DTECs	zgc:193541
ywhah2	1.63659e-20	0.26787	0.293	0.18	4.63007e-16	DTECs	ywhah
dldh	2.76187e-20	0.525007	0.4	0.299	7.81362e-16	DTECs	dldh
sdcbp21	3.07881e-20	0.509498	0.645	0.556	8.71025e-16	DTECs	sdcbp2
ndufab1b	3.41148e-20	0.514968	0.394	0.288	9.65141e-16	DTECs	ndufab1b
dgkza2	6.76959e-20	0.359154	0.383	0.257	1.91518e-15	DTECs	dgkza
serinc21	1.26476e-19	0.310792	0.331	0.217	3.57813e-15	DTECs	serinc2
zgc:1655731	1.30218e-19	0.271554	0.487	0.327	3.68399e-15	DTECs	zgc:165573
mycbp1	1.71416e-19	0.269457	0.347	0.233	4.84952e-15	DTECs	mycbp
ivns1abpb	1.95293e-19	0.334171	0.35	0.24	5.52504e-15	DTECs	ivns1abpb
suclg11	2.36831e-19	0.407394	0.42	0.307	6.7002e-15	DTECs	suclg1
ddit32	4.06281e-19	0.366521	0.405	0.278	1.14941e-14	DTECs	ddit3
laptm4a	4.4703e-19	0.446684	0.497	0.413	1.26469e-14	DTECs	laptm4a
sdhdb	5.64194e-19	0.329788	0.294	0.195	1.59616e-14	DTECs	sdhdb
zgc:123105	1.19215e-18	0.336184	0.278	0.176	3.37272e-14	DTECs	zgc:123105
pfkfb4b1	1.90113e-18	0.364233	0.294	0.194	5.3785e-14	DTECs	pfkfb4b
nr1d2a2	2.55051e-18	0.497993	0.563	0.489	7.21566e-14	DTECs	nr1d2a
arrdc22	5.00135e-18	0.281524	0.422	0.301	1.41493e-13	DTECs	arrdc2
sdhb	7.03832e-18	0.406835	0.383	0.283	1.99121e-13	DTECs	sdhb
ndufb6	1.3569e-17	0.36922	0.325	0.229	3.83881e-13	DTECs	ndufb6
ndufb9	2.89049e-17	0.403732	0.395	0.308	8.17749e-13	DTECs	ndufb9
anxa42	3.48138e-17	0.805099	0.589	0.517	9.84917e-13	DTECs	anxa4
mvp1	3.48447e-17	0.672393	0.34	0.246	9.85792e-13	DTECs	mvp
ppargc1b1	3.56561e-17	0.514776	0.433	0.33	1.00875e-12	DTECs	ppargc1b
gpatch81	4.02071e-17	0.416532	0.575	0.47	1.1375e-12	DTECs	gpatch8
slc16a101	4.37555e-17	0.348664	0.313	0.216	1.23789e-12	DTECs	slc16a10
u2surp	5.12334e-17	0.310028	0.651	0.549	1.44945e-12	DTECs	u2surp
ifrd11	6.14834e-17	0.271484	0.413	0.298	1.73943e-12	DTECs	ifrd1
tmbim1a1	6.74019e-17	0.384905	0.343	0.243	1.90687e-12	DTECs	tmbim1a
phb1	6.92584e-17	0.356917	0.4	0.287	1.95939e-12	DTECs	phb
rgs133	7.98059e-17	0.69276	0.243	0.424	2.25779e-12	DTECs	rgs13
gstp12	1.61631e-16	0.905219	0.567	0.499	4.57269e-12	DTECs	gstp1
cox7a3	2.17354e-16	0.427004	0.404	0.317	6.14916e-12	DTECs	cox7a3
ywhae12	2.69213e-16	0.408219	0.638	0.57	7.6163e-12	DTECs	ywhae1
zgc:1018462	3.2738e-16	0.478792	0.544	0.434	9.2619e-12	DTECs	zgc:101846
coq9	3.45652e-16	0.26436	0.306	0.212	9.77884e-12	DTECs	coq9
gadd45gip1	3.47765e-16	0.275882	0.342	0.242	9.83861e-12	DTECs	gadd45gip1
hist2h2l1	3.80733e-16	0.453894	0.358	0.259	1.07713e-11	DTECs	hist2h2l
zgc:1627302	4.17044e-16	0.519606	0.649	0.563	1.17986e-11	DTECs	zgc:162730
cox7a2a	4.70472e-16	0.494428	0.478	0.393	1.33101e-11	DTECs	cox7a2a
vapb	6.8514e-16	0.321987	0.408	0.305	1.93833e-11	DTECs	vapb
golgb1	8.04855e-16	0.313428	0.486	0.378	2.27702e-11	DTECs	golgb1
wbp1la	1.16167e-15	0.255558	0.268	0.171	3.28647e-11	DTECs	wbp1la
minos1	1.34042e-15	0.333307	0.346	0.252	3.79219e-11	DTECs	minos1
idh23	2.66135e-15	0.854064	0.636	0.559	7.52922e-11	DTECs	idh2
srsf5a3	2.89804e-15	0.441488	0.733	0.698	8.19884e-11	DTECs	srsf5a
utrn1	3.20958e-15	0.27752	0.47	0.357	9.08021e-11	DTECs	utrn
atf31	3.26121e-15	1.16166	0.318	0.234	9.22628e-11	DTECs	atf3
atp5g3a2	3.33526e-15	0.442788	0.516	0.428	9.43579e-11	DTECs	atp5g3a
polr1a1	4.35912e-15	0.271864	0.277	0.182	1.23324e-10	DTECs	polr1a
ralgapa2	5.5935e-15	0.259331	0.425	0.315	1.58246e-10	DTECs	ralgapa2
zgc:1369291	8.41269e-15	0.411025	0.365	0.27	2.38003e-10	DTECs	zgc:136929
fam91a1	8.78189e-15	0.348852	0.307	0.214	2.48448e-10	DTECs	fam91a1
cat	1.55528e-14	0.251972	0.312	0.222	4.40003e-10	DTECs	cat
cpne3	2.90417e-14	0.265952	0.275	0.187	8.2162e-10	DTECs	cpne3
cox6b21	3.78454e-14	0.683221	0.666	0.623	1.07068e-09	DTECs	cox6b2
fkbp53	3.91401e-14	0.282605	0.764	0.691	1.10731e-09	DTECs	fkbp5
trib31	3.97919e-14	0.312023	0.397	0.293	1.12575e-09	DTECs	trib3
cox4i12	6.59971e-14	0.545516	0.74	0.716	1.86712e-09	DTECs	cox4i1
gstr1	7.24248e-14	0.344118	0.405	0.318	2.04897e-09	DTECs	gstr
echs1	7.73839e-14	0.324352	0.292	0.211	2.18927e-09	DTECs	echs1
LOC100535765	1.06757e-13	0.369231	0.41	0.327	3.02026e-09	DTECs	LOC100535765
sat1a.23	1.14495e-13	0.407968	0.662	0.609	3.23918e-09	DTECs	sat1a.2
ier52	2.39358e-13	0.579464	0.43	0.363	6.77167e-09	DTECs	ier5
cox8a2	2.65839e-13	0.452319	0.651	0.598	7.52085e-09	DTECs	cox8a
kif13ba	4.89458e-13	0.254402	0.279	0.194	1.38473e-08	DTECs	kif13ba
clasp21	1.63551e-11	0.293987	0.339	0.254	4.62703e-07	DTECs	clasp2
LOC110438439	3.26919e-11	0.684072	0.537	0.456	9.24886e-07	DTECs	LOC110438439
idh3g	7.29325e-11	0.251937	0.276	0.201	2.06333e-06	DTECs	idh3g
cox14	7.47309e-11	0.255883	0.3	0.225	2.11421e-06	DTECs	cox14
grb2b3	8.40508e-11	0.605465	0.597	0.558	2.37788e-06	DTECs	grb2b
zgc:136826	1.4577e-10	0.390606	0.35	0.272	4.12397e-06	DTECs	zgc:136826
ist1	1.955e-10	0.282071	0.378	0.301	5.5309e-06	DTECs	ist1
atf4b1	2.23589e-10	0.438698	0.73	0.749	6.32555e-06	DTECs	atf4b
rnf19a1	2.47437e-10	0.32142	0.41	0.344	7.00024e-06	DTECs	rnf19a
ralbp1	2.98738e-10	0.418084	0.276	0.204	8.45161e-06	DTECs	ralbp1
slc25a3b	4.43436e-10	0.530832	0.768	0.76	1.25452e-05	DTECs	slc25a3b
skp1	5.67764e-10	0.254426	0.602	0.549	1.60626e-05	DTECs	skp1
prkd22	1.33137e-09	0.31525	0.377	0.292	3.76658e-05	DTECs	prkd2
ogt.11	1.02619e-08	0.268224	0.601	0.543	0.00029032	DTECs	ogt.1
ppdpfb1	2.07773e-08	0.446656	0.436	0.385	0.000587811	DTECs	ppdpfb
atp5ia1	2.8453e-08	0.291686	0.448	0.384	0.000804965	DTECs	atp5ia
ldhba2	3.9186e-08	0.541108	0.65	0.609	0.00110861	DTECs	ldhba
dusp12	4.70342e-08	0.566836	0.582	0.558	0.00133064	DTECs	dusp1
pip4k2ca	6.10985e-08	0.359805	0.29	0.23	0.00172854	DTECs	pip4k2ca
vdac21	1.11653e-07	0.453137	0.731	0.709	0.00315878	DTECs	vdac2
ifi302	1.79943e-07	0.547088	0.316	0.251	0.00509078	DTECs	ifi30
zgc:865991	3.37595e-07	0.389493	0.616	0.574	0.0095509	DTECs	zgc:86599
cox5aa2	6.25778e-07	0.40595	0.638	0.602	0.0177039	DTECs	cox5aa
mych3	6.63835e-07	0.260749	0.371	0.305	0.0187806	DTECs	mych
txn2	3.17568e-06	0.35663	0.198	0.272	0.0898432	DTECs	txn
pim12	4.99765e-06	0.284149	0.543	0.491	0.141389	DTECs	pim1
hbegfa1	1.02825e-05	0.524626	0.407	0.344	0.290903	DTECs	hbegfa
immt	1.03255e-05	0.252929	0.347	0.299	0.292119	DTECs	immt
pdcd6ip2	1.39234e-05	0.305324	0.478	0.431	0.393908	DTECs	pdcd6ip
mbnl32	3.91561e-05	0.877046	0.498	0.465	1	DTECs	mbnl3
LOC1003347561	6.8234e-05	0.864198	0.353	0.313	1	DTECs	LOC100334756
alox121	0.000429619	0.427888	0.257	0.323	1	DTECs	alox12
prelid3b	0.000609539	0.439689	0.41	0.392	1	DTECs	prelid3b
fam21c1	0.00772197	0.413113	0.307	0.368	1	DTECs	fam21c

## Sheet: PTECs
	p_val	avg_log2FC	pct.1	pct.2	p_val_adj	cluster	gene
pvalb9	0	6.10806	0.82	0.032	0	PTECs	pvalb9
sepp1a3	0	4.95336	0.96	0.176	0	PTECs	sepp1a
ucp1	0	4.7823	0.761	0.013	0	PTECs	ucp1
slc22a2	0	4.74714	0.863	0.016	0	PTECs	slc22a2
si:dkey-194e6.1	0	4.61228	0.86	0.009	0	PTECs	si:dkey-194e6.1
aldob1	0	4.5784	0.933	0.096	0	PTECs	aldob
slc22a6l	0	4.2705	0.618	0.008	0	PTECs	slc22a6l
g6pca.2	0	4.12644	0.905	0.008	0	PTECs	g6pca.2
slc24a31	0	4.06068	0.713	0.061	0	PTECs	slc24a3
pdzk1ip1	0	3.96161	0.87	0.02	0	PTECs	pdzk1ip1
slc16a9a1	0	3.80435	0.771	0.049	0	PTECs	slc16a9a
gstt1a1	0	3.72291	0.858	0.028	0	PTECs	gstt1a
gpt2l	0	3.7123	0.815	0.008	0	PTECs	gpt2l
pdzk1	0	3.69093	0.843	0.011	0	PTECs	pdzk1
alpl	0	3.62773	0.8	0.02	0	PTECs	alpl
si:ch211-139a5.91	0	3.61428	0.875	0.051	0	PTECs	si:ch211-139a5.9
agxtb	0	3.55018	0.766	0.005	0	PTECs	agxtb
zgc:158445	0	3.5061	0.574	0.006	0	PTECs	zgc:158445
ftcd	0	3.45171	0.781	0.005	0	PTECs	ftcd
slc22a7b.1	0	3.43254	0.686	0.005	0	PTECs	slc22a7b.1
fbp1b	0	3.38565	0.773	0.004	0	PTECs	fbp1b
grhprb	0	3.24799	0.771	0.003	0	PTECs	grhprb
pah	0	3.21306	0.828	0.005	0	PTECs	pah
muc13b	0	3.18629	0.773	0.008	0	PTECs	muc13b
mfsd4ab	0	3.17606	0.638	0.002	0	PTECs	mfsd4ab
cdh171	0	3.12786	0.82	0.036	0	PTECs	cdh17
LOC101886255	0	3.11213	0.678	0.012	0	PTECs	LOC101886255
si:dkey-187a12.4	0	3.08334	0.643	0.06	0	PTECs	si:dkey-187a12.4
slco1f4	0	3.06546	0.648	0.002	0	PTECs	slco1f4
slc13a3	0	3.01278	0.708	0.004	0	PTECs	slc13a3
hrsp12	0	2.98107	0.815	0.101	0	PTECs	hrsp12
slc22a7b.2	0	2.95649	0.623	0.002	0	PTECs	slc22a7b.2
igfbp5b1	0	2.95549	0.693	0.02	0	PTECs	igfbp5b
slc13a1	0	2.9496	0.499	0.003	0	PTECs	slc13a1
cx32.3	0	2.94491	0.726	0.003	0	PTECs	cx32.3
pnp6	0	2.93233	0.761	0.002	0	PTECs	pnp6
mat1a	0	2.88992	0.701	0.013	0	PTECs	mat1a
pbldp	0	2.82848	0.673	0.006	0	PTECs	pbldp
dab21	0	2.80644	0.763	0.024	0	PTECs	dab2
sult1st3	0	2.77186	0.793	0.004	0	PTECs	sult1st3
slc2a9l1	0	2.75436	0.663	0.002	0	PTECs	slc2a9l1
acy3.2	0	2.74588	0.818	0.041	0	PTECs	acy3.2
si:dkey-197j19.5	0	2.68289	0.788	0.004	0	PTECs	si:dkey-197j19.5
slc27a2b	0	2.67501	0.741	0.02	0	PTECs	slc27a2b
guca2b	0	2.65032	0.586	0.009	0	PTECs	guca2b
dpys	0	2.62798	0.738	0.004	0	PTECs	dpys
si:dkey-33i11.91	0	2.54979	0.85	0.052	0	PTECs	si:dkey-33i11.9
slc6a19b	0	2.54862	0.294	0.004	0	PTECs	slc6a19b
krt182	0	2.53763	0.738	0.051	0	PTECs	krt18
cubn	0	2.52943	0.736	0.027	0	PTECs	cubn
ugt5g1	0	2.50987	0.651	0.003	0	PTECs	ugt5g1
zgc:172295	0	2.49534	0.786	0.072	0	PTECs	zgc:172295
prlra1	0	2.48011	0.671	0.036	0	PTECs	prlra
lrp2a	0	2.46063	0.524	0.016	0	PTECs	lrp2a
slc5a12	0	2.41842	0.574	0.003	0	PTECs	slc5a12
slc4a2a1	0	2.40848	0.726	0.045	0	PTECs	slc4a2a
slc4a4a	0	2.37867	0.576	0.009	0	PTECs	slc4a4a
si:ch211-226m7.4	0	2.37179	0.681	0.004	0	PTECs	si:ch211-226m7.4
hnf1ba1	0	2.37069	0.726	0.021	0	PTECs	hnf1ba
pck1	0	2.36721	0.362	0.003	0	PTECs	pck1
slc5a1	0	2.36587	0.676	0.003	0	PTECs	slc5a1
slc2a11l	0	2.36308	0.666	0.006	0	PTECs	slc2a11l
rgl13	0	2.35515	0.698	0.089	0	PTECs	rgl1
eps8l3b	0	2.35297	0.758	0.023	0	PTECs	eps8l3b
slc30a10	0	2.34493	0.638	0.005	0	PTECs	slc30a10
slc2a11a	0	2.33569	0.683	0.004	0	PTECs	slc2a11a
si:dkey-205h13.11	0	2.31921	0.631	0.021	0	PTECs	si:dkey-205h13.1
hnf1bb1	0	2.31776	0.728	0.021	0	PTECs	hnf1bb
ezra1	0	2.30231	0.796	0.068	0	PTECs	ezra
hoga1	0	2.29199	0.753	0.005	0	PTECs	hoga1
nit2	0	2.27696	0.711	0.059	0	PTECs	nit2
slc6a18	0	2.26432	0.511	0.002	0	PTECs	slc6a18
hsd11b21	0	2.2567	0.728	0.028	0	PTECs	hsd11b2
slc5a8l	0	2.22961	0.623	0.018	0	PTECs	slc5a8l
si:ch211-201h21.5	0	2.21196	0.738	0.076	0	PTECs	si:ch211-201h21.5
slc26a1	0	2.19723	0.653	0.025	0	PTECs	slc26a1
agxta	0	2.19643	0.761	0.006	0	PTECs	agxta
eps8l3a1	0	2.1925	0.726	0.02	0	PTECs	eps8l3a
tmprss21	0	2.16601	0.743	0.017	0	PTECs	tmprss2
gcshb1	0	2.1526	0.666	0.013	0	PTECs	gcshb
cth	0	2.14549	0.701	0.077	0	PTECs	cth
cyp4t8	0	2.14164	0.606	0.007	0	PTECs	cyp4t8
acot17	0	2.11293	0.284	0.002	0	PTECs	acot17
agxt2	0	2.09794	0.591	0.006	0	PTECs	agxt2
aadacl4	0	2.0881	0.559	0.001	0	PTECs	aadacl4
si:ch211-133n4.4	0	2.06474	0.531	0.016	0	PTECs	si:ch211-133n4.4
fam84a	0	2.04614	0.698	0.017	0	PTECs	fam84a
csad	0	2.03819	0.514	0.009	0	PTECs	csad
cyp2ad2	0	2.03571	0.374	0.002	0	PTECs	cyp2ad2
gamt	0	2.02577	0.618	0.015	0	PTECs	gamt
slc7a9	0	2.02032	0.621	0.014	0	PTECs	slc7a9
loxhd1b	0	2.00835	0.618	0.04	0	PTECs	loxhd1b
ggt1b	0	2.0082	0.596	0.005	0	PTECs	ggt1b
pck2	0	1.94783	0.643	0.043	0	PTECs	pck2
atp1a1a.41	0	1.94001	0.691	0.042	0	PTECs	atp1a1a.4
sptbn5	0	1.93501	0.668	0.015	0	PTECs	sptbn5
slc47a2	0	1.93144	0.621	0.006	0	PTECs	slc47a2
amn	0	1.90587	0.608	0.002	0	PTECs	amn
wasla1	0	1.90408	0.491	0.022	0	PTECs	wasla
hao1	0	1.90121	0.666	0.005	0	PTECs	hao1
im:7152348	0	1.89023	0.706	0.009	0	PTECs	im:7152348
si:dkey-175a17.4	0	1.89013	0.596	0.003	0	PTECs	si:dkey-175a17.4
si:ch211-117n7.6	0	1.88386	0.678	0.001	0	PTECs	si:ch211-117n7.6
mt2	0	1.87772	0.554	0.067	0	PTECs	mt2
LOC566640	0	1.87259	0.544	0.01	0	PTECs	LOC566640
cox5b21	0	1.86161	0.751	0.07	0	PTECs	cox5b2
slc26a6	0	1.85757	0.596	0.004	0	PTECs	slc26a6
gpd1b	0	1.8389	0.579	0.014	0	PTECs	gpd1b
slco1f1	0	1.82594	0.337	0.001	0	PTECs	slco1f1
clic4	0	1.81661	0.663	0.042	0	PTECs	clic4
slc2a12	0	1.81518	0.556	0.036	0	PTECs	slc2a12
si:dkey-28n18.91	0	1.80632	0.569	0.019	0	PTECs	si:dkey-28n18.9
epdl2	0	1.80192	0.434	0.006	0	PTECs	epdl2
pklr	0	1.80055	0.653	0.008	0	PTECs	pklr
ccbl1	0	1.79854	0.608	0.068	0	PTECs	ccbl1
cx28.9	0	1.78856	0.611	0.001	0	PTECs	cx28.9
zgc:165502	0	1.7879	0.489	0.003	0	PTECs	zgc:165502
pbld	0	1.77752	0.666	0.004	0	PTECs	pbld
slc6a19a.1	0	1.75803	0.282	0.002	0	PTECs	slc6a19a.1
gldc1	0	1.74217	0.586	0.029	0	PTECs	gldc
dhrs11b	0	1.73893	0.673	0.009	0	PTECs	dhrs11b
slc2a2	0	1.72645	0.613	0.002	0	PTECs	slc2a2
rnasel3	0	1.71471	0.369	0.004	0	PTECs	rnasel3
rgs4	0	1.71052	0.549	0.01	0	PTECs	rgs4
hnf4g	0	1.70922	0.636	0.01	0	PTECs	hnf4g
lrrc661	0	1.69651	0.603	0.019	0	PTECs	lrrc66
zgc:136493	0	1.695	0.584	0.012	0	PTECs	zgc:136493
cox7a11	0	1.68346	0.731	0.083	0	PTECs	cox7a1
anpepb	0	1.68133	0.524	0.003	0	PTECs	anpepb
abat	0	1.6809	0.671	0.085	0	PTECs	abat
limk21	0	1.67424	0.656	0.02	0	PTECs	limk2
tnfaip8l31	0	1.67419	0.653	0.043	0	PTECs	tnfaip8l3
slc22a4	0	1.67385	0.586	0.001	0	PTECs	slc22a4
zgc:158432	0	1.67294	0.571	0.004	0	PTECs	zgc:158432
steap4	0	1.67222	0.516	0.033	0	PTECs	steap4
ehhadh	0	1.65176	0.626	0.033	0	PTECs	ehhadh
npr1b	0	1.64665	0.603	0.006	0	PTECs	npr1b
f2	0	1.63602	0.489	0.006	0	PTECs	f2
tspan351	0	1.63019	0.499	0.022	0	PTECs	tspan35
afp4	0	1.62999	0.461	0.001	0	PTECs	afp4
slc16a4	0	1.6251	0.551	0.005	0	PTECs	slc16a4
dst	0	1.6172	0.638	0.045	0	PTECs	dst
abcb4	0	1.61519	0.569	0.007	0	PTECs	abcb4
abcc2	0	1.60704	0.589	0.009	0	PTECs	abcc2
gipc21	0	1.60443	0.586	0.029	0	PTECs	gipc2
hal	0	1.60283	0.556	0.003	0	PTECs	hal
slc5a9	0	1.60034	0.536	0.002	0	PTECs	slc5a9
zgc:162780	0	1.59623	0.571	0.009	0	PTECs	zgc:162780
zgc:92630	0	1.57674	0.446	0.007	0	PTECs	zgc:92630
si:ch211-133l5.7	0	1.57535	0.534	0.002	0	PTECs	si:ch211-133l5.7
cthl	0	1.56657	0.519	0.005	0	PTECs	cthl
myo6a1	0	1.56409	0.713	0.03	0	PTECs	myo6a
tuba8l21	0	1.55663	0.676	0.107	0	PTECs	tuba8l2
pvalb6	0	1.55586	0.309	0.005	0	PTECs	pvalb6
hspb8	0	1.54493	0.579	0.01	0	PTECs	hspb8
pls1	0	1.54338	0.584	0.006	0	PTECs	pls1
bcam1	0	1.54284	0.549	0.058	0	PTECs	bcam
si:dkey-246g23.4	0	1.52377	0.481	0.002	0	PTECs	si:dkey-246g23.4
slc15a2	0	1.51861	0.569	0.046	0	PTECs	slc15a2
serpinf2b	0	1.51221	0.534	0.007	0	PTECs	serpinf2b
kcnj151	0	1.51097	0.559	0.02	0	PTECs	kcnj15
tcn2	0	1.50655	0.579	0.069	0	PTECs	tcn2
LOC556872	0	1.49387	0.496	0.008	0	PTECs	LOC556872
cyp1a1	0	1.48965	0.516	0.016	0	PTECs	cyp1a
si:ch211-224l10.4	0	1.47894	0.434	0.002	0	PTECs	si:ch211-224l10.4
LOC101884514	0	1.4744	0.504	0.001	0	PTECs	LOC101884514
epcam1	0	1.47265	0.653	0.041	0	PTECs	epcam
slc34a1b	0	1.47262	0.431	0.001	0	PTECs	slc34a1b
msrb1a	0	1.47082	0.581	0.078	0	PTECs	msrb1a
prr15lb	0	1.47063	0.594	0.007	0	PTECs	prr15lb
oat	0	1.46428	0.501	0.049	0	PTECs	oat
tmem174	0	1.45974	0.521	0.002	0	PTECs	tmem174
gstz1	0	1.44748	0.596	0.054	0	PTECs	gstz1
s100u1	0	1.44595	0.603	0.037	0	PTECs	s100u
usp2b1	0	1.44304	0.556	0.018	0	PTECs	usp2b
slc3a1	0	1.44019	0.504	0.004	0	PTECs	slc3a1
ass1	0	1.43655	0.444	0.014	0	PTECs	ass1
zgc:103678	0	1.43186	0.576	0.012	0	PTECs	zgc:103678
upb1	0	1.42469	0.559	0.002	0	PTECs	upb1
tmigd1	0	1.4132	0.444	0.002	0	PTECs	tmigd1
uroc1	0	1.41221	0.556	0.002	0	PTECs	uroc1
slc2a11b	0	1.40573	0.576	0.01	0	PTECs	slc2a11b
st3gal7	0	1.37943	0.571	0.006	0	PTECs	st3gal7
ddah1	0	1.37138	0.611	0.061	0	PTECs	ddah1
dio2	0	1.34316	0.354	0.004	0	PTECs	dio2
dao.2	0	1.33519	0.554	0.002	0	PTECs	dao.2
arg1	0	1.32859	0.466	0.001	0	PTECs	arg1
nav31	0	1.32711	0.536	0.056	0	PTECs	nav3
LOC110438086	0	1.3231	0.449	0.004	0	PTECs	LOC110438086
fahd1	0	1.32099	0.628	0.038	0	PTECs	fahd1
etnppl	0	1.31564	0.484	0.001	0	PTECs	etnppl
gsta.1	0	1.3128	0.536	0.055	0	PTECs	gsta.1
tmc41	0	1.30897	0.521	0.014	0	PTECs	tmc4
egfra	0	1.30662	0.509	0.018	0	PTECs	egfra
zgc:172121	0	1.30083	0.284	0.01	0	PTECs	zgc:172121
gpc1b	0	1.29367	0.471	0.031	0	PTECs	gpc1b
zgc:85789	0	1.27978	0.628	0.065	0	PTECs	zgc:85789
si	0	1.2742	0.404	0.028	0	PTECs	si
slc22a7b.3	0	1.27161	0.319	0.007	0	PTECs	slc22a7b.3
zgc:162989	0	1.25792	0.544	0.018	0	PTECs	zgc:162989
pcdh1b1	0	1.25786	0.549	0.041	0	PTECs	pcdh1b
si:ch211-132b12.1	0	1.25021	0.377	0.003	0	PTECs	si:ch211-132b12.1
si:ch73-71d17.1	0	1.24911	0.529	0.001	0	PTECs	si:ch73-71d17.1
dpydb	0	1.24809	0.489	0.018	0	PTECs	dpydb
pttg1ipb1	0	1.24308	0.559	0.038	0	PTECs	pttg1ipb
ace	0	1.24184	0.499	0.023	0	PTECs	ace
slc16a12b	0	1.24037	0.459	0.01	0	PTECs	slc16a12b
prr15la	0	1.22838	0.574	0.003	0	PTECs	prr15la
kcnj13	0	1.22752	0.461	0.017	0	PTECs	kcnj13
satb2	0	1.2232	0.444	0.009	0	PTECs	satb2
akt2l	0	1.22153	0.594	0.031	0	PTECs	akt2l
kctd12.1	0	1.21944	0.486	0.011	0	PTECs	kctd12.1
cpne2	0	1.21344	0.299	0.01	0	PTECs	cpne2
slco2a1	0	1.21294	0.397	0.003	0	PTECs	slco2a1
slc23a1	0	1.2118	0.451	0.004	0	PTECs	slc23a1
vldlr	0	1.21154	0.516	0.03	0	PTECs	vldlr
gyltl1b1	0	1.20346	0.519	0.024	0	PTECs	gyltl1b
naprt	0	1.19746	0.589	0.066	0	PTECs	naprt
zgc:175176	0	1.18309	0.506	0.002	0	PTECs	zgc:175176
dao.3	0	1.17368	0.444	0.001	0	PTECs	dao.3
si:dkeyp-9d4.5	0	1.16675	0.421	0.008	0	PTECs	si:dkeyp-9d4.5
slc22a13b	0	1.16245	0.367	0.002	0	PTECs	slc22a13b
si:dkey-4e7.3	0	1.158	0.524	0.05	0	PTECs	si:dkey-4e7.3
cebpd2	0	1.14974	0.516	0.048	0	PTECs	cebpd
abcc12	0	1.14908	0.421	0.008	0	PTECs	abcc12
ghrhrb	0	1.14486	0.461	0.024	0	PTECs	ghrhrb
LOC100538302	0	1.14369	0.464	0.001	0	PTECs	LOC100538302
phyhd1	0	1.14364	0.539	0.006	0	PTECs	phyhd1
vegfab1	0	1.14035	0.544	0.062	0	PTECs	vegfab
sult1st6	0	1.13344	0.516	0.012	0	PTECs	sult1st6
zgc:64106	0	1.13034	0.297	0.007	0	PTECs	zgc:64106
zgc:194392	0	1.10628	0.509	0.004	0	PTECs	zgc:194392
acot16	0	1.1002	0.267	0.002	0	PTECs	acot16
si:ch73-217b7.1	0	1.09971	0.519	0.014	0	PTECs	si:ch73-217b7.1
vegfaa	0	1.09954	0.456	0.036	0	PTECs	vegfaa
cpn11	0	1.09945	0.514	0.033	0	PTECs	cpn1
atf5b	0	1.07984	0.424	0.04	0	PTECs	atf5b
acmsd	0	1.07558	0.504	0.004	0	PTECs	acmsd
plekha61	0	1.07103	0.479	0.028	0	PTECs	plekha6
LOC100535622	0	1.06848	0.429	0.01	0	PTECs	LOC100535622
kng1	0	1.06781	0.394	0.002	0	PTECs	kng1
ccdc85b2	0	1.06673	0.484	0.027	0	PTECs	ccdc85b
pmt	0	1.0543	0.479	0.003	0	PTECs	pmt
ddr11	0	1.04782	0.489	0.021	0	PTECs	ddr1
bin2a1	0	1.04224	0.541	0.025	0	PTECs	bin2a
baiap2l2a	0	1.03736	0.444	0.003	0	PTECs	baiap2l2a
pyroxd2	0	1.03605	0.426	0.008	0	PTECs	pyroxd2
cdh11	0	1.03169	0.551	0.04	0	PTECs	cdh1
xirp1	0	1.02599	0.416	0.002	0	PTECs	xirp1
LOC556668	0	1.01343	0.332	0.002	0	PTECs	LOC556668
pax2a1	0	1.00998	0.529	0.031	0	PTECs	pax2a
slc22a21	0	1.00545	0.436	0.002	0	PTECs	slc22a21
pdzd3a	0	0.994752	0.439	0.01	0	PTECs	pdzd3a
amt	0	0.988535	0.449	0.01	0	PTECs	amt
rsph10b	0	0.98341	0.332	0.009	0	PTECs	rsph10b
ryk1	0	0.975343	0.362	0.026	0	PTECs	ryk
slc9a3.11	0	0.958459	0.446	0.017	0	PTECs	slc9a3.1
myl9a	0	0.955368	0.382	0.012	0	PTECs	myl9a
daam1a1	0	0.953052	0.504	0.049	0	PTECs	daam1a
slc51a	0	0.951281	0.424	0.016	0	PTECs	slc51a
kalrnb	0	0.946753	0.471	0.02	0	PTECs	kalrnb
emx2	0	0.945015	0.357	0.008	0	PTECs	emx2
si:dkey-22f5.9	0	0.939912	0.267	0.007	0	PTECs	si:dkey-22f5.9
LOC100537389	0	0.935513	0.357	0.002	0	PTECs	LOC100537389
sult3st1	0	0.93409	0.451	0.025	0	PTECs	sult3st1
agmat	0	0.925705	0.399	0.009	0	PTECs	agmat
sult1st4	0	0.923132	0.414	0.002	0	PTECs	sult1st4
slc26a10	0	0.921236	0.399	0.004	0	PTECs	slc26a10
smarcd3b	0	0.917854	0.456	0.027	0	PTECs	smarcd3b
gem1	0	0.914593	0.259	0.012	0	PTECs	gem
kcnj161	0	0.903683	0.424	0.011	0	PTECs	kcnj16
si:ch211-285f17.11	0	0.90277	0.511	0.045	0	PTECs	si:ch211-285f17.1
zmp:0000001267	0	0.9012	0.374	0.001	0	PTECs	zmp:0000001267
irf61	0	0.898877	0.414	0.018	0	PTECs	irf6
zgc:103601	0	0.898523	0.414	0.001	0	PTECs	zgc:103601
sgk2b	0	0.896349	0.337	0.007	0	PTECs	sgk2b
si:dkey-11f4.161	0	0.89164	0.424	0.018	0	PTECs	si:dkey-11f4.16
si:dkey-16m19.2	0	0.890044	0.419	0.01	0	PTECs	si:dkey-16m19.2
sigirr1	0	0.8816	0.451	0.015	0	PTECs	sigirr
grxcr1	0	0.880063	0.406	0.001	0	PTECs	grxcr1
lgr41	0	0.879787	0.441	0.027	0	PTECs	lgr4
spint21	0	0.877271	0.499	0.029	0	PTECs	spint2
si:ch211-161h7.8	0	0.876029	0.347	0.001	0	PTECs	si:ch211-161h7.8
tfcp2l1	0	0.872874	0.409	0.009	0	PTECs	tfcp2l1
rbpms2a1	0	0.87038	0.509	0.03	0	PTECs	rbpms2a
slc10a2	0	0.870167	0.289	0.002	0	PTECs	slc10a2
rgrb	0	0.869466	0.426	0.008	0	PTECs	rgrb
zgc:56585	0	0.867626	0.421	0.012	0	PTECs	zgc:56585
rltgr	0	0.866635	0.424	0.001	0	PTECs	rltgr
ephx5	0	0.865206	0.406	0.011	0	PTECs	ephx5
dab1a	0	0.861696	0.414	0.014	0	PTECs	dab1a
slc37a4a	0	0.860862	0.439	0.027	0	PTECs	slc37a4a
si:ch73-141c7.1	0	0.857778	0.367	0.013	0	PTECs	si:ch73-141c7.1
glyctk	0	0.856067	0.474	0.044	0	PTECs	glyctk
itga3a1	0	0.839716	0.401	0.02	0	PTECs	itga3a
camk2d11	0	0.838724	0.484	0.042	0	PTECs	camk2d1
naalad2	0	0.838093	0.362	0.007	0	PTECs	naalad2
pcbd1	0	0.837782	0.449	0.022	0	PTECs	pcbd1
si:ch1073-416d2.3	0	0.834826	0.352	0.01	0	PTECs	si:ch1073-416d2.3
ap1s3b	0	0.83131	0.451	0.012	0	PTECs	ap1s3b
ttpa	0	0.830621	0.454	0.011	0	PTECs	ttpa
zgc:162816	0	0.819557	0.387	0.019	0	PTECs	zgc:162816
si:ch73-269m23.4	0	0.819396	0.449	0.007	0	PTECs	si:ch73-269m23.4
baiap2l1a1	0	0.813669	0.384	0.016	0	PTECs	baiap2l1a
scrn2	0	0.807059	0.419	0.034	0	PTECs	scrn2
alox5b.2	0	0.796905	0.317	0.008	0	PTECs	alox5b.2
acot18	0	0.789785	0.384	0.025	0	PTECs	acot18
si:dkey-33i11.3	0	0.789122	0.414	0.01	0	PTECs	si:dkey-33i11.3
si:ch73-196l6.5	0	0.7879	0.289	0.001	0	PTECs	si:ch73-196l6.5
si:dkey-19b23.8	0	0.787761	0.319	0.014	0	PTECs	si:dkey-19b23.8
col14a1a	0	0.783876	0.309	0.018	0	PTECs	col14a1a
csrp21	0	0.783319	0.392	0.02	0	PTECs	csrp2
spint1a1	0	0.777597	0.411	0.035	0	PTECs	spint1a
hgd	0	0.773949	0.354	0.001	0	PTECs	hgd
krtcap3	0	0.772893	0.372	0.009	0	PTECs	krtcap3
zgc:640221	0	0.767635	0.329	0.013	0	PTECs	zgc:64022
slc1a1	0	0.765103	0.299	0.003	0	PTECs	slc1a1
gchfr	0	0.763825	0.454	0.034	0	PTECs	gchfr
c1ql4l	0	0.762693	0.282	0.002	0	PTECs	c1ql4l
dio1	0	0.760436	0.382	0.004	0	PTECs	dio1
si:ch211-235m3.5	0	0.757082	0.369	0.006	0	PTECs	si:ch211-235m3.5
aqp11	0	0.749005	0.384	0.011	0	PTECs	aqp11
zgc:92313	0	0.74501	0.389	0.009	0	PTECs	zgc:92313
tmem97	0	0.744327	0.364	0.028	0	PTECs	tmem97
pcxb	0	0.743613	0.292	0.014	0	PTECs	pcxb
zmp:0000000545	0	0.741112	0.319	0.001	0	PTECs	zmp:0000000545
cldnh1	0	0.732599	0.459	0.039	0	PTECs	cldnh
camsap31	0	0.72979	0.474	0.037	0	PTECs	camsap3
slc5a11	0	0.729238	0.397	0.003	0	PTECs	slc5a11
nrg11	0	0.728523	0.382	0.017	0	PTECs	nrg1
galnt14	0	0.728284	0.404	0.017	0	PTECs	galnt14
LOC1081808021	0	0.725005	0.374	0.013	0	PTECs	LOC108180802
itpkca1	0	0.723699	0.397	0.034	0	PTECs	itpkca
hnf4a	0	0.716742	0.367	0.001	0	PTECs	hnf4a
gstt1b	0	0.716038	0.377	0.01	0	PTECs	gstt1b
mfi2	0	0.711036	0.289	0.009	0	PTECs	mfi2
emx11	0	0.710063	0.384	0.01	0	PTECs	emx1
zgc:113516	0	0.706504	0.322	0.001	0	PTECs	zgc:113516
cyp2n13	0	0.70583	0.314	0.001	0	PTECs	cyp2n13
alox5b.1	0	0.704827	0.314	0.007	0	PTECs	alox5b.1
zgc:92040	0	0.70209	0.307	0.002	0	PTECs	zgc:92040
osbpl10b1	0	0.701914	0.424	0.03	0	PTECs	osbpl10b
spata131	0	0.697351	0.424	0.015	0	PTECs	spata13
si:ch211-149l1.2	0	0.693223	0.384	0.018	0	PTECs	si:ch211-149l1.2
sord	0	0.686476	0.329	0.01	0	PTECs	sord
zgc:77938	0	0.683108	0.287	0.009	0	PTECs	zgc:77938
lnx2b1	0	0.681045	0.416	0.013	0	PTECs	lnx2b
magixa1	0	0.67949	0.369	0.019	0	PTECs	magixa
si:ch73-352p4.8	0	0.675961	0.307	0.001	0	PTECs	si:ch73-352p4.8
cobl	0	0.668654	0.374	0.019	0	PTECs	cobl
aspdh	0	0.668235	0.387	0.003	0	PTECs	aspdh
zgc:56622	0	0.667254	0.397	0.024	0	PTECs	zgc:56622
ggt1a	0	0.666073	0.259	0.005	0	PTECs	ggt1a
vil1	0	0.657588	0.362	0.027	0	PTECs	vil1
si:dkey-6b12.5	0	0.657138	0.292	0.01	0	PTECs	si:dkey-6b12.5
si:dkey-165a24.9	0	0.652828	0.257	0.006	0	PTECs	si:dkey-165a24.9
clmn	0	0.649004	0.389	0.018	0	PTECs	clmn
lsr1	0	0.64329	0.369	0.015	0	PTECs	lsr
cygb1	0	0.643149	0.314	0.011	0	PTECs	cygb1
palld	0	0.639789	0.414	0.031	0	PTECs	palld
wu:fb63c12	0	0.639306	0.267	0.005	0	PTECs	wu:fb63c12
si:dkey-110c1.10	0	0.638823	0.347	0.005	0	PTECs	si:dkey-110c1.10
sdsl	0	0.638567	0.287	0.001	0	PTECs	sdsl
snx8a	0	0.633761	0.352	0.007	0	PTECs	snx8a
cldn7b1	0	0.632254	0.357	0.02	0	PTECs	cldn7b
hhipl1	0	0.627829	0.354	0.011	0	PTECs	hhipl1
cldnc1	0	0.626792	0.394	0.024	0	PTECs	cldnc
celsr1a2	0	0.626742	0.387	0.031	0	PTECs	celsr1a
fnbp1l1	0	0.622277	0.394	0.031	0	PTECs	fnbp1l
aspa	0	0.618903	0.327	0.02	0	PTECs	aspa
tmem37	0	0.616015	0.352	0.001	0	PTECs	tmem37
vill1	0	0.615404	0.384	0.019	0	PTECs	vill
cyp2p6	0	0.610681	0.367	0.016	0	PTECs	cyp2p6
fat1a1	0	0.610527	0.382	0.028	0	PTECs	fat1a
clic5b	0	0.607349	0.369	0.007	0	PTECs	clic5b
zgc:154058	0	0.607101	0.334	0.016	0	PTECs	zgc:154058
si:dkey-30c15.13	0	0.604499	0.324	0.001	0	PTECs	si:dkey-30c15.13
si:ch211-117n7.7	0	0.595675	0.327	0.001	0	PTECs	si:ch211-117n7.7
slc27a2a	0	0.58978	0.262	0.003	0	PTECs	slc27a2a
zgc:110789	0	0.588869	0.369	0.003	0	PTECs	zgc:110789
pacsin1b	0	0.586936	0.377	0.016	0	PTECs	pacsin1b
cyp2ad3	0	0.578868	0.354	0.014	0	PTECs	cyp2ad3
dnajc6	0	0.577183	0.267	0.004	0	PTECs	dnajc6
si:dkey-74k8.3	0	0.573467	0.354	0.006	0	PTECs	si:dkey-74k8.3
esr2b	0	0.571561	0.259	0.014	0	PTECs	esr2b
acot15	0	0.571176	0.274	0.013	0	PTECs	acot15
frmpd1	0	0.570843	0.304	0.003	0	PTECs	frmpd1
serpind1	0	0.569883	0.312	0.002	0	PTECs	serpind1
si:ch73-185c24.2	0	0.56509	0.342	0.009	0	PTECs	si:ch73-185c24.2
ponzr5	0	0.564496	0.259	0.001	0	PTECs	ponzr5
vwa1	0	0.563404	0.319	0.008	0	PTECs	vwa1
ccdc85ca	0	0.55352	0.262	0.006	0	PTECs	ccdc85ca
si:ch73-308m11.1	0	0.551575	0.282	0.007	0	PTECs	si:ch73-308m11.1
gdpd21	0	0.549196	0.327	0.014	0	PTECs	gdpd2
p2rx4a	0	0.547949	0.322	0.007	0	PTECs	p2rx4a
asb4	0	0.547669	0.319	0.01	0	PTECs	asb4
enpep	0	0.542622	0.259	0.003	0	PTECs	enpep
si:dkey-121j17.51	0	0.539199	0.357	0.012	0	PTECs	si:dkey-121j17.5
cfl2	0	0.538681	0.317	0.02	0	PTECs	cfl2
sytl11	0	0.536578	0.317	0.01	0	PTECs	sytl1
tymp	0	0.535431	0.252	0.001	0	PTECs	tymp
tmem254	0	0.529561	0.359	0.025	0	PTECs	tmem254
enpp6	0	0.529396	0.372	0.009	0	PTECs	enpp6
abhd14b	0	0.525344	0.334	0.02	0	PTECs	abhd14b
si:dkey-239i20.4	0	0.523052	0.257	0.001	0	PTECs	si:dkey-239i20.4
LOC100535694	0	0.522889	0.277	0.008	0	PTECs	LOC100535694
crym	0	0.515891	0.297	0.011	0	PTECs	crym
epn3a	0	0.515697	0.327	0.018	0	PTECs	epn3a
hsd11b1la	0	0.513041	0.309	0.02	0	PTECs	hsd11b1la
LOC100537633	0	0.512938	0.272	0.002	0	PTECs	LOC100537633
LOC103909099	0	0.511457	0.307	0.018	0	PTECs	LOC103909099
zgc:136472	0	0.510038	0.277	0.002	0	PTECs	zgc:136472
hhla2b.21	0	0.49535	0.327	0.01	0	PTECs	hhla2b.2
sorbs31	0	0.491014	0.322	0.019	0	PTECs	sorbs3
zgc:110366	0	0.483618	0.289	0.013	0	PTECs	zgc:110366
hkdc1	0	0.479842	0.297	0.004	0	PTECs	hkdc1
nostrin	0	0.479472	0.282	0.004	0	PTECs	nostrin
slc47a1	0	0.477568	0.274	0.001	0	PTECs	slc47a1
zgc:174356	0	0.476937	0.282	0.009	0	PTECs	zgc:174356
hoxb7a1	0	0.472917	0.309	0.019	0	PTECs	hoxb7a
itga6a	0	0.470231	0.272	0.006	0	PTECs	itga6a
nrip2	0	0.470081	0.272	0.012	0	PTECs	nrip2
arhgap32a1	0	0.465122	0.299	0.011	0	PTECs	arhgap32a
l2hgdh	0	0.453344	0.269	0.011	0	PTECs	l2hgdh
nqo1	0	0.451744	0.294	0.008	0	PTECs	nqo1
ptk2bb	0	0.448031	0.274	0.009	0	PTECs	ptk2bb
cyp2y3	0	0.447422	0.252	0.001	0	PTECs	cyp2y3
dnajc22	0	0.439876	0.289	0.001	0	PTECs	dnajc22
st14a1	0	0.438611	0.312	0.013	0	PTECs	st14a
kcnj2a1	0	0.434648	0.309	0.013	0	PTECs	kcnj2a
esr2a	0	0.415611	0.279	0.005	0	PTECs	esr2a
si:dkey-239i20.2	0	0.407704	0.279	0.016	0	PTECs	si:dkey-239i20.2
myo15b	0	0.402719	0.279	0.005	0	PTECs	myo15b
si:dkey-30c15.17	0	0.40138	0.274	0.005	0	PTECs	si:dkey-30c15.17
zdhhc9	0	0.38708	0.267	0.01	0	PTECs	zdhhc9
agmo	0	0.384827	0.299	0.009	0	PTECs	agmo
zgc:101040	0	0.365307	0.254	0	0	PTECs	zgc:101040
mpzl3	0	0.359784	0.279	0.012	0	PTECs	mpzl3
tmem30c	0	0.354645	0.267	0.006	0	PTECs	tmem30c
tmem45b1	0	0.347098	0.269	0.011	0	PTECs	tmem45b
zgc:193711	0	0.340849	0.254	0.007	0	PTECs	zgc:193711
kl	0	0.340617	0.267	0.01	0	PTECs	kl
atp8b5b1	0	0.335567	0.272	0.013	0	PTECs	atp8b5b
slc44a5b	0	0.310592	0.257	0.013	0	PTECs	slc44a5b
prr131	9.50874e-308	1.19482	0.599	0.082	2.69012e-303	PTECs	prr13
zgc:921401	3.36093e-304	1.01394	0.476	0.051	9.50842e-300	PTECs	zgc:92140
galnt111	4.43801e-303	1.23048	0.613	0.09	1.25556e-298	PTECs	galnt11
trpm7	6.52275e-303	1.80747	0.653	0.104	1.84535e-298	PTECs	trpm7
si:ch73-335l21.41	7.03253e-302	1.8744	0.589	0.078	1.98957e-297	PTECs	si:ch73-335l21.4
dhdhl1	1.91773e-301	1.9813	0.683	0.12	5.42545e-297	PTECs	dhdhl
si:cabz01066312.1	2.57626e-300	0.378582	0.299	0.019	7.28849e-296	PTECs	si:cabz01066312.1
si:dkey-76k16.6	3.64754e-298	1.00367	0.404	0.038	1.03193e-293	PTECs	si:dkey-76k16.6
oplah	1.76849e-296	1.05245	0.481	0.054	5.00323e-292	PTECs	oplah
h1f01	1.84043e-296	2.06607	0.566	0.074	5.20677e-292	PTECs	h1f0
glis31	3.72004e-295	0.592664	0.277	0.017	1.05244e-290	PTECs	glis3
shroom2a1	2.16238e-294	0.741197	0.416	0.039	6.11759e-290	PTECs	shroom2a
slc16a12a	2.44096e-294	0.791868	0.357	0.029	6.90573e-290	PTECs	slc16a12a
mao1	3.06702e-293	2.53196	0.576	0.081	8.6769e-289	PTECs	mao
stom1	4.16356e-293	1.71541	0.638	0.102	1.17791e-288	PTECs	stom
hbegfb	1.43926e-290	0.376163	0.259	0.015	4.07181e-286	PTECs	hbegfb
rbm472	5.20779e-289	2.33751	0.825	0.198	1.47334e-284	PTECs	rbm47
gramd2aa1	1.29046e-288	0.868565	0.337	0.026	3.65083e-284	PTECs	gramd2aa
mpv17l2	9.5221e-288	0.91034	0.451	0.049	2.6939e-283	PTECs	mpv17l2
ptprfa1	8.0929e-286	0.971337	0.469	0.051	2.28956e-281	PTECs	ptprfa
ahcyl11	1.36169e-282	2.64504	0.803	0.198	3.85235e-278	PTECs	ahcyl1
tpte2	7.2507e-282	1.32678	0.571	0.08	2.05129e-277	PTECs	tpte
lrpap11	6.54856e-280	2.5775	0.798	0.196	1.85265e-275	PTECs	lrpap1
chchd101	2.04766e-279	1.81598	0.661	0.117	5.79303e-275	PTECs	chchd10
slc43a2b1	1.60078e-278	2.31885	0.426	0.045	4.52878e-274	PTECs	slc43a2b
si:ch1073-89b12.11	1.76251e-278	0.319809	0.259	0.016	4.98631e-274	PTECs	si:ch1073-89b12.1
ca21	7.60483e-278	1.06263	0.499	0.057	2.15148e-273	PTECs	ca2
lama51	4.78692e-276	0.708989	0.406	0.04	1.35427e-271	PTECs	lama5
ptprfb1	2.52191e-274	0.695975	0.441	0.047	7.13473e-270	PTECs	ptprfb
upp1	9.58718e-274	1.56236	0.643	0.11	2.71231e-269	PTECs	upp1
tuft1a1	3.50947e-273	0.812422	0.411	0.041	9.92863e-269	PTECs	tuft1a
flj11011l	2.36352e-272	0.948372	0.539	0.073	6.68664e-268	PTECs	flj11011l
ap1m2	7.41413e-272	0.512021	0.389	0.037	2.09753e-267	PTECs	ap1m2
ctsla3	8.73772e-272	2.03777	0.793	0.169	2.47199e-267	PTECs	ctsla
mgat4b	1.16934e-270	0.543569	0.349	0.029	3.30818e-266	PTECs	mgat4b
dspa2	1.70243e-270	1.0925	0.551	0.076	4.81634e-266	PTECs	dspa
prlrb1	1.41026e-269	0.59164	0.284	0.019	3.98977e-265	PTECs	prlrb
gnmt1	3.73288e-269	1.91197	0.693	0.136	1.05607e-264	PTECs	gnmt
cox4i1l1	8.38348e-269	1.10685	0.469	0.055	2.37177e-264	PTECs	cox4i1l
hoxb8a1	1.11797e-268	0.525262	0.369	0.032	3.16285e-264	PTECs	hoxb8a
gcdha	2.78248e-268	1.46539	0.678	0.127	7.87191e-264	PTECs	gcdha
phyhiplb	6.68344e-268	0.641582	0.344	0.03	1.89081e-263	PTECs	phyhiplb
slc25a1b	2.81778e-267	0.387052	0.299	0.022	7.97177e-263	PTECs	slc25a1b
nedd4l2	2.19031e-265	1.52193	0.686	0.128	6.19662e-261	PTECs	nedd4l
LOC100534715	8.84183e-265	0.903959	0.441	0.049	2.50144e-260	PTECs	LOC100534715
decr2	2.31199e-264	0.795836	0.439	0.05	6.54086e-260	PTECs	decr2
zgc:1103392	2.7261e-264	3.1472	0.825	0.237	7.7124e-260	PTECs	zgc:110339
c17h14orf159	7.91346e-264	1.35125	0.561	0.085	2.2388e-259	PTECs	c17h14orf159
phldb2b	9.25399e-264	0.430156	0.252	0.016	2.61805e-259	PTECs	phldb2b
nit1	4.78534e-263	1.11683	0.549	0.081	1.35382e-258	PTECs	nit1
ablim1b	1.30851e-262	0.478888	0.314	0.025	3.7019e-258	PTECs	ablim1b
clcn5a1	1.58721e-261	0.987169	0.506	0.067	4.49037e-257	PTECs	clcn5a
haao	1.81381e-258	2.01787	0.751	0.172	5.13144e-254	PTECs	haao
pde3a1	2.13278e-258	0.664412	0.319	0.026	6.03385e-254	PTECs	pde3a
hexdc	4.77542e-255	0.548923	0.322	0.027	1.35101e-250	PTECs	hexdc
galcb	1.66291e-253	0.902766	0.449	0.054	4.70455e-249	PTECs	galcb
nupr1	1.3992e-252	0.885223	0.319	0.026	3.95847e-248	PTECs	nupr1
dacha	1.16793e-250	0.486454	0.259	0.018	3.3042e-246	PTECs	dacha
sb:cb230	1.38346e-250	0.506223	0.319	0.027	3.91394e-246	PTECs	sb:cb230
mgst1.1	5.56906e-250	0.566689	0.369	0.036	1.57554e-245	PTECs	mgst1.1
aldh7a1	5.07419e-249	1.91192	0.756	0.184	1.43554e-244	PTECs	aldh7a1
cyp2k8	2.70987e-248	0.547349	0.349	0.033	7.6665e-244	PTECs	cyp2k8
si:dkey-44g23.5	6.52447e-248	0.802735	0.441	0.053	1.84584e-243	PTECs	si:dkey-44g23.5
baiap2a	7.28152e-248	0.694208	0.319	0.027	2.06002e-243	PTECs	baiap2a
yap12	3.18502e-246	0.666821	0.382	0.038	9.01073e-242	PTECs	yap1
rab131	9.27126e-245	0.563913	0.349	0.033	2.62293e-240	PTECs	rab13
plxnb1a1	1.9677e-242	0.676133	0.352	0.034	5.56682e-238	PTECs	plxnb1a
slc16a6b	7.46388e-240	2.72581	0.648	0.132	2.11161e-235	PTECs	slc16a6b
cmtm4	1.05571e-238	0.515851	0.312	0.027	2.9867e-234	PTECs	cmtm4
ehd1b3	9.41174e-238	1.25146	0.576	0.094	2.66268e-233	PTECs	ehd1b
prkcz1	3.46105e-236	0.740821	0.414	0.049	9.79165e-232	PTECs	prkcz
gstt2	1.24774e-235	0.568555	0.342	0.033	3.52997e-231	PTECs	gstt2
arhgef18a1	5.80909e-235	0.476462	0.329	0.03	1.64345e-230	PTECs	arhgef18a
adcy2b2	9.25019e-234	0.846708	0.354	0.035	2.61697e-229	PTECs	adcy2b
fgfrl1a	3.97289e-233	0.433766	0.294	0.024	1.12397e-228	PTECs	fgfrl1a
aldh4a1	4.21011e-232	0.744964	0.436	0.056	1.19108e-227	PTECs	aldh4a1
hmgb3a2	9.82787e-232	0.96759	0.464	0.061	2.7804e-227	PTECs	hmgb3a
ndrg3a1	2.6237e-228	0.752006	0.416	0.049	7.4227e-224	PTECs	ndrg3a
ppargc1a1	1.47106e-227	0.483881	0.299	0.026	4.16177e-223	PTECs	ppargc1a
cd9b1	6.35229e-227	0.508313	0.279	0.022	1.79713e-222	PTECs	cd9b
zgc:64002	2.2451e-226	0.405438	0.264	0.02	6.35161e-222	PTECs	zgc:64002
acy1	2.77357e-225	2.03133	0.688	0.16	7.8467e-221	PTECs	acy1
ndrg1a2	8.38413e-224	2.43733	0.845	0.279	2.37195e-219	PTECs	ndrg1a
aspg1	1.96173e-223	0.695468	0.484	0.068	5.54993e-219	PTECs	aspg
gapdh1	2.05339e-222	2.58445	0.898	0.292	5.80924e-218	PTECs	gapdh
si:dkey-14d8.6	4.12863e-222	2.14879	0.282	0.024	1.16803e-217	PTECs	si:dkey-14d8.6
cd3021	1.28089e-221	2.06093	0.761	0.205	3.62378e-217	PTECs	cd302
sb:cb10581	6.54971e-221	0.884209	0.289	0.025	1.85298e-216	PTECs	sb:cb1058
slc16a13	1.11155e-220	1.02941	0.382	0.045	3.14469e-216	PTECs	slc16a13
mthfd1b2	3.33408e-220	1.20771	0.584	0.109	9.43245e-216	PTECs	mthfd1b
zgc:162396	2.52856e-218	1.41802	0.621	0.128	7.15356e-214	PTECs	zgc:162396
adka3	8.34309e-218	1.8528	0.783	0.228	2.36034e-213	PTECs	adka
pkp3a1	1.12624e-215	0.435914	0.257	0.02	3.18625e-211	PTECs	pkp3a
appb2	3.33619e-214	1.17288	0.544	0.089	9.43842e-210	PTECs	appb
si:ch211-235e9.82	1.65575e-211	1.59472	0.683	0.161	4.68427e-207	PTECs	si:ch211-235e9.8
rab201	7.48229e-211	1.08478	0.584	0.111	2.11682e-206	PTECs	rab20
acsf2	6.2524e-209	1.06875	0.449	0.067	1.76887e-204	PTECs	acsf2
aldh9a1b	1.85658e-208	0.481896	0.332	0.035	5.25245e-204	PTECs	aldh9a1b
foxred1	3.52228e-208	0.509047	0.287	0.026	9.96488e-204	PTECs	foxred1
pld1a1	4.8864e-208	0.436343	0.322	0.032	1.38241e-203	PTECs	pld1a
acaa1	8.22712e-207	0.89431	0.531	0.092	2.32753e-202	PTECs	acaa1
tp53bp2a2	3.28513e-206	0.633824	0.409	0.051	9.29397e-202	PTECs	tp53bp2a
ptprda	1.16258e-204	0.804606	0.419	0.055	3.28905e-200	PTECs	ptprda
gclm	1.87808e-203	1.16636	0.514	0.089	5.31327e-199	PTECs	gclm
nuak1b	5.11372e-202	0.484266	0.252	0.021	1.44672e-197	PTECs	nuak1b
si:ch211-207n23.21	1.84433e-201	1.29012	0.267	0.023	5.21779e-197	PTECs	si:ch211-207n23.2
ptpn31	7.67496e-200	0.451686	0.314	0.032	2.17132e-195	PTECs	ptpn3
palm31	4.4367e-198	0.548835	0.344	0.039	1.25519e-193	PTECs	palm3
aco1	5.08674e-198	2.04652	0.84	0.311	1.43909e-193	PTECs	aco1
stard10	9.90699e-197	0.599572	0.272	0.025	2.80279e-192	PTECs	stard10
pgrmc1	1.24705e-196	1.28427	0.599	0.127	3.52804e-192	PTECs	pgrmc1
nr2f2	8.28291e-196	0.268083	0.257	0.022	2.34332e-191	PTECs	nr2f2
eci2	8.45248e-195	1.21712	0.616	0.138	2.39129e-190	PTECs	eci2
lmo7a1	1.2484e-194	0.643103	0.364	0.044	3.53184e-190	PTECs	lmo7a
cdc42bpb2	4.12293e-193	0.647544	0.441	0.065	1.16642e-188	PTECs	cdc42bpb
slc25a21	4.88034e-191	0.624576	0.362	0.045	1.3807e-186	PTECs	slc25a21
got12	6.3097e-190	2.48423	0.791	0.272	1.78508e-185	PTECs	got1
cnn3a2	9.41273e-190	0.384909	0.264	0.024	2.66295e-185	PTECs	cnn3a
asrgl1	9.49358e-190	0.437022	0.292	0.03	2.68583e-185	PTECs	asrgl1
si:dkey-112a7.44	1.99867e-188	1.60753	0.778	0.234	5.65444e-184	PTECs	si:dkey-112a7.4
aldh16a1	3.87121e-187	1.02131	0.534	0.104	1.0952e-182	PTECs	aldh16a1
adprh	5.19115e-187	0.378982	0.292	0.03	1.46863e-182	PTECs	adprh
sgk2a2	3.34413e-186	1.12863	0.581	0.112	9.46087e-182	PTECs	sgk2a
mapk61	1.38815e-184	1.31573	0.569	0.118	3.92722e-180	PTECs	mapk6
slc22a18	2.22435e-182	0.751666	0.484	0.084	6.29292e-178	PTECs	slc22a18
cox8b2	9.52389e-182	1.71989	0.818	0.295	2.6944e-177	PTECs	cox8b
cat1	2.58014e-181	2.01585	0.713	0.218	7.29946e-177	PTECs	cat
ech1	5.56981e-181	0.90793	0.494	0.091	1.57575e-176	PTECs	ech1
slc25a10	5.88695e-179	0.885723	0.516	0.1	1.66548e-174	PTECs	slc25a10
nocta	1.53544e-177	0.762189	0.489	0.084	4.34392e-173	PTECs	nocta
suclg22	3.38245e-177	1.6156	0.698	0.207	9.56928e-173	PTECs	suclg2
pter	3.71169e-177	0.403463	0.259	0.025	1.05008e-172	PTECs	pter
ppp1r3cb	1.1823e-176	0.523145	0.262	0.025	3.34483e-172	PTECs	ppp1r3cb
tjp2b	1.2696e-175	0.445688	0.289	0.031	3.59183e-171	PTECs	tjp2b
id2a5	1.64641e-175	1.49358	0.661	0.162	4.65786e-171	PTECs	id2a
cryl1	6.70485e-175	0.905748	0.459	0.081	1.89687e-170	PTECs	cryl1
igf1rb	1.3572e-174	0.606448	0.287	0.031	3.83965e-170	PTECs	igf1rb
cryz	4.634e-173	0.47668	0.349	0.046	1.31101e-168	PTECs	cryz
eml1	2.57016e-171	0.495451	0.287	0.031	7.27123e-167	PTECs	eml1
fuom	5.66323e-169	0.495349	0.317	0.039	1.60219e-164	PTECs	fuom
ahcy5	1.08457e-167	2.9236	0.855	0.37	3.06835e-163	PTECs	ahcy
atp1b1a1	7.45619e-167	2.57298	0.97	0.682	2.10943e-162	PTECs	atp1b1a
lbh3	1.00674e-166	1.55486	0.521	0.105	2.84818e-162	PTECs	lbh
exoc3l2b2	9.38128e-166	0.447429	0.397	0.058	2.65406e-161	PTECs	exoc3l2b
fras1	4.61442e-165	0.418831	0.267	0.028	1.30547e-160	PTECs	fras1
acat12	5.40212e-165	1.48548	0.628	0.168	1.52831e-160	PTECs	acat1
fasn	1.49372e-163	0.957374	0.451	0.082	4.2259e-159	PTECs	fasn
atp1a1a.12	6.7304e-162	2.75906	0.9	0.506	1.9041e-157	PTECs	atp1a1a.1
si:ch211-262i1.31	1.40107e-161	0.468853	0.511	0.092	3.96378e-157	PTECs	si:ch211-262i1.3
shmt12	1.21294e-160	1.33646	0.586	0.148	3.43153e-156	PTECs	shmt1
nav2b1	7.27208e-160	0.530537	0.287	0.033	2.05734e-155	PTECs	nav2b
hspe13	1.57549e-158	1.8035	0.716	0.233	4.45723e-154	PTECs	hspe1
chp11	2.98576e-158	1.5941	0.711	0.22	8.44702e-154	PTECs	chp1
acad11	1.35123e-156	0.440408	0.312	0.04	3.82278e-152	PTECs	acad11
gstr2	3.91831e-156	2.54234	0.766	0.315	1.10853e-151	PTECs	gstr
khk	1.22506e-155	0.613142	0.369	0.055	3.46581e-151	PTECs	khk
zgc:928181	1.23972e-155	0.969945	0.526	0.113	3.50728e-151	PTECs	zgc:92818
glud1b2	2.50655e-155	2.31311	0.733	0.262	7.09128e-151	PTECs	glud1b
pld21	2.65448e-155	0.829187	0.434	0.076	7.50978e-151	PTECs	pld2
acox3	7.43732e-154	1.03717	0.474	0.095	2.10409e-149	PTECs	acox3
pepd2	7.83131e-154	1.26101	0.703	0.208	2.21556e-149	PTECs	pepd
bcar1	8.40788e-153	0.501967	0.304	0.038	2.37867e-148	PTECs	bcar1
ckba2	1.70229e-152	0.645017	0.317	0.042	4.81594e-148	PTECs	ckba
bsg2	3.75049e-151	2.54539	0.865	0.483	1.06105e-146	PTECs	bsg
tha1	6.09795e-150	0.414776	0.277	0.033	1.72517e-145	PTECs	tha1
ak4	6.32025e-150	1.75532	0.608	0.167	1.78806e-145	PTECs	ak4
tdg.2	1.37611e-149	0.450253	0.282	0.035	3.89314e-145	PTECs	tdg.2
fmo51	7.90714e-149	1.69537	0.698	0.214	2.23701e-144	PTECs	fmo5
dhrs92	1.23251e-148	1.5593	0.726	0.247	3.48689e-144	PTECs	dhrs9
ivns1abpa2	1.34044e-148	2.19246	0.798	0.327	3.79223e-144	PTECs	ivns1abpa
dbt	1.2409e-145	0.685767	0.486	0.102	3.51064e-141	PTECs	dbt
mfsd12a	3.45705e-145	0.315542	0.297	0.038	9.78033e-141	PTECs	mfsd12a
lgmn2	7.43892e-145	1.71875	0.786	0.298	2.10454e-140	PTECs	lgmn
sept9a1	2.14832e-144	0.280195	0.257	0.029	6.07782e-140	PTECs	sept9a
coro1b	3.11545e-144	0.584402	0.309	0.042	8.81393e-140	PTECs	coro1b
acadm1	4.8319e-144	1.72944	0.733	0.282	1.36699e-139	PTECs	acadm
aclya	7.11738e-144	1.08223	0.579	0.151	2.01358e-139	PTECs	aclya
fam213aa1	2.79076e-143	0.729115	0.484	0.102	7.89533e-139	PTECs	fam213aa
plcl12	8.28832e-143	0.629467	0.397	0.066	2.34485e-138	PTECs	plcl1
cyp2v1	9.81016e-143	0.304032	0.289	0.037	2.77539e-138	PTECs	cyp2v1
pm20d1.2	1.13989e-140	0.543822	0.409	0.071	3.22487e-136	PTECs	pm20d1.2
ctnnd11	1.9743e-140	0.751276	0.484	0.102	5.5855e-136	PTECs	ctnnd1
aldh6a12	2.77822e-138	2.12265	0.803	0.389	7.85987e-134	PTECs	aldh6a1
asl1	3.46134e-138	0.762114	0.349	0.057	9.79248e-134	PTECs	asl
aldh3a2b	4.06695e-138	0.423232	0.262	0.032	1.15058e-133	PTECs	aldh3a2b
gpx4a	4.61503e-138	2.41713	0.392	0.07	1.30564e-133	PTECs	gpx4a
abcd3a1	5.36351e-138	0.973992	0.539	0.134	1.51739e-133	PTECs	abcd3a
epas1a	6.5477e-138	0.32088	0.252	0.029	1.85241e-133	PTECs	epas1a
dhrs4	1.21856e-136	0.584938	0.426	0.082	3.44742e-132	PTECs	dhrs4
tspan18b1	2.46624e-136	0.395525	0.267	0.033	6.97723e-132	PTECs	tspan18b
acot20	5.37313e-135	0.412058	0.304	0.043	1.52011e-130	PTECs	acot20
chka2	1.18285e-134	0.993128	0.504	0.111	3.34641e-130	PTECs	chka
mpc11	3.2385e-134	1.37747	0.668	0.225	9.16204e-130	PTECs	mpc1
pfn2l2	2.79269e-133	1.23999	0.671	0.216	7.9008e-129	PTECs	pfn2l
ilvbl	3.9485e-133	0.551097	0.389	0.071	1.11707e-128	PTECs	ilvbl
bckdhb1	6.12435e-133	1.09775	0.628	0.188	1.73264e-128	PTECs	bckdhb
prnprs31	1.70821e-132	0.745005	0.451	0.093	4.8327e-128	PTECs	prnprs3
alcama1	3.90275e-132	0.278168	0.327	0.048	1.10413e-127	PTECs	alcama
igf2b2	1.04459e-131	0.591842	0.374	0.062	2.95526e-127	PTECs	igf2b
afap1l2	1.21475e-131	0.34462	0.252	0.03	3.43664e-127	PTECs	afap1l2
snx7	4.92264e-130	0.669743	0.456	0.097	1.39266e-125	PTECs	snx7
arhgef16	8.01771e-129	0.535832	0.374	0.067	2.26829e-124	PTECs	arhgef16
pgm2	4.21542e-128	0.406292	0.342	0.057	1.19258e-123	PTECs	pgm2
arhgef10lb	9.67572e-128	0.319173	0.254	0.032	2.73736e-123	PTECs	arhgef10lb
psph	2.13838e-127	0.373938	0.357	0.062	6.0497e-123	PTECs	psph
mdh1aa3	4.1477e-127	2.38619	0.833	0.479	1.17343e-122	PTECs	mdh1aa
bdh21	2.06956e-126	1.17691	0.648	0.213	5.855e-122	PTECs	bdh2
slc44a42	7.47152e-126	0.889394	0.526	0.127	2.11377e-121	PTECs	slc44a4
cdkn1a	2.51277e-125	0.739999	0.327	0.053	7.10886e-121	PTECs	cdkn1a
atp6v0a1a	3.82008e-125	0.805273	0.584	0.163	1.08074e-120	PTECs	atp6v0a1a
rab11fip32	1.18921e-124	0.57224	0.406	0.077	3.36439e-120	PTECs	rab11fip3
pard3bb	8.72763e-124	0.680569	0.297	0.045	2.46913e-119	PTECs	pard3bb
aldh1l1	2.87841e-123	1.08892	0.576	0.168	8.14332e-119	PTECs	aldh1l1
grk43	7.70895e-123	1.02733	0.556	0.149	2.18094e-118	PTECs	grk4
selt1a	1.90556e-122	1.7547	0.766	0.368	5.39102e-118	PTECs	selt1a
si:ch211-195e19.11	6.62759e-122	0.806549	0.504	0.124	1.87501e-117	PTECs	si:ch211-195e19.1
hspa93	2.01715e-121	1.43753	0.726	0.277	5.70672e-117	PTECs	hspa9
gpx4b2	2.17007e-120	1.78864	0.798	0.411	6.13935e-116	PTECs	gpx4b
laptm4b	2.38934e-120	0.328861	0.267	0.037	6.75968e-116	PTECs	laptm4b
chst7	4.54303e-120	0.431655	0.267	0.037	1.28527e-115	PTECs	chst7
bdh1	4.5544e-120	0.645443	0.476	0.109	1.28849e-115	PTECs	bdh1
hadh	1.24645e-119	1.06049	0.586	0.181	3.52634e-115	PTECs	hadh
prodha	8.05886e-119	0.929777	0.469	0.112	2.27993e-114	PTECs	prodha
ugt81	1.28789e-118	0.543296	0.342	0.059	3.64358e-114	PTECs	ugt8
trnG1	1.77191e-118	1.17526	0.546	0.153	5.01291e-114	PTECs	trnG
got2a1	4.21107e-117	0.835543	0.494	0.127	1.19135e-112	PTECs	got2a
dlg31	5.89507e-117	0.379869	0.262	0.037	1.66777e-112	PTECs	dlg3
atpif1a3	9.77675e-117	1.44517	0.773	0.347	2.76594e-112	PTECs	atpif1a
cmbl1	1.5619e-116	0.627349	0.382	0.075	4.41877e-112	PTECs	cmbl
cox5ab2	5.07476e-116	1.44971	0.721	0.298	1.4357e-111	PTECs	cox5ab
zgc:86609	1.24868e-115	0.529037	0.431	0.096	3.53263e-111	PTECs	zgc:86609
st6galnac5b	5.09778e-115	0.448313	0.319	0.053	1.44221e-110	PTECs	st6galnac5b
mafa1	6.69113e-115	0.485428	0.279	0.041	1.89299e-110	PTECs	mafa
fahd2a	1.01088e-114	0.66137	0.401	0.086	2.85989e-110	PTECs	fahd2a
serinc2l1	1.9162e-114	1.1592	0.586	0.183	5.42113e-110	PTECs	serinc2l
zfp36l1b3	4.38864e-114	1.12299	0.601	0.18	1.24159e-109	PTECs	zfp36l1b
mgst3a1	6.74628e-114	1.04396	0.551	0.167	1.90859e-109	PTECs	mgst3a
zgc:101569	1.13721e-112	0.450745	0.357	0.068	3.21728e-108	PTECs	zgc:101569
suclg13	1.14859e-112	1.50118	0.711	0.305	3.24949e-108	PTECs	suclg1
ndufa4l1	4.87725e-112	1.46374	0.895	0.657	1.37982e-107	PTECs	ndufa4l
tmem220	1.29225e-111	0.276767	0.264	0.039	3.65591e-107	PTECs	tmem220
porb1	1.20927e-110	1.25419	0.616	0.211	3.42114e-106	PTECs	porb
atp5j22	2.57815e-110	1.51772	0.838	0.505	7.29384e-106	PTECs	atp5j2
hagh1	6.18617e-110	0.801627	0.646	0.217	1.75013e-105	PTECs	hagh
slc25a25a1	1.47532e-109	1.63004	0.711	0.295	4.17382e-105	PTECs	slc25a25a
msra	1.52029e-109	0.749476	0.514	0.135	4.30105e-105	PTECs	msra
cbsa	2.49378e-109	0.457482	0.287	0.047	7.05516e-105	PTECs	cbsa
gstk11	1.17402e-108	0.664364	0.479	0.123	3.32142e-104	PTECs	gstk1
pnpo	4.35361e-108	0.487497	0.329	0.061	1.23168e-103	PTECs	pnpo
dnajc21	4.28221e-106	1.04348	0.416	0.099	1.21148e-101	PTECs	dnajc21
myo1cb2	6.31329e-106	0.743973	0.526	0.143	1.78609e-101	PTECs	myo1cb
LOC100150651	5.37552e-104	0.385881	0.259	0.04	1.52079e-99	PTECs	LOC100150651
tmem206	5.79099e-104	0.626057	0.354	0.073	1.63833e-99	PTECs	tmem206
cox6b12	3.2056e-103	1.52924	0.736	0.358	9.06897e-99	PTECs	cox6b1
atox1	1.05318e-102	0.825315	0.521	0.154	2.97955e-98	PTECs	atox1
ddt1	1.43324e-102	0.83093	0.536	0.165	4.05478e-98	PTECs	ddt
ap3m1	3.80098e-102	0.472904	0.337	0.067	1.07533e-97	PTECs	ap3m1
idh11	5.07862e-102	1.32147	0.728	0.316	1.43679e-97	PTECs	idh1
aldh2.2	5.37801e-102	0.63781	0.416	0.1	1.52149e-97	PTECs	aldh2.2
tmem1081	8.5327e-102	0.638764	0.357	0.074	2.41399e-97	PTECs	tmem108
brf1a	1.06129e-101	0.455109	0.257	0.04	3.0025e-97	PTECs	brf1a
cox7b3	1.44708e-101	1.51867	0.848	0.565	4.09392e-97	PTECs	cox7b
xirp2a1	4.93211e-101	0.376558	0.339	0.064	1.39534e-96	PTECs	xirp2a
uqcr102	5.58553e-101	1.43639	0.778	0.424	1.5802e-96	PTECs	uqcr10
slc25a20	3.29244e-100	0.712253	0.509	0.147	9.31465e-96	PTECs	slc25a20
osbpl3a	4.38224e-100	0.332194	0.287	0.049	1.23978e-95	PTECs	osbpl3a
fah	5.93638e-100	0.609505	0.344	0.071	1.67946e-95	PTECs	fah
slc20a2	8.9991e-100	0.454403	0.297	0.052	2.54593e-95	PTECs	slc20a2
ndufa82	1.27933e-99	1.20858	0.731	0.345	3.61935e-95	PTECs	ndufa8
oxct1a	1.71486e-99	0.752598	0.277	0.049	4.85152e-95	PTECs	oxct1a
flnb2	1.72257e-99	0.306612	0.252	0.039	4.87333e-95	PTECs	flnb
ctnna12	1.90667e-99	0.510782	0.367	0.078	5.39417e-95	PTECs	ctnna1
sdhdb1	3.7124e-99	0.977737	0.574	0.193	1.05027e-94	PTECs	sdhdb
cpt2	6.31719e-99	0.649677	0.431	0.109	1.7872e-94	PTECs	cpt2
sypl2a2	8.04916e-99	1.04977	0.616	0.222	2.27719e-94	PTECs	sypl2a
aco23	9.98732e-99	1.52062	0.726	0.349	2.82551e-94	PTECs	aco2
ctsz2	1.054e-98	1.24811	0.608	0.222	2.98186e-94	PTECs	ctsz
zgc:1103402	1.08258e-98	0.801076	0.461	0.114	3.06272e-94	PTECs	zgc:110340
arhgap21b1	1.29111e-98	0.278073	0.252	0.038	3.65268e-94	PTECs	arhgap21b
tpm21	3.54548e-98	0.733108	0.514	0.149	1.00305e-93	PTECs	tpm2
snx21	9.85826e-98	0.942099	0.506	0.156	2.789e-93	PTECs	snx2
adh8b	1.22668e-97	1.09396	0.364	0.084	3.4704e-93	PTECs	adh8b
si:dkey-275b16.2	1.6483e-96	0.385448	0.322	0.063	4.66321e-92	PTECs	si:dkey-275b16.2
atp5ib1	1.81517e-96	1.51648	0.853	0.591	5.1353e-92	PTECs	atp5ib
ahcyl2	2.17295e-96	0.849689	0.474	0.133	6.14748e-92	PTECs	ahcyl2
isoc2	2.4259e-95	0.459373	0.324	0.065	6.86313e-91	PTECs	isoc2
akr7a31	3.88947e-95	0.786171	0.529	0.166	1.10037e-90	PTECs	akr7a3
pip5k1ba2	6.74226e-95	0.419196	0.349	0.072	1.90745e-90	PTECs	pip5k1ba
ak31	9.75611e-95	0.544947	0.474	0.128	2.7601e-90	PTECs	ak3
atp5e1	2.01295e-93	1.2851	0.786	0.43	5.69483e-89	PTECs	atp5e
cox7c3	3.88008e-93	1.28832	0.825	0.492	1.09771e-88	PTECs	cox7c
sdhc1	7.14505e-93	1.09058	0.658	0.278	2.02141e-88	PTECs	sdhc
ndufa9a2	9.69331e-93	0.78398	0.591	0.211	2.74233e-88	PTECs	ndufa9a
acy3.1	2.20162e-92	0.604227	0.411	0.103	6.2286e-88	PTECs	acy3.1
LOC1081916431	5.07863e-92	0.634784	0.426	0.109	1.4368e-87	PTECs	LOC108191643
rgn	6.08657e-92	0.68518	0.416	0.108	1.72195e-87	PTECs	rgn
zgc:1016402	7.59351e-92	1.09489	0.584	0.201	2.14828e-87	PTECs	zgc:101640
sh3pxd2aa1	1.24549e-91	0.370809	0.267	0.045	3.52361e-87	PTECs	sh3pxd2aa
mcee	1.35733e-91	0.490335	0.384	0.091	3.84002e-87	PTECs	mcee
enpp12	1.47696e-91	0.953222	0.499	0.141	4.17846e-87	PTECs	enpp1
rnf128a1	2.44407e-91	0.521287	0.474	0.129	6.91452e-87	PTECs	rnf128a
hspd13	6.52628e-91	1.26901	0.658	0.255	1.84635e-86	PTECs	hspd1
ywhah5	8.17566e-91	1.00895	0.551	0.179	2.31297e-86	PTECs	ywhah
ivd1	8.5809e-91	0.656978	0.481	0.139	2.42762e-86	PTECs	ivd
slc9a3r1a2	1.08507e-90	1.48218	0.686	0.313	3.06977e-86	PTECs	slc9a3r1a
azin1b	2.2518e-90	1.44708	0.82	0.528	6.37057e-86	PTECs	azin1b
arhgap53	4.31261e-90	0.435058	0.384	0.088	1.22008e-85	PTECs	arhgap5
hsd17b102	5.04899e-90	0.805017	0.476	0.142	1.42841e-85	PTECs	hsd17b10
atp5h2	5.52748e-90	1.26282	0.818	0.488	1.56378e-85	PTECs	atp5h
mat2ab1	5.73463e-90	0.759624	0.352	0.079	1.62238e-85	PTECs	mat2ab
si:dkey-188i13.11	6.43358e-90	0.413922	0.394	0.095	1.82012e-85	PTECs	si:dkey-188i13.11
zgc:857771	8.95513e-90	0.75139	0.501	0.156	2.5335e-85	PTECs	zgc:85777
atp5c13	1.41797e-89	1.38073	0.796	0.474	4.01157e-85	PTECs	atp5c1
ctsd2	6.05811e-89	0.880556	0.713	0.328	1.7139e-84	PTECs	ctsd
uqcrb2	5.82487e-88	1.28225	0.818	0.505	1.64791e-83	PTECs	uqcrb
atp5g14	2.53111e-87	1.92408	0.788	0.477	7.16076e-83	PTECs	atp5g1
raph1b	2.96078e-87	0.390607	0.274	0.051	8.37634e-83	PTECs	raph1b
wdsub1	7.71168e-87	0.589433	0.379	0.092	2.18171e-82	PTECs	wdsub1
rabgap1	8.73837e-87	0.730568	0.526	0.168	2.47217e-82	PTECs	rabgap1
deptor1	1.04161e-86	1.08995	0.701	0.301	2.94683e-82	PTECs	deptor
dag11	1.34373e-86	0.600021	0.511	0.155	3.80154e-82	PTECs	dag1
mdh1ab	1.3881e-86	0.410666	0.292	0.058	3.92709e-82	PTECs	mdh1ab
adh53	2.26221e-86	1.35991	0.671	0.29	6.40003e-82	PTECs	adh5
ndufb102	4.77252e-86	0.976316	0.708	0.331	1.35019e-81	PTECs	ndufb10
cbsb	1.86524e-85	0.702098	0.289	0.058	5.27696e-81	PTECs	cbsb
ndufv21	2.07113e-85	0.849949	0.646	0.265	5.85944e-81	PTECs	ndufv2
ar2	6.13212e-85	1.10183	0.638	0.246	1.73484e-80	PTECs	ar
LOC1005360391	8.83675e-85	0.921615	0.591	0.212	2.50001e-80	PTECs	LOC100536039
nipsnap3a	8.99582e-85	0.485317	0.362	0.086	2.54501e-80	PTECs	nipsnap3a
trnR1	2.13592e-84	1.05537	0.556	0.199	6.04273e-80	PTECs	trnR
LOC108190350	2.14462e-84	0.485093	0.364	0.088	6.06734e-80	PTECs	LOC108190350
ndufa71	2.19511e-84	0.796136	0.539	0.187	6.21019e-80	PTECs	ndufa7
slc7a10a	2.67492e-84	0.563029	0.274	0.052	7.5676e-80	PTECs	slc7a10a
cycsb3	8.39892e-84	1.80955	0.741	0.407	2.37614e-79	PTECs	cycsb
grtp1a1	1.37696e-83	0.505834	0.259	0.047	3.89556e-79	PTECs	grtp1a
rnpep	1.43284e-83	0.64314	0.307	0.065	4.05365e-79	PTECs	rnpep
atp5a13	2.27983e-83	1.50406	0.865	0.65	6.44988e-79	PTECs	atp5a1
ndufs52	3.36689e-83	0.999108	0.678	0.311	9.52528e-79	PTECs	ndufs5
wu:fb14d09	4.11508e-83	0.796471	0.506	0.166	1.1642e-78	PTECs	wu:fb14d09
gmnn	5.20822e-83	1.03154	0.329	0.078	1.47346e-78	PTECs	gmnn
atp5l3	9.47321e-83	1.34409	0.833	0.604	2.68006e-78	PTECs	atp5l
dera2	3.69636e-82	0.578933	0.506	0.161	1.04574e-77	PTECs	dera
slc45a4	5.75023e-82	0.49951	0.446	0.127	1.6268e-77	PTECs	slc45a4
sps22	6.4576e-82	1.65887	0.718	0.385	1.82692e-77	PTECs	sps2
LOC1000042992	9.89015e-82	0.397248	0.374	0.089	2.79802e-77	PTECs	LOC100004299
mocs1	1.73248e-81	0.464861	0.337	0.078	4.90137e-77	PTECs	mocs1
vdac32	2.55491e-81	0.773755	0.579	0.209	7.22809e-77	PTECs	vdac3
uqcrh3	8.80804e-81	1.5154	0.758	0.444	2.49188e-76	PTECs	uqcrh
pfn24	1.14661e-80	1.51363	0.81	0.496	3.24389e-76	PTECs	pfn2
phb3	1.2337e-80	0.948002	0.658	0.286	3.49026e-76	PTECs	phb
arhgap351	1.65992e-80	0.345161	0.264	0.05	4.69609e-76	PTECs	arhgap35
pecr	1.67822e-80	0.369206	0.304	0.065	4.74786e-76	PTECs	pecr
LOC100535417	1.96272e-80	0.437981	0.349	0.084	5.55274e-76	PTECs	LOC100535417
hmgcl	2.2678e-80	0.512037	0.387	0.101	6.41584e-76	PTECs	hmgcl
calm1a3	2.94064e-80	1.29111	0.718	0.369	8.31936e-76	PTECs	calm1a
si:rp71-61h23.4	4.42537e-80	0.399496	0.274	0.054	1.25198e-75	PTECs	si:rp71-61h23.4
zgc:1368261	6.49744e-80	1.7351	0.628	0.27	1.83819e-75	PTECs	zgc:136826
rac1a	7.79636e-80	0.478465	0.382	0.098	2.20567e-75	PTECs	rac1a
pnkp	4.78003e-79	0.300207	0.252	0.047	1.35232e-74	PTECs	pnkp
fibpa1	5.55847e-79	0.634379	0.481	0.151	1.57255e-74	PTECs	fibpa
ndufa62	5.80205e-79	0.921143	0.681	0.318	1.64146e-74	PTECs	ndufa6
cyb5a1	9.62058e-79	1.09184	0.544	0.209	2.72176e-74	PTECs	cyb5a
rapgef21	2.25601e-78	0.503562	0.379	0.097	6.38248e-74	PTECs	rapgef2
ptgr12	2.26294e-78	0.682882	0.419	0.12	6.40209e-74	PTECs	ptgr1
uqcrfs12	3.32107e-78	1.18603	0.731	0.398	9.39564e-74	PTECs	uqcrfs1
nckap12	6.61427e-78	0.319479	0.397	0.1	1.87124e-73	PTECs	nckap1
cers2a	9.26159e-78	0.397477	0.317	0.071	2.6202e-73	PTECs	cers2a
si:ch211-107o10.3	9.6927e-78	0.654616	0.436	0.131	2.74216e-73	PTECs	si:ch211-107o10.3
ube2d1a	3.63305e-77	0.576137	0.416	0.119	1.02783e-72	PTECs	ube2d1a
as3mt	5.6736e-77	0.349711	0.337	0.079	1.60512e-72	PTECs	as3mt
abcc4	5.84191e-77	1.07412	0.431	0.133	1.65273e-72	PTECs	abcc4
bckdha	1.27169e-76	0.413324	0.302	0.067	3.59774e-72	PTECs	bckdha
g3bp2	1.74554e-76	0.377665	0.317	0.073	4.93831e-72	PTECs	g3bp2
faub	2.00156e-76	0.533629	0.446	0.133	5.66262e-72	PTECs	faub
slc20a1a1	2.63055e-76	1.95794	0.474	0.143	7.44208e-72	PTECs	slc20a1a
arrdc3a2	8.17909e-76	0.954822	0.586	0.225	2.31395e-71	PTECs	arrdc3a
gadd45ba4	2.56544e-75	1.36719	0.701	0.342	7.2579e-71	PTECs	gadd45ba
canx3	2.97625e-75	1.23076	0.838	0.518	8.4201e-71	PTECs	canx
pcca	3.91406e-75	0.639918	0.414	0.123	1.10733e-70	PTECs	pcca
rorab	5.28344e-75	0.449203	0.344	0.085	1.49474e-70	PTECs	rorab
fuca1.11	5.83005e-75	0.473137	0.384	0.104	1.64938e-70	PTECs	fuca1.1
phospho2	6.06792e-75	0.389003	0.339	0.082	1.71667e-70	PTECs	phospho2
agpat32	9.76687e-75	0.878494	0.628	0.265	2.76314e-70	PTECs	agpat3
ndufb51	1.6648e-74	0.77358	0.596	0.25	4.70988e-70	PTECs	ndufb5
idh3a2	2.82266e-74	0.785943	0.663	0.29	7.98558e-70	PTECs	idh3a
tegt	6.27001e-74	1.08492	0.803	0.565	1.77385e-69	PTECs	tegt
trnI2	6.71881e-74	1.60205	0.693	0.368	1.90082e-69	PTECs	trnI
trnW1	1.463e-73	1.31017	0.621	0.286	4.13898e-69	PTECs	trnW
akap72	1.77471e-73	0.407733	0.441	0.127	5.02082e-69	PTECs	akap7
ndufb22	2.44087e-73	0.899564	0.613	0.275	6.90546e-69	PTECs	ndufb2
atp5d2	4.58292e-73	1.22066	0.728	0.419	1.29655e-68	PTECs	atp5d
cyc12	7.49706e-73	1.25324	0.743	0.451	2.12099e-68	PTECs	cyc1
si:dkey-150i13.21	8.02616e-73	0.347904	0.329	0.077	2.27068e-68	PTECs	si:dkey-150i13.2
adck5	9.10055e-73	0.28649	0.257	0.052	2.57464e-68	PTECs	adck5
xpnpep1	1.98224e-72	0.662328	0.337	0.088	5.60795e-68	PTECs	xpnpep1
scp2b	2.33839e-72	0.914849	0.406	0.121	6.61554e-68	PTECs	scp2b
si:ch211-235e9.61	3.05882e-72	0.738841	0.549	0.211	8.6537e-68	PTECs	si:ch211-235e9.6
zgc:110843	6.71197e-72	0.294043	0.284	0.062	1.89888e-67	PTECs	zgc:110843
mt-rnr11	6.7644e-72	2.08965	0.865	0.758	1.91372e-67	PTECs	mt-rnr1
crtc2	1.59074e-71	0.310304	0.279	0.06	4.50035e-67	PTECs	crtc2
cpvl1	1.56621e-70	0.69552	0.466	0.154	4.43096e-66	PTECs	cpvl
atad3	1.70563e-70	0.450417	0.399	0.114	4.82541e-66	PTECs	atad3
eno32	7.19531e-70	1.14707	0.843	0.548	2.03563e-65	PTECs	eno3
hmgb3b3	7.90809e-70	0.863282	0.546	0.21	2.23728e-65	PTECs	hmgb3b
pccb1	1.14129e-69	0.500569	0.464	0.152	3.22883e-65	PTECs	pccb
irs2a1	1.38124e-69	0.453642	0.409	0.118	3.90768e-65	PTECs	irs2a
ndufs41	1.76673e-69	0.754462	0.469	0.164	4.99826e-65	PTECs	ndufs4
si:ch211-93f2.1	1.87948e-69	0.705839	0.394	0.118	5.31724e-65	PTECs	si:ch211-93f2.1
echs11	1.96165e-69	0.754202	0.539	0.209	5.54972e-65	PTECs	echs1
ndufs61	2.66812e-69	0.856683	0.621	0.285	7.54838e-65	PTECs	ndufs6
samm50l	2.78109e-69	0.287287	0.289	0.066	7.86799e-65	PTECs	samm50l
auh	4.34197e-69	0.498373	0.392	0.115	1.22839e-64	PTECs	auh
secisbp21	5.6797e-69	0.406923	0.352	0.093	1.60684e-64	PTECs	secisbp2
eci1	6.52659e-69	0.507742	0.369	0.105	1.84644e-64	PTECs	eci1
si:ch211-74m13.32	2.72017e-68	0.331597	0.431	0.125	7.69564e-64	PTECs	si:ch211-74m13.3
mccc21	2.88157e-68	0.702979	0.524	0.203	8.15226e-64	PTECs	mccc2
acox1	3.54212e-68	0.636407	0.469	0.159	1.0021e-63	PTECs	acox1
hadhb2	9.66143e-68	1.00112	0.616	0.294	2.73331e-63	PTECs	hadhb
mpp12	1.45082e-67	1.40873	0.571	0.239	4.10451e-63	PTECs	mpp1
trnK1	1.79488e-67	0.587233	0.349	0.095	5.07791e-63	PTECs	trnK
plod1a	2.3173e-67	0.328929	0.259	0.056	6.55589e-63	PTECs	plod1a
ndufab1a2	2.85349e-67	0.697389	0.541	0.212	8.07281e-63	PTECs	ndufab1a
sod21	3.16129e-66	0.786022	0.534	0.212	8.9436e-62	PTECs	sod2
chchd21	4.03631e-66	1.12292	0.721	0.418	1.14191e-61	PTECs	chchd2
si:ch211-162e15.3	4.58831e-66	0.419241	0.399	0.118	1.29808e-61	PTECs	si:ch211-162e15.3
lamp22	4.93686e-66	1.01494	0.703	0.377	1.39669e-61	PTECs	lamp2
atp6v1e1b2	6.67676e-66	0.99859	0.688	0.336	1.88892e-61	PTECs	atp6v1e1b
krt83	8.06998e-66	0.680152	0.773	0.379	2.28308e-61	PTECs	krt8
ndufa122	8.39769e-66	0.687736	0.591	0.262	2.37579e-61	PTECs	ndufa12
cox6c3	1.75029e-65	1.32069	0.813	0.604	4.95176e-61	PTECs	cox6c
fdx1	1.95568e-65	1.01041	0.469	0.166	5.53282e-61	PTECs	fdx1
gstp13	2.05032e-65	1.46034	0.781	0.497	5.80056e-61	PTECs	gstp1
selenbp11	5.47795e-65	0.603501	0.419	0.133	1.54977e-60	PTECs	selenbp1
sh3bp5b	5.6548e-65	0.327044	0.342	0.088	1.5998e-60	PTECs	sh3bp5b
clptm1	6.58227e-65	0.716516	0.561	0.235	1.86219e-60	PTECs	clptm1
wu:fb16f032	8.16595e-65	0.937064	0.696	0.361	2.31023e-60	PTECs	wu:fb16f03
phb2b	1.11595e-64	0.512659	0.424	0.14	3.15712e-60	PTECs	phb2b
pdk42	1.68851e-64	0.393812	0.332	0.088	4.77697e-60	PTECs	pdk4
ndufb31	4.03288e-64	0.86815	0.693	0.37	1.14094e-59	PTECs	ndufb3
ndufa31	4.52879e-64	0.616313	0.576	0.24	1.28124e-59	PTECs	ndufa3
hyi	6.22381e-64	0.295099	0.262	0.059	1.76078e-59	PTECs	hyi
atp5g3a4	7.22484e-64	1.14947	0.723	0.427	2.04398e-59	PTECs	atp5g3a
lypla21	7.29604e-64	0.866323	0.696	0.362	2.06412e-59	PTECs	lypla2
thop12	9.99138e-64	0.547276	0.444	0.149	2.82666e-59	PTECs	thop1
zgc:112175	1.0589e-63	0.495868	0.382	0.116	2.99574e-59	PTECs	zgc:112175
ptp4a2b4	2.4106e-63	1.03827	0.808	0.513	6.81984e-59	PTECs	ptp4a2b
atp5j3	2.48881e-63	0.979597	0.761	0.471	7.0411e-59	PTECs	atp5j
acads	2.78988e-63	0.368368	0.312	0.082	7.89286e-59	PTECs	acads
uqcrc2b2	2.8704e-63	0.886245	0.589	0.272	8.12064e-59	PTECs	uqcrc2b
zgc:1655732	4.9455e-63	0.779476	0.713	0.327	1.39913e-58	PTECs	zgc:165573
oaz1a	8.09508e-63	1.30529	0.82	0.621	2.29018e-58	PTECs	oaz1a
gcsha	8.2446e-63	0.359492	0.304	0.079	2.33248e-58	PTECs	gcsha
prelid1a	1.11631e-62	0.791165	0.556	0.236	3.15814e-58	PTECs	prelid1a
oip5-as11	1.32691e-62	0.618929	0.479	0.171	3.75396e-58	PTECs	oip5-as1
tmem184a	3.02978e-62	0.277995	0.354	0.096	8.57154e-58	PTECs	tmem184a
vapb1	3.17163e-62	0.796606	0.638	0.304	8.97287e-58	PTECs	vapb
sgk13	4.44945e-62	1.2629	0.713	0.377	1.25879e-57	PTECs	sgk1
sardh	5.35901e-62	0.40844	0.317	0.084	1.51612e-57	PTECs	sardh
idh3b1	5.78376e-62	0.464375	0.384	0.118	1.63628e-57	PTECs	idh3b
uqcrq2	9.32207e-62	0.884888	0.723	0.396	2.63731e-57	PTECs	uqcrq
prdx31	1.40714e-61	0.752729	0.626	0.283	3.98094e-57	PTECs	prdx3
gclc	2.71225e-61	0.79858	0.474	0.177	7.67323e-57	PTECs	gclc
hdlbpa4	3.01332e-61	1.46691	0.85	0.596	8.52499e-57	PTECs	hdlbpa
vav22	3.05298e-61	0.302038	0.277	0.064	8.6372e-57	PTECs	vav2
slc31a12	3.80863e-61	0.698637	0.524	0.208	1.0775e-56	PTECs	slc31a1
hadhaa1	4.26938e-61	0.387144	0.339	0.095	1.20785e-56	PTECs	hadhaa
mrpl521	5.42469e-61	0.628314	0.456	0.164	1.5347e-56	PTECs	mrpl52
glb1l3	1.34683e-60	0.832204	0.554	0.228	3.81033e-56	PTECs	glb1l
sec23b	2.22218e-60	0.845371	0.586	0.262	6.28678e-56	PTECs	sec23b
vrk3	4.63156e-60	0.393574	0.284	0.072	1.31031e-55	PTECs	vrk3
ugt5b1	7.51986e-60	0.355104	0.257	0.06	2.12744e-55	PTECs	ugt5b1
stau22	7.63967e-60	1.04624	0.658	0.338	2.16134e-55	PTECs	stau2
lonp1	8.26419e-60	0.333388	0.299	0.078	2.33802e-55	PTECs	lonp1
trnH1	1.95868e-59	1.63888	0.436	0.169	5.54131e-55	PTECs	trnH
appa3	2.37238e-59	0.47128	0.628	0.274	6.7117e-55	PTECs	appa
mrpl122	4.38254e-59	0.691546	0.541	0.22	1.23986e-54	PTECs	mrpl12
mtmr102	5.35083e-59	0.403131	0.357	0.104	1.5138e-54	PTECs	mtmr10
aplp23	9.59225e-59	0.483531	0.509	0.177	2.71374e-54	PTECs	aplp2
eepd1	1.05481e-58	0.329222	0.279	0.068	2.98418e-54	PTECs	eepd1
crata	1.16125e-58	0.305142	0.334	0.093	3.28528e-54	PTECs	crata
mmadhc1	1.18395e-58	0.412314	0.399	0.129	3.34951e-54	PTECs	mmadhc
prosc	1.33168e-58	0.565448	0.431	0.148	3.76745e-54	PTECs	prosc
samm50	1.59584e-58	0.56949	0.436	0.158	4.51478e-54	PTECs	samm50
ndufa111	1.6861e-58	0.54057	0.541	0.225	4.77014e-54	PTECs	ndufa11
etfb3	2.20887e-58	0.936986	0.586	0.291	6.24912e-54	PTECs	etfb
LOC1104384391	2.25474e-58	1.31931	0.738	0.455	6.37888e-54	PTECs	LOC110438439
ca5a	3.35842e-58	0.372727	0.272	0.066	9.50131e-54	PTECs	ca5a
txndc12	3.41138e-58	0.40457	0.359	0.109	9.65115e-54	PTECs	txndc12
ndufb83	3.57345e-58	0.844022	0.698	0.393	1.01097e-53	PTECs	ndufb8
uqcrc12	7.26846e-58	0.925648	0.586	0.29	2.05632e-53	PTECs	uqcrc1
phactr23	2.39562e-57	1.31454	0.606	0.306	6.77744e-53	PTECs	phactr2
hdac10	2.92282e-57	0.391876	0.317	0.089	8.26896e-53	PTECs	hdac10
atp5o2	5.78428e-57	0.984509	0.791	0.526	1.63643e-52	PTECs	atp5o
pdha1a1	1.3842e-56	0.666365	0.556	0.246	3.91605e-52	PTECs	pdha1a
si:ch1073-325m22.22	1.72311e-56	1.0009	0.691	0.405	4.87486e-52	PTECs	si:ch1073-325m22.2
acadl	2.58299e-56	0.434569	0.434	0.153	7.30753e-52	PTECs	acadl
atp5b4	3.12073e-56	1.41256	0.843	0.677	8.82887e-52	PTECs	atp5b
ndufb41	3.2056e-56	0.855927	0.646	0.349	9.06895e-52	PTECs	ndufb4
map3k14	4.70946e-56	0.622102	0.529	0.212	1.33235e-51	PTECs	map3k1
ndufa51	6.97632e-56	0.414724	0.449	0.163	1.97367e-51	PTECs	ndufa5
ndufv11	1.73799e-55	0.624209	0.564	0.249	4.91696e-51	PTECs	ndufv1
sfxn2	1.79902e-55	0.375205	0.349	0.107	5.08962e-51	PTECs	sfxn2
surf4	1.84753e-55	0.392708	0.379	0.125	5.22683e-51	PTECs	surf4
hsdl2	2.08782e-55	0.554039	0.481	0.191	5.90665e-51	PTECs	hsdl2
ndufs72	2.25721e-55	0.773609	0.663	0.357	6.38586e-51	PTECs	ndufs7
atp5f12	2.6767e-55	1.1768	0.82	0.637	7.57266e-51	PTECs	atp5f1
2024-06-01	4.60326e-55	0.722142	0.349	0.102	1.30231e-50	PTECs	jun
ap1s13	4.79834e-55	1.08608	0.651	0.369	1.3575e-50	PTECs	ap1s1
tomm20a	5.32378e-55	0.497617	0.426	0.154	1.50615e-50	PTECs	tomm20a
ndufb71	5.8069e-55	0.665792	0.601	0.288	1.64283e-50	PTECs	ndufb7
ndufa14	1.18847e-54	0.809906	0.696	0.408	3.36229e-50	PTECs	ndufa1
cluha3	2.38831e-54	0.652952	0.541	0.231	6.75677e-50	PTECs	cluha
rab11a	2.77647e-54	0.660406	0.499	0.207	7.85492e-50	PTECs	rab11a
ndufb111	5.20175e-54	0.748841	0.581	0.284	1.47163e-49	PTECs	ndufb11
clta3	9.23687e-54	1.01296	0.693	0.393	2.6132e-49	PTECs	clta
zgc:1231051	1.16453e-53	0.493463	0.469	0.175	3.29458e-49	PTECs	zgc:123105
trnD1	1.41386e-53	1.22079	0.678	0.388	3.99996e-49	PTECs	trnD
esrra1	1.58312e-53	0.487842	0.349	0.108	4.4788e-49	PTECs	esrra
afg1la	2.2858e-53	0.25761	0.272	0.07	6.46676e-49	PTECs	afg1la
rca2.11	3.92976e-53	0.998522	0.8	0.569	1.11177e-48	PTECs	rca2.1
wbp1la1	4.26911e-53	0.592212	0.456	0.17	1.20777e-48	PTECs	wbp1la
si:dkeyp-80c12.102	4.81572e-53	0.776736	0.623	0.318	1.36241e-48	PTECs	si:dkeyp-80c12.10
micu21	7.64394e-53	0.443408	0.444	0.16	2.16255e-48	PTECs	micu2
ndufb61	7.83188e-53	0.600895	0.519	0.228	2.21572e-48	PTECs	ndufb6
dlst1	7.8957e-53	0.777172	0.631	0.328	2.23377e-48	PTECs	dlst
ndufa21	1.35249e-52	0.575791	0.581	0.272	3.82634e-48	PTECs	ndufa2
ndufs32	2.88553e-52	0.779489	0.576	0.282	8.16345e-48	PTECs	ndufs3
scp2a1	7.79688e-52	0.714941	0.466	0.179	2.20581e-47	PTECs	scp2a
atp6v1c1b1	9.87094e-52	0.374972	0.364	0.119	2.79259e-47	PTECs	atp6v1c1b
zgc:1935413	1.09255e-51	1.03768	0.793	0.57	3.09093e-47	PTECs	zgc:193541
LOC5692652	1.22497e-51	0.550333	0.347	0.112	3.46557e-47	PTECs	LOC569265
timm13	1.49739e-51	0.32251	0.367	0.12	4.23626e-47	PTECs	timm13
pih1d1	1.518e-51	0.376788	0.297	0.085	4.29458e-47	PTECs	pih1d1
tmem33	2.99888e-51	0.534664	0.471	0.192	8.48414e-47	PTECs	tmem33
mark2b1	3.79726e-51	0.741012	0.561	0.247	1.07428e-46	PTECs	mark2b
atpif1b2	8.82382e-51	0.84366	0.673	0.402	2.49635e-46	PTECs	atpif1b
mccc1	9.06535e-51	0.348555	0.347	0.112	2.56468e-46	PTECs	mccc1
stx3a2	1.02203e-50	0.388913	0.317	0.092	2.89142e-46	PTECs	stx3a
gadd45ga	1.19612e-50	0.494832	0.262	0.069	3.38393e-46	PTECs	gadd45ga
hsp90aa1.2	1.8891e-50	0.954185	0.334	0.104	5.34446e-46	PTECs	hsp90aa1.2
trnS11	2.72581e-50	0.372188	0.284	0.081	7.71159e-46	PTECs	trnS1
mtmr81	6.95677e-50	0.534987	0.471	0.189	1.96814e-45	PTECs	mtmr8
pfkfb2a	1.07901e-49	0.390845	0.269	0.074	3.05263e-45	PTECs	pfkfb2a
kif13ba2	1.38947e-49	0.520578	0.484	0.193	3.93095e-45	PTECs	kif13ba
si:ch211-79e4.42	1.6534e-49	0.43043	0.449	0.164	4.67764e-45	PTECs	si:ch211-79e4.4
cox6a22	2.33954e-49	0.82265	0.763	0.459	6.6188e-45	PTECs	cox6a2
cox7a2a2	3.45886e-49	1.04454	0.643	0.392	9.78547e-45	PTECs	cox7a2a
mrpl38	3.84695e-49	0.378399	0.369	0.127	1.08834e-44	PTECs	mrpl38
sertad2b	3.98002e-49	0.315293	0.279	0.077	1.12599e-44	PTECs	sertad2b
ccdc88c1	5.20457e-49	0.251003	0.267	0.071	1.47242e-44	PTECs	ccdc88c
atp2b1a4	6.24029e-49	0.915728	0.569	0.273	1.76544e-44	PTECs	atp2b1a
grpel1	1.04248e-48	0.47249	0.439	0.169	2.94928e-44	PTECs	grpel1
ghitm	1.16756e-48	0.518423	0.551	0.248	3.30314e-44	PTECs	ghitm
hadhab1	1.21361e-48	0.812745	0.529	0.255	3.43344e-44	PTECs	hadhab
rnaseka1	1.55649e-48	0.719508	0.641	0.34	4.40345e-44	PTECs	rnaseka
bri32	1.79829e-48	0.948291	0.763	0.524	5.08754e-44	PTECs	bri3
edem1	2.89165e-48	0.70003	0.536	0.25	8.18077e-44	PTECs	edem1
ctsa1	3.39552e-48	0.47454	0.613	0.295	9.60626e-44	PTECs	ctsa
prdx62	6.4173e-48	0.775416	0.626	0.324	1.81552e-43	PTECs	prdx6
scarb2a1	8.87163e-48	0.634797	0.404	0.15	2.50987e-43	PTECs	scarb2a
rtn31	9.72657e-48	0.509739	0.454	0.181	2.75174e-43	PTECs	rtn3
ndufs23	1.15173e-47	0.633758	0.554	0.265	3.25837e-43	PTECs	ndufs2
cd2ap3	1.27639e-47	0.458191	0.436	0.162	3.61104e-43	PTECs	cd2ap
blmh	1.46817e-47	0.431675	0.469	0.186	4.1536e-43	PTECs	blmh
si:dkey-56m19.52	2.13641e-47	0.722149	0.399	0.14	6.04412e-43	PTECs	si:dkey-56m19.5
macrod27	2.37885e-47	0.58028	0.623	0.296	6.72999e-43	PTECs	macrod2
snx4	3.77959e-47	0.339985	0.332	0.106	1.06928e-42	PTECs	snx4
nbr1b1	4.3678e-47	0.295795	0.342	0.109	1.23569e-42	PTECs	nbr1b
slc25a121	4.59354e-47	0.443422	0.404	0.153	1.29956e-42	PTECs	slc25a12
si:ch73-281n10.24	5.35726e-47	0.99624	0.678	0.339	1.51562e-42	PTECs	si:ch73-281n10.2
ndufa102	5.57957e-47	0.651022	0.536	0.256	1.57852e-42	PTECs	ndufa10
slirp1	3.02468e-46	0.571174	0.439	0.178	8.55713e-42	PTECs	slirp
yes11	4.82004e-46	0.360938	0.304	0.091	1.36364e-41	PTECs	yes1
tmub1	5.22979e-46	0.574698	0.496	0.221	1.47956e-41	PTECs	tmub1
prdx14	5.90702e-46	1.12236	0.511	0.231	1.67115e-41	PTECs	prdx1
ndufc23	6.34245e-46	0.721349	0.576	0.305	1.79434e-41	PTECs	ndufc2
lmtk21	1.28936e-45	0.370577	0.444	0.172	3.64774e-41	PTECs	lmtk2
slc25a38b	2.38762e-45	0.314503	0.304	0.095	6.75482e-41	PTECs	slc25a38b
cbr1l	4.62795e-45	0.860863	0.471	0.209	1.30929e-40	PTECs	cbr1l
ifrd12	4.80082e-45	0.595104	0.596	0.298	1.3582e-40	PTECs	ifrd1
mat2aa2	6.27617e-45	1.1814	0.778	0.516	1.77559e-40	PTECs	mat2aa
tiparp3	9.95198e-45	0.479859	0.379	0.135	2.81551e-40	PTECs	tiparp
hibadhb	2.33355e-44	0.473167	0.414	0.163	6.60185e-40	PTECs	hibadhb
ndufab1b2	2.92153e-44	0.761137	0.561	0.287	8.26531e-40	PTECs	ndufab1b
gng12a2	3.35444e-44	0.439157	0.424	0.158	9.49004e-40	PTECs	gng12a
tsc22d11	3.55501e-44	0.373229	0.441	0.174	1.00575e-39	PTECs	tsc22d1
atp5ia3	4.70519e-44	0.732432	0.666	0.383	1.33114e-39	PTECs	atp5ia
txn21	5.79217e-44	0.555598	0.489	0.219	1.63866e-39	PTECs	txn2
ptp4a2a	1.00667e-43	0.276551	0.374	0.134	2.84797e-39	PTECs	ptp4a2a
dhfr1	1.211e-43	0.541924	0.359	0.129	3.42605e-39	PTECs	dhfr
hrasa	1.31842e-43	0.468036	0.304	0.099	3.72994e-39	PTECs	hrasa
cox5aa4	1.40943e-43	0.931995	0.776	0.601	3.98741e-39	PTECs	cox5aa
sod11	1.42078e-43	0.956636	0.668	0.429	4.01952e-39	PTECs	sod1
glod51	1.52192e-43	0.466151	0.414	0.163	4.30566e-39	PTECs	glod5
LOC100537077	1.6121e-43	0.279642	0.324	0.106	4.56078e-39	PTECs	LOC100537077
tomm62	1.62607e-43	0.58385	0.546	0.259	4.60032e-39	PTECs	tomm6
aifm1	1.76942e-43	0.43024	0.456	0.192	5.00585e-39	PTECs	aifm1
pank1b	1.82988e-43	0.582977	0.434	0.182	5.17692e-39	PTECs	pank1b
im:71381444	1.88082e-43	0.598645	0.581	0.285	5.32103e-39	PTECs	im:7138144
retsat	2.32505e-43	0.3722	0.344	0.12	6.5778e-39	PTECs	retsat
homeza	2.84373e-43	0.36521	0.292	0.088	8.0452e-39	PTECs	homeza
gfer	4.6381e-43	0.385852	0.254	0.074	1.31217e-38	PTECs	gfer
slc25a55	5.86078e-43	0.818501	0.95	0.91	1.65807e-38	PTECs	slc25a5
aldh2.1	7.09053e-43	0.432448	0.284	0.091	2.00598e-38	PTECs	aldh2.1
timm44	9.36033e-43	0.290986	0.329	0.111	2.64813e-38	PTECs	timm44
decr1	9.46236e-43	0.399983	0.319	0.109	2.677e-38	PTECs	decr1
cd1641	1.81038e-42	0.481198	0.451	0.189	5.12174e-38	PTECs	cd164
atp6v1aa2	1.8157e-42	0.672843	0.628	0.331	5.13679e-38	PTECs	atp6v1aa
fkbp8	1.96046e-42	0.301449	0.344	0.12	5.54635e-38	PTECs	fkbp8
mpc22	2.03929e-42	0.588213	0.504	0.236	5.76937e-38	PTECs	mpc2
pdap1b	2.79307e-42	0.505517	0.416	0.167	7.90188e-38	PTECs	pdap1b
zdhhc6	4.10444e-42	0.381187	0.377	0.14	1.16119e-37	PTECs	zdhhc6
cox4i13	4.63839e-42	0.889507	0.833	0.715	1.31225e-37	PTECs	cox4i1
htatip2	6.55392e-42	0.697011	0.419	0.167	1.85417e-37	PTECs	htatip2
atp6v0d11	8.02145e-42	0.733016	0.686	0.413	2.26935e-37	PTECs	atp6v0d1
fam65a1	8.64073e-42	0.31383	0.317	0.104	2.44455e-37	PTECs	fam65a
higd1a2	9.68647e-42	0.844756	0.678	0.395	2.7404e-37	PTECs	higd1a
slc25a331	2.45466e-41	0.509764	0.414	0.164	6.94449e-37	PTECs	slc25a33
mrps9	2.88408e-41	0.32416	0.312	0.106	8.15936e-37	PTECs	mrps9
cox6b23	3.35447e-41	1.1454	0.798	0.622	9.49012e-37	PTECs	cox6b2
mfn1b1	3.57875e-41	0.251428	0.312	0.103	1.01246e-36	PTECs	mfn1b
arpc1a1	4.47431e-41	0.660802	0.576	0.302	1.26583e-36	PTECs	arpc1a
eif4e1c2	7.5347e-41	0.612562	0.511	0.238	2.13164e-36	PTECs	eif4e1c
arhgef52	1.4181e-40	0.397393	0.384	0.137	4.01196e-36	PTECs	arhgef5
slc25a15a	2.17009e-40	0.264316	0.289	0.091	6.13941e-36	PTECs	slc25a15a
zgc:112056	3.48039e-40	0.541743	0.424	0.181	9.84637e-36	PTECs	zgc:112056
lyrm7	4.26093e-40	0.322483	0.269	0.085	1.20546e-35	PTECs	lyrm7
slc30a1a1	4.63832e-40	0.389419	0.379	0.145	1.31223e-35	PTECs	slc30a1a
ccng11	5.82628e-40	0.684574	0.786	0.558	1.64831e-35	PTECs	ccng1
mrpl112	1.17395e-39	0.575874	0.439	0.192	3.32123e-35	PTECs	mrpl11
serhl	2.72997e-39	0.285515	0.259	0.08	7.72337e-35	PTECs	serhl
rhobtb2a	2.76724e-39	0.393402	0.254	0.077	7.8288e-35	PTECs	rhobtb2a
tpi1b4	4.60925e-39	1.03136	0.718	0.512	1.304e-34	PTECs	tpi1b
ssb3	5.46913e-39	0.555427	0.554	0.272	1.54727e-34	PTECs	ssb
cox8a4	7.73696e-39	0.961172	0.776	0.597	2.18886e-34	PTECs	cox8a
rmdn1	7.8441e-39	0.497918	0.439	0.189	2.21917e-34	PTECs	rmdn1
cyp3c11	7.85072e-39	0.47078	0.464	0.203	2.22105e-34	PTECs	cyp3c1
phactr4a1	9.11107e-39	0.373796	0.359	0.134	2.57761e-34	PTECs	phactr4a
ppargc1b3	9.66627e-39	0.818592	0.608	0.329	2.73469e-34	PTECs	ppargc1b
cdaa3	1.84393e-38	0.544433	0.484	0.208	5.21665e-34	PTECs	cdaa
si:ch73-71c20.5	1.92393e-38	0.337878	0.344	0.127	5.443e-34	PTECs	si:ch73-71c20.5
sdhb1	2.42979e-38	0.608774	0.539	0.283	6.87413e-34	PTECs	sdhb
pmpcb	2.54144e-38	0.325827	0.304	0.106	7.19e-34	PTECs	pmpcb
mrps21	2.59772e-38	0.362021	0.421	0.175	7.3492e-34	PTECs	mrps21
clasp1a2	3.75279e-38	0.370454	0.382	0.146	1.0617e-33	PTECs	clasp1a
ndufb91	5.41268e-38	0.684327	0.571	0.307	1.5313e-33	PTECs	ndufb9
pgam1a2	5.6248e-38	0.718711	0.581	0.323	1.59131e-33	PTECs	pgam1a
si:ch211-132b12.71	5.79986e-38	1.03274	0.501	0.247	1.64084e-33	PTECs	si:ch211-132b12.7
mrpl33	6.53488e-38	0.527217	0.509	0.249	1.84878e-33	PTECs	mrpl33
esd2	7.80877e-38	0.761128	0.464	0.225	2.20918e-33	PTECs	esd
sdha1	7.96953e-38	0.770353	0.601	0.359	2.25466e-33	PTECs	sdha
lclat1	1.39949e-37	0.571784	0.514	0.26	3.9593e-33	PTECs	lclat1
atp6v0ca1	2.77481e-37	0.651662	0.853	0.691	7.85022e-33	PTECs	atp6v0ca
msi2b2	3.51122e-37	0.364143	0.369	0.139	9.9336e-33	PTECs	msi2b
mrps36	3.7714e-37	0.271961	0.342	0.128	1.06697e-32	PTECs	mrps36
vps9d1	5.40285e-37	0.284388	0.277	0.091	1.52852e-32	PTECs	vps9d1
etfa	6.13872e-37	0.400762	0.414	0.178	1.73671e-32	PTECs	etfa
mid1ip1b1	6.43512e-37	0.946152	0.374	0.154	1.82056e-32	PTECs	mid1ip1b
myh101	8.34112e-37	0.251426	0.294	0.098	2.35979e-32	PTECs	myh10
ube2e21	8.93737e-37	0.313421	0.334	0.122	2.52847e-32	PTECs	ube2e2
nup931	1.11773e-36	0.441715	0.382	0.16	3.16216e-32	PTECs	nup93
tbl2	1.46541e-36	0.274989	0.284	0.097	4.1458e-32	PTECs	tbl2
si:ch211-260e23.91	1.53447e-36	0.493239	0.446	0.197	4.34117e-32	PTECs	si:ch211-260e23.9
atp6v1ba2	1.57983e-36	0.606977	0.656	0.367	4.46951e-32	PTECs	atp6v1ba
hspa4a	1.63379e-36	0.484058	0.419	0.178	4.62215e-32	PTECs	hspa4a
si:dkey-78l4.14	1.70402e-36	0.338086	0.377	0.15	4.82084e-32	PTECs	si:dkey-78l4.14
ndel1b	1.81031e-36	0.270303	0.282	0.093	5.12155e-32	PTECs	ndel1b
tob1a3	2.05843e-36	0.439414	0.626	0.342	5.82351e-32	PTECs	tob1a
lias	2.27435e-36	0.304807	0.277	0.092	6.43438e-32	PTECs	lias
st131	2.68952e-36	0.605165	0.616	0.352	7.60891e-32	PTECs	st13
mgst1.21	2.93384e-36	0.410268	0.564	0.284	8.30014e-32	PTECs	mgst1.2
mfn2	2.9822e-36	0.366828	0.339	0.13	8.43696e-32	PTECs	mfn2
slc27a1a1	4.06691e-36	0.293171	0.399	0.164	1.15057e-31	PTECs	slc27a1a
ndufa13	4.13119e-36	0.306829	0.317	0.117	1.16875e-31	PTECs	ndufa13
si:ch211-286b5.51	4.23613e-36	0.37184	0.431	0.188	1.19844e-31	PTECs	si:ch211-286b5.5
zgc:171480	4.405e-36	0.320022	0.362	0.143	1.24622e-31	PTECs	zgc:171480
pdxka3	6.15764e-36	0.410005	0.434	0.19	1.74206e-31	PTECs	pdxka
ccz1	1.1132e-35	0.391946	0.349	0.137	3.14935e-31	PTECs	ccz1
atp5g3b4	2.40273e-35	1.21394	0.813	0.703	6.79757e-31	PTECs	atp5g3b
ndufs12	3.03264e-35	0.516209	0.531	0.283	8.57963e-31	PTECs	ndufs1
emc6	3.09795e-35	0.360587	0.439	0.192	8.76441e-31	PTECs	emc6
wipf2a1	4.24693e-35	0.291965	0.369	0.145	1.2015e-30	PTECs	wipf2a
cltca1	5.47065e-35	0.708219	0.776	0.574	1.5477e-30	PTECs	cltca
prpf38b2	6.19453e-35	0.784581	0.556	0.299	1.7525e-30	PTECs	prpf38b
perp2	6.92955e-35	0.489863	0.411	0.18	1.96044e-30	PTECs	perp
synrg	1.15376e-34	0.425941	0.377	0.155	3.26411e-30	PTECs	synrg
kras2	1.34511e-34	0.462461	0.446	0.205	3.80546e-30	PTECs	kras
mrpl19	1.43594e-34	0.284197	0.292	0.104	4.06242e-30	PTECs	mrpl19
nipsnap21	2.30504e-34	0.515708	0.529	0.282	6.5212e-30	PTECs	nipsnap2
zgc:1232582	2.77088e-34	0.372345	0.439	0.195	7.8391e-30	PTECs	zgc:123258
arhgap10	2.95153e-34	0.299224	0.317	0.116	8.35016e-30	PTECs	arhgap10
mrpl28	3.03101e-34	0.360342	0.421	0.187	8.57503e-30	PTECs	mrpl28
pdhb3	3.1509e-34	0.658192	0.638	0.408	8.9142e-30	PTECs	pdhb
mrpl48	3.83099e-34	0.250833	0.297	0.106	1.08383e-29	PTECs	mrpl48
cyb5r1	3.94752e-34	0.34548	0.352	0.142	1.11679e-29	PTECs	cyb5r1
dldh1	4.37238e-34	0.584759	0.534	0.299	1.23699e-29	PTECs	dldh
net11	4.72948e-34	0.333638	0.267	0.09	1.33802e-29	PTECs	net1
dhrs11	7.40096e-34	0.265779	0.359	0.142	2.09381e-29	PTECs	dhrs1
cox10	7.83246e-34	0.268209	0.309	0.115	2.21588e-29	PTECs	cox10
rps6ka3a1	1.03152e-33	0.5948	0.591	0.33	2.91826e-29	PTECs	rps6ka3a
ctage51	1.08543e-33	0.62146	0.464	0.225	3.07078e-29	PTECs	ctage5
mast42	1.13146e-33	0.361483	0.309	0.112	3.201e-29	PTECs	mast4
wdr83os	1.67115e-33	0.272556	0.344	0.137	4.72785e-29	PTECs	wdr83os
tomm22	3.07362e-33	0.42758	0.394	0.173	8.69559e-29	PTECs	tomm22
lamtor2	3.10928e-33	0.327129	0.382	0.162	8.79646e-29	PTECs	lamtor2
gadd45gip12	4.73401e-33	0.410787	0.491	0.242	1.3393e-28	PTECs	gadd45gip1
zgc:101858	4.85577e-33	0.270671	0.309	0.117	1.37375e-28	PTECs	zgc:101858
coa5	6.63191e-33	0.286073	0.344	0.138	1.87623e-28	PTECs	coa5
ndufv31	6.86153e-33	0.378602	0.521	0.27	1.9412e-28	PTECs	ndufv3
mrps7	7.91344e-33	0.384409	0.364	0.157	2.23879e-28	PTECs	mrps7
etnk17	9.26132e-33	1.04154	0.683	0.46	2.62012e-28	PTECs	etnk1
pdhx	9.46372e-33	0.271153	0.369	0.153	2.67738e-28	PTECs	pdhx
cisd11	1.68894e-32	0.349971	0.411	0.182	4.77818e-28	PTECs	cisd1
zgc:1528301	1.72942e-32	0.534056	0.541	0.29	4.89271e-28	PTECs	zgc:152830
mrpl17	1.99988e-32	0.313527	0.324	0.126	5.65785e-28	PTECs	mrpl17
fam133b1	2.3804e-32	0.587932	0.638	0.37	6.73439e-28	PTECs	fam133b
ndfip1	2.50812e-32	0.577302	0.606	0.372	7.09571e-28	PTECs	ndfip1
sgpp1	3.03658e-32	0.403815	0.332	0.132	8.59078e-28	PTECs	sgpp1
tax1bp3	3.10076e-32	0.288392	0.252	0.085	8.77236e-28	PTECs	tax1bp3
mrpl45	3.39397e-32	0.274985	0.319	0.125	9.60187e-28	PTECs	mrpl45
tmco1	4.25587e-32	0.403374	0.416	0.189	1.20403e-27	PTECs	tmco1
tufm2	4.87119e-32	0.552126	0.509	0.256	1.37811e-27	PTECs	tufm
mgst3b	8.04589e-32	0.543161	0.429	0.209	2.27626e-27	PTECs	mgst3b
rab18b	9.73648e-32	0.267328	0.354	0.143	2.75455e-27	PTECs	rab18b
ewsr1a2	1.36021e-31	0.48173	0.499	0.248	3.84816e-27	PTECs	ewsr1a
lyrm5a	1.45752e-31	0.306477	0.327	0.13	4.12348e-27	PTECs	lyrm5a
cox7a31	1.87406e-31	0.590969	0.551	0.317	5.30191e-27	PTECs	cox7a3
glulb1	3.16913e-31	0.692989	0.539	0.3	8.96579e-27	PTECs	glulb
rtn4a1	4.17481e-31	0.631803	0.658	0.45	1.18109e-26	PTECs	rtn4a
rer1	5.18903e-31	0.394204	0.459	0.223	1.46803e-26	PTECs	rer1
mtch2	6.25293e-31	0.439077	0.569	0.316	1.76902e-26	PTECs	mtch2
sult6b1	7.30138e-31	0.437503	0.362	0.157	2.06563e-26	PTECs	sult6b1
prss162	8.25288e-31	0.269734	0.369	0.153	2.33482e-26	PTECs	prss16
dbi3	1.25146e-30	0.759343	0.733	0.512	3.54051e-26	PTECs	dbi
ppp2cb1	1.60289e-30	0.669639	0.651	0.428	4.53473e-26	PTECs	ppp2cb
slc25a11	1.6029e-30	0.253206	0.304	0.118	4.53477e-26	PTECs	slc25a11
rfk1	2.33499e-30	0.286841	0.394	0.172	6.60593e-26	PTECs	rfk
chpt1	2.36348e-30	0.435105	0.439	0.21	6.68651e-26	PTECs	chpt1
snx3	2.62285e-30	0.502806	0.584	0.33	7.4203e-26	PTECs	snx3
mrps14	2.87457e-30	0.353767	0.411	0.189	8.13244e-26	PTECs	mrps14
rin21	3.6822e-30	0.297855	0.309	0.119	1.04173e-25	PTECs	rin2
tollip1	4.45622e-30	0.431043	0.459	0.221	1.26071e-25	PTECs	tollip
cs1	4.86477e-30	0.680189	0.696	0.508	1.37629e-25	PTECs	cs
elovl1b2	6.1221e-30	0.65568	0.746	0.534	1.732e-25	PTECs	elovl1b
ldhba4	8.62071e-30	0.79383	0.793	0.608	2.43889e-25	PTECs	ldhba
atp11c2	9.23577e-30	0.660661	0.648	0.411	2.61289e-25	PTECs	atp11c
abca1a5	1.0824e-29	0.462832	0.484	0.238	3.06222e-25	PTECs	abca1a
eif5b3	1.15629e-29	0.928118	0.708	0.447	3.27125e-25	PTECs	eif5b
pip4k2ca1	1.50024e-29	0.426262	0.459	0.229	4.24434e-25	PTECs	pip4k2ca
degs12	1.68534e-29	0.614889	0.551	0.327	4.768e-25	PTECs	degs1
LOC1005357651	1.98351e-29	0.444323	0.569	0.326	5.61156e-25	PTECs	LOC100535765
got2b2	2.15457e-29	0.510532	0.491	0.256	6.0955e-25	PTECs	got2b
pptc7b	2.64197e-29	0.318224	0.307	0.121	7.4744e-25	PTECs	pptc7b
pet100	3.59667e-29	0.266506	0.339	0.142	1.01753e-24	PTECs	pet100
ccdc471	4.7279e-29	0.4552	0.471	0.25	1.33757e-24	PTECs	ccdc47
snx171	5.68793e-29	0.548029	0.576	0.334	1.60917e-24	PTECs	snx17
znf622	6.97803e-29	0.290698	0.401	0.179	1.97415e-24	PTECs	znf622
tkfc	7.30273e-29	0.261373	0.347	0.148	2.06602e-24	PTECs	tkfc
atp2b41	7.63771e-29	0.375692	0.409	0.187	2.16079e-24	PTECs	atp2b4
bcap31	8.33334e-29	0.273169	0.362	0.157	2.35758e-24	PTECs	bcap31
iscub2	1.28269e-28	0.284258	0.362	0.155	3.62887e-24	PTECs	iscub
park72	1.79937e-28	0.417405	0.446	0.223	5.0906e-24	PTECs	park7
chchd1	2.6161e-28	0.283934	0.312	0.127	7.40122e-24	PTECs	chchd1
pam16	2.77338e-28	0.30195	0.349	0.149	7.84617e-24	PTECs	pam16
ywhae14	3.83563e-28	0.681876	0.758	0.57	1.08514e-23	PTECs	ywhae1
uqcrc2a	5.82997e-28	0.438213	0.421	0.211	1.64936e-23	PTECs	uqcrc2a
enosf11	7.02332e-28	0.342772	0.397	0.183	1.98697e-23	PTECs	enosf1
mrpl57	7.03617e-28	0.303741	0.317	0.132	1.9906e-23	PTECs	mrpl57
eif4ebp3	1.25008e-27	0.749741	0.279	0.115	3.53659e-23	PTECs	eif4ebp3
snx9b2	1.49134e-27	0.328525	0.511	0.271	4.21914e-23	PTECs	snx9b
tmbim4	1.96231e-27	0.366126	0.454	0.23	5.55156e-23	PTECs	tmbim4
lipea	2.22691e-27	0.323047	0.299	0.121	6.30014e-23	PTECs	lipea
iqgap22	2.85037e-27	0.322896	0.384	0.171	8.06398e-23	PTECs	iqgap2
hint13	3.69992e-27	0.435183	0.569	0.326	1.04674e-22	PTECs	hint1
si:ch211-122f10.41	4.70948e-27	0.40256	0.334	0.146	1.33236e-22	PTECs	si:ch211-122f10.4
coa3a	7.05631e-27	0.343701	0.347	0.154	1.9963e-22	PTECs	coa3a
si:dkeyp-27c8.2	1.63776e-26	0.589836	0.354	0.163	4.63339e-22	PTECs	si:dkeyp-27c8.2
calm2a2	2.08484e-26	0.592199	0.579	0.347	5.89821e-22	PTECs	calm2a
pdk2b3	3.2616e-26	0.528896	0.469	0.249	9.22738e-22	PTECs	pdk2b
tars1	4.38076e-26	0.797553	0.524	0.304	1.23936e-21	PTECs	tars
mavs3	4.86984e-26	0.367744	0.476	0.246	1.37773e-21	PTECs	mavs
abcf12	5.02535e-26	0.498582	0.618	0.373	1.42172e-21	PTECs	abcf1
zgc:171967	6.42108e-26	0.296678	0.352	0.155	1.81659e-21	PTECs	zgc:171967
lgals9l32	6.82578e-26	0.511131	0.534	0.296	1.93108e-21	PTECs	lgals9l3
tmem9b1	7.29824e-26	0.376727	0.426	0.215	2.06475e-21	PTECs	tmem9b
erlin21	7.69792e-26	0.337101	0.372	0.172	2.17782e-21	PTECs	erlin2
nmt1a1	9.02194e-26	0.353907	0.409	0.196	2.5524e-21	PTECs	nmt1a
polr1a2	1.1995e-25	0.268987	0.394	0.182	3.39351e-21	PTECs	polr1a
cox7a2b2	1.83064e-25	0.375595	0.566	0.322	5.17905e-21	PTECs	cox7a2b
tfb2m	2.18186e-25	0.273076	0.309	0.133	6.1727e-21	PTECs	tfb2m
cox141	1.35344e-24	0.356485	0.431	0.225	3.82901e-20	PTECs	cox14
golga41	1.36805e-24	0.285215	0.397	0.184	3.87035e-20	PTECs	golga4
ifi303	1.58889e-24	1.20479	0.451	0.251	4.49512e-20	PTECs	ifi30
timm23a	1.8376e-24	0.273837	0.324	0.145	5.19875e-20	PTECs	timm23a
picalma1	2.3808e-24	0.300502	0.469	0.245	6.73552e-20	PTECs	picalma
chchd6b	2.52026e-24	0.329029	0.439	0.227	7.13008e-20	PTECs	chchd6b
nufip2	2.77881e-24	0.41528	0.501	0.28	7.86153e-20	PTECs	nufip2
slc25a3b1	2.9499e-24	0.662261	0.848	0.759	8.34555e-20	PTECs	slc25a3b
sars2	4.32851e-24	0.515584	0.471	0.257	1.22458e-19	PTECs	sars
tp53inp1	4.55169e-24	0.431376	0.327	0.146	1.28772e-19	PTECs	tp53inp1
acss1	6.49047e-24	0.334142	0.307	0.135	1.83622e-19	PTECs	acss1
slc16a32	6.66519e-24	0.46261	0.274	0.112	1.88565e-19	PTECs	slc16a3
fam210aa	6.88942e-24	0.339776	0.282	0.121	1.94909e-19	PTECs	fam210aa
atp6v1g12	7.40875e-24	0.517428	0.658	0.428	2.09601e-19	PTECs	atp6v1g1
mrpl40	1.91766e-23	0.305668	0.309	0.137	5.42525e-19	PTECs	mrpl40
c1qbp2	2.17344e-23	0.338518	0.479	0.258	6.14889e-19	PTECs	c1qbp
txndc17	2.40335e-23	0.270965	0.312	0.14	6.79932e-19	PTECs	txndc17
hsd17b12b	3.25832e-23	0.373458	0.324	0.147	9.21812e-19	PTECs	hsd17b12b
sdr16c5b2	3.61048e-23	0.322524	0.436	0.227	1.02144e-18	PTECs	sdr16c5b
fuca22	3.90423e-23	0.314288	0.516	0.284	1.10454e-18	PTECs	fuca2
eif1axb1	5.70278e-23	0.434608	0.663	0.446	1.61337e-18	PTECs	eif1axb
nfyc2	6.92976e-23	0.380057	0.481	0.267	1.9605e-18	PTECs	nfyc
emc1	6.98948e-23	0.269481	0.362	0.178	1.97739e-18	PTECs	emc1
lrpprc3	7.893e-23	0.267925	0.377	0.181	2.23301e-18	PTECs	lrpprc
mrpl20	9.99807e-23	0.278718	0.259	0.105	2.82855e-18	PTECs	mrpl20
mrps18a1	1.43898e-22	0.427117	0.414	0.216	4.07103e-18	PTECs	mrps18a
acadvl1	1.60081e-22	0.339977	0.486	0.266	4.52886e-18	PTECs	acadvl
idh3g1	1.89473e-22	0.344339	0.392	0.201	5.36039e-18	PTECs	idh3g
ppp4cb	3.62024e-22	0.272515	0.451	0.24	1.0242e-17	PTECs	ppp4cb
vmp11	4.11488e-22	0.345422	0.454	0.239	1.16414e-17	PTECs	vmp1
prkag11	6.43144e-22	0.453148	0.564	0.347	1.81952e-17	PTECs	prkag1
mrpl27	7.97565e-22	0.284439	0.302	0.138	2.25639e-17	PTECs	mrpl27
mdh23	9.37689e-22	0.726533	0.681	0.542	2.65282e-17	PTECs	mdh2
mrpl24	1.35575e-21	0.359168	0.347	0.166	3.83554e-17	PTECs	mrpl24
mrpl32	2.08636e-21	0.298647	0.406	0.209	5.90251e-17	PTECs	mrpl32
psmb52	2.66189e-21	0.346685	0.511	0.295	7.53075e-17	PTECs	psmb5
nars1	2.67335e-21	0.681887	0.618	0.419	7.56316e-17	PTECs	nars
slc25a36a1	2.8446e-21	0.263296	0.374	0.186	8.04766e-17	PTECs	slc25a36a
csnk1g2a1	3.43844e-21	0.255606	0.466	0.259	9.7277e-17	PTECs	csnk1g2a
ap3d1	3.75396e-21	0.271664	0.426	0.228	1.06203e-16	PTECs	ap3d1
si:dkey-7j14.63	4.00889e-21	0.325069	0.484	0.279	1.13416e-16	PTECs	si:dkey-7j14.6
fundc21	4.1117e-21	0.366996	0.499	0.297	1.16324e-16	PTECs	fundc2
ccnt2a	4.34386e-21	0.253399	0.416	0.216	1.22892e-16	PTECs	ccnt2a
rhoca2	4.38691e-21	0.254281	0.404	0.199	1.2411e-16	PTECs	rhoca
cry1ba5	4.93753e-21	0.277935	0.491	0.274	1.39688e-16	PTECs	cry1ba
cox6a13	5.1288e-21	0.743594	0.713	0.573	1.45099e-16	PTECs	cox6a1
si:ch1073-174d20.2	7.72523e-21	0.382771	0.272	0.12	2.18554e-16	PTECs	si:ch1073-174d20.2
mt-rnr24	8.80408e-21	0.935384	1	1	2.49076e-16	PTECs	mt-rnr2
mrpl54	1.09006e-20	0.252424	0.287	0.129	3.0839e-16	PTECs	mrpl54
atp6v1h2	1.45134e-20	0.381937	0.531	0.324	4.10598e-16	PTECs	atp6v1h
si:dkey-17e16.10	1.99992e-20	0.302576	0.397	0.203	5.65797e-16	PTECs	si:dkey-17e16.10
timm17a1	2.11697e-20	0.382597	0.491	0.303	5.98912e-16	PTECs	timm17a
coq91	2.24071e-20	0.325804	0.397	0.212	6.33921e-16	PTECs	coq9
apooa2	2.67049e-20	0.323392	0.327	0.161	7.55508e-16	PTECs	apooa
psmd31	3.98204e-20	0.355555	0.529	0.314	1.12656e-15	PTECs	psmd3
mrps5	4.20376e-20	0.280003	0.309	0.145	1.18929e-15	PTECs	mrps5
yars	4.43881e-20	0.325558	0.297	0.139	1.25578e-15	PTECs	yars
srd5a2a1	4.60882e-20	0.300215	0.397	0.196	1.30388e-15	PTECs	srd5a2a
si:dkey-201c1.22	4.64652e-20	0.286302	0.269	0.117	1.31455e-15	PTECs	si:dkey-201c1.2
LOC110437713	4.69322e-20	0.273137	0.267	0.116	1.32776e-15	PTECs	LOC110437713
mars	5.47456e-20	0.326637	0.307	0.148	1.54881e-15	PTECs	mars
mrpl9	5.5624e-20	0.265217	0.267	0.119	1.57366e-15	PTECs	mrpl9
mrps11	6.56583e-20	0.251715	0.282	0.127	1.85754e-15	PTECs	mrps11
vac14	8.76026e-20	0.283144	0.252	0.109	2.47836e-15	PTECs	vac14
csnk1g2b1	9.26604e-20	0.251976	0.509	0.29	2.62146e-15	PTECs	csnk1g2b
pgk11	1.27284e-19	0.655853	0.751	0.584	3.601e-15	PTECs	pgk1
prelid3b1	1.72932e-19	0.680969	0.584	0.391	4.89242e-15	PTECs	prelid3b
acbd3	1.8706e-19	0.251095	0.439	0.238	5.29212e-15	PTECs	acbd3
gsk3b	3.76705e-19	0.336256	0.501	0.294	1.06574e-14	PTECs	gsk3b
ncl12	4.18043e-19	0.278993	0.394	0.211	1.18268e-14	PTECs	ncl1
idh26	5.08171e-19	0.586189	0.736	0.559	1.43767e-14	PTECs	idh2
pafah1b1b	6.50505e-19	0.317646	0.534	0.338	1.84034e-14	PTECs	pafah1b1b
afg3l2	7.44351e-19	0.526755	0.322	0.161	2.10584e-14	PTECs	afg3l2
kif5ba	8.41827e-19	0.418761	0.591	0.413	2.38161e-14	PTECs	kif5ba
fkbp1aa4	1.0034e-18	0.433725	0.763	0.586	2.83873e-14	PTECs	fkbp1aa
mapkapk2a1	1.14318e-18	0.465213	0.524	0.33	3.23416e-14	PTECs	mapkapk2a
mrpl161	1.36501e-18	0.311327	0.389	0.21	3.86175e-14	PTECs	mrpl16
minos12	1.69442e-18	0.290131	0.436	0.253	4.79369e-14	PTECs	minos1
LOC1018844514	1.6948e-18	0.483297	0.601	0.426	4.79476e-14	PTECs	LOC101884451
ap2s1	1.73906e-18	0.412242	0.594	0.393	4.91999e-14	PTECs	ap2s1
ubqln41	1.85961e-18	0.337459	0.574	0.383	5.26102e-14	PTECs	ubqln4
sepw2a1	1.92334e-18	0.472518	0.591	0.395	5.44132e-14	PTECs	sepw2a
pdk3a	1.97838e-18	0.263588	0.329	0.162	5.59704e-14	PTECs	pdk3a
gpatch41	2.43964e-18	0.263518	0.272	0.124	6.902e-14	PTECs	gpatch4
dap3	2.60254e-18	0.391324	0.491	0.289	7.36284e-14	PTECs	dap
nnt3	2.84093e-18	0.466186	0.511	0.333	8.03727e-14	PTECs	nnt
elovl51	2.882e-18	0.293947	0.444	0.242	8.15347e-14	PTECs	elovl5
slc33a1	3.01646e-18	0.258439	0.257	0.116	8.53386e-14	PTECs	slc33a1
scpep11	4.05873e-18	0.340327	0.499	0.307	1.14826e-13	PTECs	scpep1
ankzf1	5.14243e-18	0.266617	0.267	0.122	1.45484e-13	PTECs	ankzf1
chmp5b1	5.71511e-18	0.273642	0.544	0.339	1.61686e-13	PTECs	chmp5b
sptlc2b1	5.97042e-18	0.545378	0.456	0.28	1.68909e-13	PTECs	sptlc2b
edf1	6.60616e-18	0.368251	0.616	0.458	1.86895e-13	PTECs	edf1
stau1	7.88104e-18	0.346166	0.394	0.215	2.22962e-13	PTECs	stau1
fkbp41	7.94551e-18	0.259653	0.367	0.194	2.24786e-13	PTECs	fkbp4
atp6v1f2	1.05899e-17	0.394616	0.536	0.336	2.99599e-13	PTECs	atp6v1f
tex22	1.13348e-17	0.422016	0.494	0.3	3.20673e-13	PTECs	tex2
skp12	1.16116e-17	0.395407	0.716	0.549	3.28503e-13	PTECs	skp1
nabp1a	1.20483e-17	0.363572	0.322	0.163	3.40859e-13	PTECs	nabp1a
arf2b2	1.67319e-17	0.391626	0.638	0.431	4.73363e-13	PTECs	arf2b
trappc1	1.75644e-17	0.286031	0.416	0.235	4.96913e-13	PTECs	trappc1
ppifb1	2.13138e-17	0.496531	0.491	0.315	6.02988e-13	PTECs	ppifb
stt3b3	2.61278e-17	0.379388	0.551	0.363	7.39181e-13	PTECs	stt3b
tomm70a	3.53654e-17	0.294237	0.449	0.26	1.00052e-12	PTECs	tomm70a
ND61	3.92801e-17	0.865359	0.279	0.152	1.11127e-12	PTECs	ND6
dynll11	4.11083e-17	0.455153	0.536	0.354	1.16299e-12	PTECs	dynll1
acp11	4.738e-17	0.267716	0.364	0.204	1.34043e-12	PTECs	acp1
rbx11	4.88604e-17	0.309887	0.641	0.454	1.38231e-12	PTECs	rbx1
psmd61	5.30196e-17	0.308343	0.414	0.235	1.49998e-12	PTECs	psmd6
fam43a3	6.09168e-17	0.370855	0.431	0.252	1.7234e-12	PTECs	fam43a
hacd23	7.22455e-17	0.332599	0.421	0.246	2.0439e-12	PTECs	hacd2
ifrd2	7.38133e-17	0.303226	0.401	0.227	2.08825e-12	PTECs	ifrd2
zc3h151	8.64902e-17	0.258786	0.464	0.272	2.44689e-12	PTECs	zc3h15
kars3	1.16661e-16	1.01338	0.623	0.435	3.30045e-12	PTECs	kars
ap2m1b1	1.24625e-16	0.307162	0.491	0.303	3.52577e-12	PTECs	ap2m1b
usp103	2.96221e-16	0.323256	0.611	0.394	8.38039e-12	PTECs	usp10
ywhabb3	3.31767e-16	0.376161	0.753	0.567	9.38602e-12	PTECs	ywhabb
LOC100537708	4.78775e-16	0.270799	0.489	0.302	1.3545e-11	PTECs	LOC100537708
aimp12	6.4175e-16	0.251507	0.411	0.235	1.81557e-11	PTECs	aimp1
vapal	6.56195e-16	0.253904	0.449	0.263	1.85644e-11	PTECs	vapal
osbpl91	9.43998e-16	0.36628	0.643	0.447	2.67066e-11	PTECs	osbpl9
lpgat11	9.72314e-16	0.567942	0.521	0.36	2.75077e-11	PTECs	lpgat1
eif2s23	1.09968e-15	0.367589	0.763	0.584	3.1111e-11	PTECs	eif2s2
cnbpa2	1.25594e-15	0.283507	0.556	0.344	3.55317e-11	PTECs	cnbpa
pip5k1bb2	2.24367e-15	0.277054	0.344	0.181	6.34757e-11	PTECs	pip5k1bb
shfm11	2.45442e-15	0.255215	0.524	0.336	6.94379e-11	PTECs	shfm1
mroh11	6.6992e-15	0.261724	0.364	0.201	1.89527e-10	PTECs	mroh1
bud311	8.12701e-15	0.318425	0.489	0.31	2.29921e-10	PTECs	bud31
tmem2583	1.42103e-14	0.424355	0.663	0.513	4.02024e-10	PTECs	tmem258
ndufs8a2	1.92898e-14	0.331536	0.549	0.379	5.45729e-10	PTECs	ndufs8a
gadd45ab1	2.01591e-14	0.375028	0.367	0.208	5.70322e-10	PTECs	gadd45ab
vps352	2.09444e-14	0.350711	0.574	0.391	5.92539e-10	PTECs	vps35
atp2a2b3	2.64739e-14	0.284935	0.509	0.326	7.48973e-10	PTECs	atp2a2b
etf1b3	2.8271e-14	0.282986	0.613	0.421	7.99814e-10	PTECs	etf1b
vamp3	5.8152e-14	0.311291	0.529	0.37	1.64518e-09	PTECs	vamp3
zgc:1119861	1.48851e-13	0.269039	0.531	0.371	4.21114e-09	PTECs	zgc:111986
ubb2	2.289e-13	0.655519	0.666	0.536	6.47582e-09	PTECs	ubb
atp6v1d2	3.18382e-13	0.313822	0.541	0.371	9.00736e-09	PTECs	atp6v1d
hspa54	6.65581e-13	0.35769	0.608	0.44	1.883e-08	PTECs	hspa5
tuba8l5	9.86327e-13	0.381322	0.696	0.502	2.79042e-08	PTECs	tuba8l
riok31	1.29006e-12	0.282478	0.344	0.204	3.6497e-08	PTECs	riok3
txnrd12	1.36212e-12	0.347907	0.626	0.461	3.85356e-08	PTECs	txnrd1
calm2b4	1.83085e-12	0.263831	0.706	0.497	5.17966e-08	PTECs	calm2b
hars1	2.0255e-12	0.251925	0.337	0.196	5.73035e-08	PTECs	hars
pgam1b1	2.70365e-12	0.312767	0.479	0.308	7.64891e-08	PTECs	pgam1b
gtpbp1	1.92718e-11	0.4633	0.274	0.157	5.45219e-07	PTECs	gtpbp1
agpat43	4.42229e-11	0.494389	0.329	0.208	1.25111e-06	PTECs	agpat4
znf106a	2.57735e-10	0.250215	0.284	0.168	7.29158e-06	PTECs	znf106a
nup501	2.67224e-10	0.251113	0.374	0.235	7.56004e-06	PTECs	nup50
txn4	2.99335e-10	0.822938	0.401	0.268	8.46848e-06	PTECs	txn
zgc:865993	4.42717e-10	0.445751	0.676	0.574	1.25249e-05	PTECs	zgc:86599
hexb2	4.80606e-10	0.251442	0.409	0.278	1.35968e-05	PTECs	hexb
arf2a1	5.49696e-10	0.284435	0.628	0.503	1.55514e-05	PTECs	arf2a
eprs1	9.34014e-10	0.286322	0.392	0.254	2.64242e-05	PTECs	eprs
ndfip25	9.48218e-10	0.364411	0.594	0.444	2.6826e-05	PTECs	ndfip2
eif4ebp22	1.13318e-09	0.384543	0.746	0.615	3.20589e-05	PTECs	eif4ebp2
glrx7	2.32309e-09	0.447393	0.683	0.567	6.57224e-05	PTECs	glrx
bzw1a3	2.68673e-09	0.26813	0.596	0.437	7.60104e-05	PTECs	bzw1a
aimp22	5.11539e-09	0.301703	0.486	0.338	0.00014472	PTECs	aimp2
psmd72	5.59116e-09	0.285095	0.579	0.419	0.00015818	PTECs	psmd7
gdi23	9.06685e-08	0.280567	0.756	0.678	0.0025651	PTECs	gdi2
mtdha3	1.35527e-07	0.268978	0.691	0.577	0.00383419	PTECs	mtdha
add11	1.62423e-07	0.425958	0.436	0.33	0.0045951	PTECs	add1
st3gal3a2	3.32273e-07	0.263634	0.459	0.344	0.00940033	PTECs	st3gal3a
nfe2l2a1	2.64975e-06	0.284667	0.708	0.604	0.0749641	PTECs	nfe2l2a
vdac22	4.20881e-06	0.323434	0.796	0.709	0.119071	PTECs	vdac2
rcan1a1	2.48755e-05	0.351945	0.282	0.201	0.703752	PTECs	rcan1a
calm3b3	2.71236e-05	0.283964	0.713	0.603	0.767353	PTECs	calm3b
ND4L1	0.00476406	1.7391	0.314	0.32	1	PTECs	ND4L

## Sheet: KMSCs
	p_val	avg_log2FC	pct.1	pct.2	p_val_adj	cluster	gene
si:ch211-14a17.10	0	7.6529	0.988	0.095	0	KMSCs	si:ch211-14a17.10
si:dkey-203a12.8	0	7.35617	0.987	0.144	0	KMSCs	si:dkey-203a12.8
si:dkey-77g12.1	0	7.12799	0.959	0.117	0	KMSCs	si:dkey-77g12.1
si:dkey-203a12.4	0	6.93489	0.987	0.111	0	KMSCs	si:dkey-203a12.4
si:dkey-203a12.2	0	6.9047	0.997	0.198	0	KMSCs	si:dkey-203a12.2
si:dkey-203a12.6	0	6.88366	0.985	0.111	0	KMSCs	si:dkey-203a12.6
si:dkey-203a12.3	0	6.59853	0.995	0.135	0	KMSCs	si:dkey-203a12.3
LOC101886910	0	6.54905	0.956	0.066	0	KMSCs	LOC101886910
si:dkeyp-75b4.10	0	6.53657	0.988	0.063	0	KMSCs	si:dkeyp-75b4.10
si:dkey-77g12.4	0	6.47151	0.993	0.075	0	KMSCs	si:dkey-77g12.4
cst14b.2	0	6.44983	0.973	0.155	0	KMSCs	cst14b.2
si:dkey-203a12.7	0	6.38915	0.968	0.07	0	KMSCs	si:dkey-203a12.7
si:zfos-2330d3.6	0	6.3605	0.968	0.043	0	KMSCs	si:zfos-2330d3.6
si:dkey-203a12.5	0	6.22979	0.982	0.085	0	KMSCs	si:dkey-203a12.5
si:zfos-2330d3.8	0	6.08711	0.992	0.069	0	KMSCs	si:zfos-2330d3.8
LOC110438970	0	5.83334	0.979	0.096	0	KMSCs	LOC110438970
si:ch1073-110a20.3	0	5.40582	0.982	0.052	0	KMSCs	si:ch1073-110a20.3
si:ch1073-110a20.1	0	5.15478	0.964	0.027	0	KMSCs	si:ch1073-110a20.1
si:ch1073-376c22.1	0	5.1283	0.973	0.032	0	KMSCs	si:ch1073-376c22.1
si:ch1073-110a20.2	0	5.11353	0.962	0.021	0	KMSCs	si:ch1073-110a20.2
si:ch1073-67j19.1	0	4.99119	0.809	0.136	0	KMSCs	si:ch1073-67j19.1
itln1	0	4.51621	0.943	0.038	0	KMSCs	itln1
c3a.4	0	4.33468	0.937	0.017	0	KMSCs	c3a.4
timp4.21	0	4.13322	0.942	0.114	0	KMSCs	timp4.2
ccl34b.9	0	4.08504	0.909	0.017	0	KMSCs	ccl34b.9
si:zfos-2330d3.1	0	4.07932	0.924	0.019	0	KMSCs	si:zfos-2330d3.1
LOC555374	0	4.03925	0.829	0.011	0	KMSCs	LOC555374
agr2	0	3.8175	0.773	0.047	0	KMSCs	agr2
LOC1104377311	0	3.46699	0.934	0.131	0	KMSCs	LOC110437731
pdia2	0	3.35552	0.808	0.041	0	KMSCs	pdia2
LOC100332723	0	3.29444	0.9	0.006	0	KMSCs	LOC100332723
viml	0	3.22524	0.922	0.018	0	KMSCs	viml
si:ch211-214p16.11	0	3.17838	0.978	0.25	0	KMSCs	si:ch211-214p16.1
cfh1	0	2.99	0.951	0.354	0	KMSCs	cfh
LOC108182775	0	2.98739	0.768	0.004	0	KMSCs	LOC108182775
cfi	0	2.92475	0.855	0.008	0	KMSCs	cfi
si:ch211-194m7.5	0	2.81656	0.775	0.005	0	KMSCs	si:ch211-194m7.5
LOC100331492	0	2.76493	0.823	0.01	0	KMSCs	LOC100331492
si:ch73-359m17.2	0	2.74181	0.682	0.005	0	KMSCs	si:ch73-359m17.2
si:ch211-194m7.8	0	2.70256	0.795	0.011	0	KMSCs	si:ch211-194m7.8
zgc:158852	0	2.69735	0.702	0.12	0	KMSCs	zgc:158852
gata2a	0	2.6966	0.859	0.021	0	KMSCs	gata2a
clca5.2	0	2.54861	0.756	0.003	0	KMSCs	clca5.2
LOC110437886	0	2.43912	0.741	0.003	0	KMSCs	LOC110437886
wu:fj11g02	0	2.3549	0.534	0.009	0	KMSCs	wu:fj11g02
si:ch211-214p16.2	0	2.35299	0.804	0.075	0	KMSCs	si:ch211-214p16.2
cd81a1	0	2.3121	0.914	0.459	0	KMSCs	cd81a
LOC108179162	0	2.30924	0.711	0.005	0	KMSCs	LOC108179162
nfe21	0	2.30002	0.86	0.108	0	KMSCs	nfe2
LOC110438407	0	2.22515	0.682	0.002	0	KMSCs	LOC110438407
zgc:1584461	0	2.18134	0.916	0.334	0	KMSCs	zgc:158446
ssr31	0	2.01723	0.799	0.405	0	KMSCs	ssr3
gyg1a1	0	1.99621	0.8	0.364	0	KMSCs	gyg1a
cd59	0	1.96377	0.622	0.013	0	KMSCs	cd59
calm1b2	0	1.78008	0.951	0.498	0	KMSCs	calm1b
ca61	0	1.69423	0.82	0.31	0	KMSCs	ca6
gcnt3	0	1.57757	0.648	0.047	0	KMSCs	gcnt3
xbp11	0	1.42912	0.957	0.656	0	KMSCs	xbp1
def6c	0	1.42171	0.607	0.061	0	KMSCs	def6c
cfp1	0	1.38559	0.815	0.193	0	KMSCs	cfp
dok3	0	1.38231	0.57	0.019	0	KMSCs	dok3
hlx12	0	1.37816	0.818	0.328	0	KMSCs	hlx1
h6pd	0	1.37736	0.553	0.062	0	KMSCs	h6pd
clstn1	0	1.36961	0.493	0.015	0	KMSCs	clstn1
LOC795797	0	1.29123	0.431	0.001	0	KMSCs	LOC795797
scin2	0	1.25278	0.714	0.115	0	KMSCs	scin
LOC1039094521	0	1.21256	0.574	0.037	0	KMSCs	LOC103909452
si:zfos-1425h8.12	0	1.20419	0.623	0.079	0	KMSCs	si:zfos-1425h8.1
svila	0	1.16857	0.722	0.263	0	KMSCs	svila
LOC101883382	0	1.02328	0.334	0.034	0	KMSCs	LOC101883382
qsox1	0	1.00283	0.459	0.039	0	KMSCs	qsox1
muc2.1	0	0.950182	0.374	0.003	0	KMSCs	muc2.1
osmr	0	0.946001	0.329	0.018	0	KMSCs	osmr
rbp7b	0	0.887455	0.357	0.003	0	KMSCs	rbp7b
creb3l1	0	0.877021	0.362	0.005	0	KMSCs	creb3l1
LOC110439800	0	0.86506	0.401	0.014	0	KMSCs	LOC110439800
doc2b	0	0.849186	0.352	0.039	0	KMSCs	doc2b
LOC101885769	0	0.820068	0.346	0.044	0	KMSCs	LOC101885769
anks1b	0	0.811769	0.395	0.068	0	KMSCs	anks1b
LOC103911612	0	0.795495	0.347	0.022	0	KMSCs	LOC103911612
LOC100330563	0	0.781675	0.329	0.002	0	KMSCs	LOC100330563
LOC100149241	0	0.688965	0.361	0.051	0	KMSCs	LOC100149241
rrbp1b	0	0.645369	0.268	0.036	0	KMSCs	rrbp1b
gfi1ab	0	0.583012	0.267	0.026	0	KMSCs	gfi1ab
mylk5	0	0.552431	0.286	0.041	0	KMSCs	mylk5
rab3ab	0	0.539005	0.267	0.005	0	KMSCs	rab3ab
p4hb2	6.06329e-305	1.45464	0.889	0.56	1.71537e-300	KMSCs	p4hb
LOC1001508821	2.40537e-302	0.95318	0.49	0.121	6.80502e-298	KMSCs	LOC100150882
sec61g1	1.41349e-297	1.3519	0.918	0.668	3.9989e-293	KMSCs	sec61g
ly753	2.87905e-281	1.05715	0.625	0.224	8.14513e-277	KMSCs	ly75
samsn1b2	1.34495e-278	0.862779	0.475	0.123	3.80501e-274	KMSCs	samsn1b
fam107b1	1.35868e-273	1.25573	0.866	0.444	3.84383e-269	KMSCs	fam107b
grap2b1	2.3888e-272	1.09925	0.734	0.328	6.75815e-268	KMSCs	grap2b
myh11a2	1.02471e-264	1.04582	0.831	0.377	2.899e-260	KMSCs	myh11a
stx11a1	1.52506e-263	1.16504	0.865	0.457	4.31455e-259	KMSCs	stx11a
heatr5a	9.01714e-251	0.574446	0.351	0.077	2.55104e-246	KMSCs	heatr5a
socs3a1	3.33454e-249	1.35464	0.822	0.394	9.43374e-245	KMSCs	socs3a
myofl1	7.77671e-242	0.732236	0.373	0.085	2.20011e-237	KMSCs	myofl
unc13d2	3.33822e-237	1.12255	0.773	0.411	9.44416e-233	KMSCs	unc13d
pdlim1	2.36289e-235	0.817884	0.566	0.202	6.68486e-231	KMSCs	pdlim1
si:ch73-233k15.2	3.67572e-233	0.550076	0.257	0.045	1.0399e-228	KMSCs	si:ch73-233k15.2
si:ch73-237c6.11	8.08052e-233	0.787695	0.464	0.133	2.28606e-228	KMSCs	si:ch73-237c6.1
slc7a3a1	8.6223e-233	1.39287	0.839	0.453	2.43933e-228	KMSCs	slc7a3a
rpl141	2.41041e-231	0.876296	0.988	0.93	6.81929e-227	KMSCs	rpl14
serp11	5.69882e-226	1.29399	0.618	0.276	1.61225e-221	KMSCs	serp1
kcnk5b	1.0778e-213	0.603245	0.256	0.049	3.04919e-209	KMSCs	kcnk5b
cfhl2	2.72167e-193	0.946461	0.273	0.06	7.69987e-189	KMSCs	cfhl2
LOC101885714	8.5294e-191	0.48688	0.262	0.054	2.41305e-186	KMSCs	LOC101885714
pdia31	6.72308e-189	1.26775	0.802	0.534	1.90203e-184	KMSCs	pdia3
camk2g2	7.05494e-188	0.986513	0.705	0.387	1.99591e-183	KMSCs	camk2g2
dhrs13a.1	4.73446e-184	0.663212	0.387	0.116	1.33943e-179	KMSCs	dhrs13a.1
rgs3a	1.84765e-181	0.738128	0.342	0.092	5.22719e-177	KMSCs	rgs3a
sec61b1	7.50389e-176	0.998916	0.73	0.451	2.12293e-171	KMSCs	sec61b
ssr21	8.82922e-174	1.29969	0.764	0.498	2.49787e-169	KMSCs	ssr2
si:ch211-136m16.81	2.91667e-170	0.982845	0.871	0.471	8.25156e-166	KMSCs	si:ch211-136m16.8
cbfa2t32	3.71002e-170	0.658329	0.563	0.223	1.0496e-165	KMSCs	cbfa2t3
galnt12	5.77868e-170	0.482128	0.292	0.074	1.63485e-165	KMSCs	galnt12
kbtbd111	8.40137e-166	0.704451	0.303	0.081	2.37683e-161	KMSCs	kbtbd11
plcl11	5.89474e-165	0.408037	0.27	0.062	1.66768e-160	KMSCs	plcl1
nfil3-52	2.54033e-164	1.12392	0.603	0.279	7.18684e-160	KMSCs	nfil3-5
eef1a1l11	1.6361e-159	0.567844	0.993	0.95	4.6287e-155	KMSCs	eef1a1l1
nucb2b	5.80942e-159	0.613981	0.322	0.095	1.64354e-154	KMSCs	nucb2b
ssr41	1.92163e-155	1.07569	0.668	0.4	5.43648e-151	KMSCs	ssr4
klf2b2	3.58099e-155	0.947804	0.711	0.357	1.0131e-150	KMSCs	klf2b
copz2	2.77377e-153	0.392915	0.25	0.06	7.84726e-149	KMSCs	copz2
coro1a1	7.09354e-153	0.768348	0.92	0.626	2.00683e-148	KMSCs	coro1a
slc25a18	1.6718e-152	0.509332	0.265	0.066	4.72969e-148	KMSCs	slc25a18
cdaa1	6.69841e-152	0.753009	0.502	0.2	1.89505e-147	KMSCs	cdaa
nfil3-62	3.58316e-151	0.867809	0.791	0.448	1.01371e-146	KMSCs	nfil3-6
si:dkey-3k20.41	6.32352e-150	0.698737	0.441	0.167	1.78899e-145	KMSCs	si:dkey-3k20.4
hmgn3	2.44621e-148	0.391251	0.288	0.077	6.92057e-144	KMSCs	hmgn3
tnfaip8l2a1	4.58908e-137	0.848255	0.754	0.476	1.2983e-132	KMSCs	tnfaip8l2a
limd21	3.35657e-136	0.708788	0.866	0.559	9.49606e-132	KMSCs	limd2
pfn11	7.29884e-135	0.580749	0.992	0.827	2.06492e-130	KMSCs	pfn1
LOC101883939	8.70203e-133	0.567194	0.352	0.118	2.46189e-128	KMSCs	LOC101883939
id2a1	2.30535e-132	0.631857	0.421	0.159	6.52206e-128	KMSCs	id2a
si:dkey-102g19.32	1.71403e-131	0.685493	0.771	0.395	4.84917e-127	KMSCs	si:dkey-102g19.3
ap1m3	3.2227e-130	0.5075	0.285	0.086	9.11735e-126	KMSCs	ap1m3
atp1a3a1	4.55349e-129	0.672921	0.791	0.422	1.28823e-124	KMSCs	atp1a3a
abo1	2.02157e-128	0.432797	0.259	0.071	5.71921e-124	KMSCs	abo
LOC1018850651	1.9444e-127	0.735826	0.344	0.121	5.5009e-123	KMSCs	LOC101885065
rasal32	2.93116e-126	0.714063	0.705	0.4	8.29253e-122	KMSCs	rasal3
wasb2	2.49848e-125	0.687477	0.92	0.633	7.06845e-121	KMSCs	wasb
hsp90b12	3.29564e-121	1.57408	0.653	0.398	9.32371e-117	KMSCs	hsp90b1
si:dkey-126g1.71	1.48346e-119	0.564695	0.342	0.118	4.19686e-115	KMSCs	si:dkey-126g1.7
ank3b1	1.20766e-117	0.709194	0.848	0.513	3.41659e-113	KMSCs	ank3b
capgb2	1.3872e-117	0.632363	0.757	0.442	3.92452e-113	KMSCs	capgb
sec61a11	1.60054e-116	1.08039	0.686	0.464	4.5281e-112	KMSCs	sec61a1
ppib1	6.93661e-116	1.08659	0.761	0.578	1.96244e-111	KMSCs	ppib
cnpy1	1.92226e-115	0.749873	0.359	0.144	5.43828e-111	KMSCs	cnpy1
zgc:91860	2.33415e-115	0.382507	0.288	0.09	6.60354e-111	KMSCs	zgc:91860
piezo12	5.6037e-115	0.76328	0.495	0.227	1.58534e-110	KMSCs	piezo1
tdh1	1.51263e-114	1.05783	0.745	0.483	4.27937e-110	KMSCs	tdh
rogdi	1.44274e-112	0.461075	0.325	0.112	4.08164e-108	KMSCs	rogdi
nme2b.12	1.31705e-110	0.587571	0.965	0.83	3.72606e-106	KMSCs	nme2b.1
fkbp11	3.82235e-109	0.506591	0.251	0.078	1.08138e-104	KMSCs	fkbp11
si:dkey-10p5.71	4.80169e-107	0.638358	0.688	0.386	1.35845e-102	KMSCs	si:dkey-10p5.7
hspa51	9.62561e-107	1.82773	0.663	0.433	2.72318e-102	KMSCs	hspa5
arhgap4b2	1.84634e-103	0.701416	0.625	0.369	5.22348e-99	KMSCs	arhgap4b
si:dkey-37f13.4	3.49318e-102	0.309654	0.273	0.088	9.88257e-98	KMSCs	si:dkey-37f13.4
cebpb2	4.57009e-102	0.377375	0.958	0.6	1.29292e-97	KMSCs	cebpb
snd11	1.15997e-100	0.846085	0.727	0.507	3.28168e-96	KMSCs	snd1
ablim1a1	1.36564e-100	0.550246	0.513	0.234	3.86352e-96	KMSCs	ablim1a
ccr9a3	1.04976e-99	0.449721	0.43	0.179	2.96986e-95	KMSCs	ccr9a
eef1da3	4.27512e-98	0.726186	0.816	0.599	1.20947e-93	KMSCs	eef1da
rab442	4.13077e-95	0.746944	0.821	0.514	1.16864e-90	KMSCs	rab44
hacd3	7.34705e-95	0.441346	0.321	0.123	2.07855e-90	KMSCs	hacd3
fcer1gl2	1.22812e-92	0.397251	0.905	0.516	3.47448e-88	KMSCs	fcer1gl
f51	1.69667e-92	0.435555	0.421	0.177	4.80004e-88	KMSCs	f5
pdia41	9.5917e-91	1.22905	0.436	0.231	2.71359e-86	KMSCs	pdia4
calr3a1	2.02781e-89	0.857813	0.692	0.476	5.73687e-85	KMSCs	calr3a
tram11	6.96536e-87	0.829587	0.599	0.393	1.97057e-82	KMSCs	tram1
ccdc186	9.35772e-86	0.577071	0.384	0.175	2.64739e-81	KMSCs	ccdc186
ak21	9.417e-86	0.689248	0.726	0.543	2.66416e-81	KMSCs	ak2
glipr21	2.67511e-85	0.569766	0.588	0.336	7.56814e-81	KMSCs	glipr2
aktip	2.73744e-84	0.405919	0.276	0.103	7.74448e-80	KMSCs	aktip
esyt2a1	6.24571e-84	0.621053	0.452	0.225	1.76697e-79	KMSCs	esyt2a
LOC1081796922	1.36312e-82	0.648579	0.643	0.376	3.85639e-78	KMSCs	LOC108179692
nr4a12	2.2513e-82	0.585897	0.431	0.202	6.36916e-78	KMSCs	nr4a1
gmds1	2.95707e-82	0.57782	0.467	0.254	8.36584e-78	KMSCs	gmds
cers11	5.60846e-81	0.649752	0.516	0.294	1.58669e-76	KMSCs	cers1
peli3	2.61517e-80	0.518975	0.278	0.108	7.39858e-76	KMSCs	peli3
selp2	4.21736e-79	0.599812	0.597	0.334	1.19313e-74	KMSCs	selp
si:ch211-165e15.11	6.39672e-78	0.770275	0.583	0.332	1.80969e-73	KMSCs	si:ch211-165e15.1
eef1db2	1.66934e-77	0.628253	0.783	0.584	4.72272e-73	KMSCs	eef1db
ehd1a2	1.40561e-76	0.605102	0.665	0.444	3.9766e-72	KMSCs	ehd1a
rrbp1a2	5.69798e-76	0.641661	0.531	0.317	1.61201e-71	KMSCs	rrbp1a
dnajc3a	2.85604e-73	0.503938	0.264	0.109	8.08001e-69	KMSCs	dnajc3a
mctp2b1	1.05542e-70	0.559164	0.404	0.195	2.98588e-66	KMSCs	mctp2b
tmem57a	1.21152e-70	0.412998	0.302	0.131	3.42751e-66	KMSCs	tmem57a
LOC1003314842	1.71497e-70	0.259211	0.663	0.384	4.85181e-66	KMSCs	LOC100331484
hspa82	2.07354e-70	0.440956	0.971	0.86	5.86625e-66	KMSCs	hspa8
sec11a	2.23925e-70	0.656799	0.565	0.388	6.33506e-66	KMSCs	sec11a
slc16a31	1.00438e-68	0.364542	0.273	0.108	2.8415e-64	KMSCs	slc16a3
tmem38b1	2.46977e-68	0.410807	0.315	0.138	6.98723e-64	KMSCs	tmem38b
birc21	2.92328e-67	0.677729	0.696	0.513	8.27024e-63	KMSCs	birc2
dhrs1	7.71465e-66	0.385306	0.306	0.138	2.18255e-61	KMSCs	dhrs1
syne2b1	3.44511e-65	0.586138	0.52	0.299	9.74655e-61	KMSCs	syne2b
rps27.13	3.46423e-65	0.31573	0.967	0.869	9.80064e-61	KMSCs	rps27.1
hyou11	4.49037e-65	1.33909	0.477	0.3	1.27037e-60	KMSCs	hyou1
ssr11	2.82658e-64	0.754038	0.603	0.432	7.99668e-60	KMSCs	ssr1
atp2a33	1.13998e-63	0.408611	0.634	0.414	3.22512e-59	KMSCs	atp2a3
fabp31	1.70939e-63	1.08209	0.52	0.321	4.83604e-59	KMSCs	fabp3
rps202	3.86099e-63	0.29682	0.985	0.933	1.09231e-58	KMSCs	rps20
si:dkey-185m8.22	6.29397e-63	0.555234	0.812	0.561	1.78063e-58	KMSCs	si:dkey-185m8.2
slc4a4b1	2.42711e-62	0.504596	0.333	0.157	6.86653e-58	KMSCs	slc4a4b
ahcyl1	5.26177e-62	0.407441	0.382	0.199	1.48861e-57	KMSCs	ahcyl1
LOC1001511962	5.18313e-59	0.452773	0.393	0.204	1.46636e-54	KMSCs	LOC100151196
tsc22d33	5.4081e-59	0.576752	0.85	0.676	1.53001e-54	KMSCs	tsc22d3
tagln21	1.01618e-58	0.368801	0.804	0.553	2.87489e-54	KMSCs	tagln2
caprin1b1	1.38362e-58	0.517821	0.856	0.673	3.91439e-54	KMSCs	caprin1b
ccni3	3.0129e-58	0.3733	0.955	0.872	8.52378e-54	KMSCs	ccni
btk2	4.4245e-58	0.371251	0.544	0.327	1.25173e-53	KMSCs	btk
calr1	6.32996e-58	0.844774	0.36	0.199	1.79081e-53	KMSCs	calr
si:ch1073-443f11.21	9.86304e-58	0.348045	0.397	0.202	2.79035e-53	KMSCs	si:ch1073-443f11.2
agap22	1.2384e-57	0.411326	0.503	0.295	3.50355e-53	KMSCs	agap2
prdx41	2.56726e-57	0.563533	0.47	0.305	7.26303e-53	KMSCs	prdx4
tmsb12	2.92035e-57	0.357594	0.782	0.477	8.26197e-53	KMSCs	tmsb1
lxn1	9.69853e-57	0.610299	0.485	0.296	2.74381e-52	KMSCs	lxn
si:ch73-248e21.71	1.51888e-56	0.311076	0.851	0.591	4.29706e-52	KMSCs	si:ch73-248e21.7
slc12a7a	4.64745e-56	0.388228	0.301	0.143	1.31481e-51	KMSCs	slc12a7a
fybb1	1.64756e-55	0.251688	0.821	0.492	4.66112e-51	KMSCs	fybb
spcs32	1.77442e-55	0.603941	0.574	0.42	5.02002e-51	KMSCs	spcs3
LOC1018852781	1.9803e-55	0.542194	0.363	0.189	5.60248e-51	KMSCs	LOC101885278
lrrc591	4.37902e-55	0.456775	0.317	0.162	1.23887e-50	KMSCs	lrrc59
hcls12	4.59596e-55	0.414084	0.822	0.573	1.30024e-50	KMSCs	hcls1
cited4b2	8.55714e-54	0.537032	0.651	0.457	2.4209e-49	KMSCs	cited4b
dusp62	1.11179e-53	0.470009	0.704	0.508	3.14537e-49	KMSCs	dusp6
LOC1039091153	1.67493e-53	0.435036	0.714	0.534	4.73854e-49	KMSCs	LOC103909115
rgs14a1	1.21988e-52	0.398025	0.53	0.321	3.45116e-48	KMSCs	rgs14a
si:dkeyp-69e1.8	5.81894e-52	0.41469	0.273	0.128	1.64624e-47	KMSCs	si:dkeyp-69e1.8
si:ch73-208g10.12	1.88198e-50	0.307414	0.704	0.47	5.32432e-46	KMSCs	si:ch73-208g10.1
rpl221	5.16491e-50	0.30345	0.963	0.88	1.4612e-45	KMSCs	rpl22
itga11	1.09778e-49	0.328944	0.313	0.156	3.10572e-45	KMSCs	itga1
pdia61	1.10722e-49	1.28391	0.469	0.324	3.13242e-45	KMSCs	pdia6
erp441	3.76056e-49	0.485352	0.605	0.455	1.0639e-44	KMSCs	erp44
mkl1b1	6.21656e-49	0.35958	0.734	0.507	1.75873e-44	KMSCs	mkl1b
ldha2	2.85145e-48	0.356398	0.675	0.48	8.06705e-44	KMSCs	ldha
ahr21	2.98637e-48	0.416774	0.773	0.567	8.44874e-44	KMSCs	ahr2
spi1b2	4.68473e-48	0.269429	0.912	0.565	1.32536e-43	KMSCs	spi1b
sec24d1	5.80834e-48	0.385086	0.38	0.217	1.64324e-43	KMSCs	sec24d
yrk1	6.49908e-48	0.396965	0.612	0.417	1.83865e-43	KMSCs	yrk
csrp1a	1.51822e-45	0.358696	0.358	0.204	4.29519e-41	KMSCs	csrp1a
chac11	3.28485e-45	0.367377	0.741	0.589	9.29318e-41	KMSCs	chac1
furina1	3.84585e-45	0.434954	0.525	0.351	1.08803e-40	KMSCs	furina
wipf1a2	7.04439e-45	0.263023	0.642	0.431	1.99293e-40	KMSCs	wipf1a
LOC1104377881	1.37684e-44	0.29411	0.337	0.175	3.89522e-40	KMSCs	LOC110437788
dnajc3b	1.40602e-44	0.3686	0.277	0.144	3.97776e-40	KMSCs	dnajc3b
spcs11	6.91897e-44	0.522034	0.534	0.403	1.95745e-39	KMSCs	spcs1
fam63a1	7.51549e-44	0.32287	0.44	0.269	2.12621e-39	KMSCs	fam63a
dnajc11	1.14109e-43	0.505047	0.537	0.395	3.22827e-39	KMSCs	dnajc1
cotl11	1.30204e-43	0.273491	0.952	0.685	3.68361e-39	KMSCs	cotl1
arf5	1.37353e-43	0.460712	0.505	0.363	3.88586e-39	KMSCs	arf5
prkcba	3.08055e-43	0.332468	0.25	0.12	8.71517e-39	KMSCs	prkcba
mmp25b1	9.21488e-43	0.356082	0.537	0.34	2.60698e-38	KMSCs	mmp25b
cast	2.9004e-41	0.635566	0.488	0.342	8.20553e-37	KMSCs	cast
lasp11	4.2589e-40	0.309387	0.811	0.625	1.20489e-35	KMSCs	lasp1
midn3	4.48455e-40	0.444202	0.639	0.461	1.26872e-35	KMSCs	midn
grb2b2	8.6607e-39	0.359787	0.707	0.554	2.4502e-34	KMSCs	grb2b
sec22ba	5.84323e-38	0.378007	0.346	0.216	1.65311e-33	KMSCs	sec22ba
itm2cb1	1.05753e-37	0.440841	0.347	0.207	2.99185e-33	KMSCs	itm2cb
ptpn63	1.78438e-37	0.312392	0.746	0.535	5.04818e-33	KMSCs	ptpn6
calr3b1	4.64841e-37	1.07143	0.484	0.346	1.31508e-32	KMSCs	calr3b
tmed22	8.99367e-37	0.432805	0.614	0.483	2.5444e-32	KMSCs	tmed2
arhgap4a2	4.40815e-36	0.264467	0.421	0.258	1.24711e-31	KMSCs	arhgap4a
fgd2	1.04798e-35	0.328478	0.531	0.358	2.96485e-31	KMSCs	fgd
nucb11	1.55104e-35	0.394916	0.521	0.374	4.38804e-31	KMSCs	nucb1
syvn11	5.43597e-35	0.347435	0.352	0.221	1.53789e-30	KMSCs	syvn1
dad11	8.32843e-35	0.425665	0.643	0.504	2.35619e-30	KMSCs	dad1
LOC1018830591	9.33265e-35	0.333051	0.368	0.22	2.6403e-30	KMSCs	LOC101883059
zgc:927443	1.28363e-34	0.373557	0.634	0.488	3.63151e-30	KMSCs	zgc:92744
serf21	1.38722e-34	0.315564	0.7	0.595	3.92459e-30	KMSCs	serf2
cox8a1	3.57262e-32	0.358546	0.724	0.595	1.01073e-27	KMSCs	cox8a
tmem2581	5.54292e-32	0.461049	0.615	0.511	1.56815e-27	KMSCs	tmem258
kdelr2a1	7.98954e-32	0.419283	0.499	0.38	2.26032e-27	KMSCs	kdelr2a
dub1	8.56159e-32	0.316651	0.755	0.564	2.42216e-27	KMSCs	dub
LOC5658191	2.91705e-31	0.351891	0.3	0.172	8.25262e-27	KMSCs	LOC565819
kdelr2b1	1.06145e-30	0.467728	0.376	0.263	3.00295e-26	KMSCs	kdelr2b
fmnl1a3	2.83682e-30	0.25137	0.761	0.563	8.02564e-26	KMSCs	fmnl1a
ddx212	6.84943e-30	0.304544	0.68	0.528	1.93777e-25	KMSCs	ddx21
krtcap21	8.15338e-30	0.404497	0.39	0.266	2.30667e-25	KMSCs	krtcap2
nsa22	1.12109e-29	0.283925	0.865	0.767	3.17168e-25	KMSCs	nsa2
ufm1	1.5278e-29	0.396443	0.374	0.261	4.3223e-25	KMSCs	ufm1
sec31a	2.95675e-29	0.309064	0.303	0.19	8.36494e-25	KMSCs	sec31a
si:ch73-203a8.13	8.6998e-29	0.314859	0.821	0.625	2.46126e-24	KMSCs	si:ch73-203a8.1
erlec1	9.68504e-29	0.333792	0.345	0.229	2.73999e-24	KMSCs	erlec1
LOC5587611	1.31845e-28	0.290814	0.549	0.403	3.73004e-24	KMSCs	LOC558761
tmed8	1.55042e-28	0.299858	0.266	0.153	4.3863e-24	KMSCs	tmed8
camk2g11	3.57873e-28	0.461042	0.574	0.449	1.01246e-23	KMSCs	camk2g1
tmed91	9.73687e-28	0.35426	0.464	0.355	2.75466e-23	KMSCs	tmed9
ccdc88b1	9.86648e-28	0.254175	0.743	0.557	2.79133e-23	KMSCs	ccdc88b
stk17b1	3.42192e-27	0.254216	0.567	0.408	9.68094e-23	KMSCs	stk17b
ncalda1	5.3393e-27	0.313547	0.485	0.353	1.51054e-22	KMSCs	ncalda
LOC1003323291	6.59952e-27	0.309239	0.578	0.426	1.86707e-22	KMSCs	LOC100332329
tes1	1.06017e-26	0.270018	0.334	0.211	2.99932e-22	KMSCs	tes
vdac1	1.18151e-26	0.308358	0.333	0.219	3.34262e-22	KMSCs	vdac1
pi4k2b1	1.30801e-26	0.297899	0.322	0.203	3.70049e-22	KMSCs	pi4k2b
smim141	1.72343e-26	0.255696	0.277	0.162	4.87577e-22	KMSCs	smim14
grk61	2.62362e-26	0.365289	0.607	0.478	7.42249e-22	KMSCs	grk6
eno31	4.15789e-26	0.252191	0.711	0.545	1.17631e-21	KMSCs	eno3
hm131	1.00125e-24	0.397403	0.407	0.302	2.83263e-20	KMSCs	hm13
zgc:1583431	1.27534e-24	0.318228	0.304	0.185	3.60807e-20	KMSCs	zgc:158343
sh3glb1b1	1.29192e-24	0.263764	0.382	0.267	3.65498e-20	KMSCs	sh3glb1b
hdlbpa1	2.15956e-24	0.447154	0.704	0.595	6.1096e-20	KMSCs	hdlbpa
ada1	2.22365e-24	0.255304	0.385	0.26	6.29092e-20	KMSCs	ada
klf91	5.4571e-24	0.284504	0.365	0.249	1.54387e-19	KMSCs	klf9
fam214b2	1.04979e-23	0.367308	0.382	0.257	2.96995e-19	KMSCs	fam214b
tmed101	2.69913e-23	0.419927	0.589	0.498	7.63612e-19	KMSCs	tmed10
rab11fip4b1	1.20058e-22	0.304528	0.464	0.327	3.39655e-18	KMSCs	rab11fip4b
herpud11	5.17473e-22	0.326188	0.488	0.38	1.46398e-17	KMSCs	herpud1
rab1ab2	1.23005e-21	0.284048	0.677	0.577	3.47992e-17	KMSCs	rab1ab
st3gal3a	2.01423e-21	0.27556	0.458	0.341	5.69845e-17	KMSCs	st3gal3a
lpar5a2	2.42813e-21	0.282595	0.543	0.406	6.86943e-17	KMSCs	lpar5a
rab2a1	9.17714e-21	0.300832	0.539	0.447	2.5963e-16	KMSCs	rab2a
tmem2631	2.76208e-20	0.333826	0.373	0.278	7.81419e-16	KMSCs	tmem263
si:dkey-172j4.31	3.00486e-20	0.308642	0.293	0.19	8.50106e-16	KMSCs	si:dkey-172j4.3
dnajb111	3.02172e-20	0.565748	0.351	0.263	8.54876e-16	KMSCs	dnajb11
ddost1	1.15823e-19	0.385216	0.526	0.429	3.27674e-15	KMSCs	ddost
reck1	2.15144e-19	0.257387	0.267	0.17	6.08663e-15	KMSCs	reck
spcs2	2.34833e-19	0.295858	0.456	0.364	6.64366e-15	KMSCs	spcs2
si:dkey-262k9.43	2.68246e-19	0.262609	0.706	0.549	7.58896e-15	KMSCs	si:dkey-262k9.4
ppp4r1l	1.37946e-18	0.279682	0.36	0.259	3.90263e-14	KMSCs	ppp4r1l
smap1	1.76581e-18	0.332749	0.45	0.348	4.99567e-14	KMSCs	smap1
akap132	1.93702e-18	0.325879	0.435	0.324	5.48001e-14	KMSCs	akap13
usp361	1.9444e-18	0.356254	0.561	0.459	5.5009e-14	KMSCs	usp36
dbi1	7.29012e-18	0.327011	0.602	0.511	2.06245e-13	KMSCs	dbi
ostc1	9.46738e-18	0.398953	0.366	0.284	2.67842e-13	KMSCs	ostc
rarab1	4.19764e-16	0.280081	0.324	0.23	1.18755e-11	KMSCs	rarab
rpn11	5.79186e-15	0.337298	0.415	0.346	1.63857e-10	KMSCs	rpn1
pgm11	8.28127e-15	0.25161	0.4	0.304	2.34285e-10	KMSCs	pgm1
copz1	9.87589e-14	0.286109	0.308	0.238	2.79399e-09	KMSCs	copz1
nucb2a2	1.24171e-13	0.268452	0.403	0.33	3.51292e-09	KMSCs	nucb2a
ost41	3.18502e-13	0.417835	0.535	0.476	9.01073e-09	KMSCs	ost4
cst14b.12	3.37701e-13	0.58098	0.443	0.348	9.55391e-09	KMSCs	cst14b.1
os91	1.80709e-11	0.27612	0.431	0.365	5.11244e-07	KMSCs	os9
aars	8.96949e-09	0.392332	0.464	0.418	0.000253756	KMSCs	aars

## Sheet: Neurons
	p_val	avg_log2FC	pct.1	pct.2	p_val_adj	cluster	gene
mki671	0	2.59546	0.953	0.121	0	Neurons	mki67
tuba8l1	0	2.52612	0.968	0.483	0	Neurons	tuba8l
top2a	0	2.50245	0.83	0.072	0	Neurons	top2a
hmgn22	0	2.41785	0.996	0.696	0	Neurons	hmgn2
hmga1a4	0	2.39376	0.992	0.664	0	Neurons	hmga1a
si:ch73-281n10.22	0	2.34272	0.979	0.315	0	Neurons	si:ch73-281n10.2
kpna2	0	2.2293	0.754	0.09	0	Neurons	kpna2
incenp	0	2.1662	0.934	0.102	0	Neurons	incenp
hmgb2b1	0	2.11357	0.964	0.332	0	Neurons	hmgb2b
si:ch211-288g17.32	0	2.11093	0.967	0.333	0	Neurons	si:ch211-288g17.3
stmn1a1	0	2.05303	0.869	0.149	0	Neurons	stmn1a
hmgb2a2	0	2.0485	0.995	0.751	0	Neurons	hmgb2a
tubb2b2	0	2.04505	0.947	0.379	0	Neurons	tubb2b
cenpf	0	2.00675	0.751	0.059	0	Neurons	cenpf
h2afvb2	0	1.99759	0.966	0.506	0	Neurons	h2afvb
tpx2	0	1.94495	0.838	0.08	0	Neurons	tpx2
aspm	0	1.82961	0.63	0.071	0	Neurons	aspm
h3f3a1	0	1.81741	0.979	0.628	0	Neurons	h3f3a
si:ch73-1a9.33	0	1.81264	0.981	0.623	0	Neurons	si:ch73-1a9.3
kif11	0	1.74832	0.74	0.057	0	Neurons	kif11
nusap1	0	1.72462	0.729	0.057	0	Neurons	nusap1
rrm2	0	1.69902	0.645	0.085	0	Neurons	rrm2
calm2b2	0	1.68384	0.971	0.478	0	Neurons	calm2b
csf1rb2	0	1.6789	0.747	0.209	0	Neurons	csf1rb
cdk1	0	1.64248	0.805	0.071	0	Neurons	cdk1
pcna2	0	1.6231	0.779	0.315	0	Neurons	pcna
smc2	0	1.61755	0.853	0.093	0	Neurons	smc2
smc4	0	1.60919	0.902	0.121	0	Neurons	smc4
si:ch211-222l21.11	0	1.58233	0.977	0.614	0	Neurons	si:ch211-222l21.1
ube2c	0	1.54702	0.664	0.061	0	Neurons	ube2c
plk1	0	1.53625	0.705	0.056	0	Neurons	plk1
numa1	0	1.5275	0.767	0.098	0	Neurons	numa1
cirbpa4	0	1.45736	0.99	0.764	0	Neurons	cirbpa
kif4	0	1.43445	0.847	0.093	0	Neurons	kif4
ptmab3	0	1.42289	0.991	0.769	0	Neurons	ptmab
nucks1a2	0	1.39694	0.947	0.424	0	Neurons	nucks1a
zgc:110425	0	1.38864	0.571	0.063	0	Neurons	zgc:110425
banf11	0	1.38048	0.879	0.398	0	Neurons	banf1
ncapg	0	1.37385	0.829	0.079	0	Neurons	ncapg
kif20bb	0	1.3542	0.776	0.067	0	Neurons	kif20bb
tuba8l42	0	1.32072	0.964	0.589	0	Neurons	tuba8l4
hist1h4l	0	1.30079	0.724	0.095	0	Neurons	hist1h4l
chaf1a1	0	1.29924	0.762	0.168	0	Neurons	chaf1a
ccnb1	0	1.28376	0.58	0.043	0	Neurons	ccnb1
dlgap5	0	1.28029	0.785	0.069	0	Neurons	dlgap5
ncapd2	0	1.27968	0.833	0.082	0	Neurons	ncapd2
cdca8	0	1.25286	0.712	0.054	0	Neurons	cdca8
kiaa01011	0	1.23636	0.671	0.131	0	Neurons	kiaa0101
pbk	0	1.21939	0.789	0.071	0	Neurons	pbk
si:ch211-69g19.2	0	1.19267	0.397	0.034	0	Neurons	si:ch211-69g19.2
tubb4b1	0	1.1864	0.969	0.675	0	Neurons	tubb4b
clspn	0	1.18509	0.697	0.131	0	Neurons	clspn
calm3b1	0	1.16527	0.954	0.588	0	Neurons	calm3b
tacc3	0	1.16389	0.597	0.078	0	Neurons	tacc3
zgc:110540	0	1.16105	0.587	0.071	0	Neurons	zgc:110540
hnrnpa0b3	0	1.15632	0.944	0.563	0	Neurons	hnrnpa0b
birc5a	0	1.15259	0.676	0.055	0	Neurons	birc5a
cks1b	0	1.15151	0.802	0.09	0	Neurons	cks1b
ckbb1	0	1.15101	0.664	0.2	0	Neurons	ckbb
cdc14b	0	1.14869	0.554	0.15	0	Neurons	cdc14b
ckap5	0	1.14089	0.782	0.203	0	Neurons	ckap5
mad2l1	0	1.13327	0.756	0.062	0	Neurons	mad2l1
h2afx1	0	1.12038	0.779	0.119	0	Neurons	h2afx
ccna2	0	1.11831	0.781	0.062	0	Neurons	ccna2
cenpe	0	1.11021	0.66	0.063	0	Neurons	cenpe
nuf2	0	1.08482	0.711	0.062	0	Neurons	nuf2
cks2	0	1.08469	0.701	0.062	0	Neurons	cks2
ttk	0	1.07737	0.745	0.063	0	Neurons	ttk
rbbp41	0	1.05176	0.721	0.258	0	Neurons	rbbp4
dek1	0	1.03228	0.863	0.211	0	Neurons	dek
ncaph	0	1.03208	0.717	0.081	0	Neurons	ncaph
e2f8	0	1.02534	0.628	0.062	0	Neurons	e2f8
tuba1b1	0	1.02517	0.556	0.087	0	Neurons	tuba1b
sub1a1	0	1.0194	0.885	0.357	0	Neurons	sub1a
fbxo5	0	1.01881	0.692	0.062	0	Neurons	fbxo5
atp5g13	0	1.00613	0.913	0.462	0	Neurons	atp5g1
ahcy3	0	1.00209	0.871	0.354	0	Neurons	ahcy
kifc1	0	0.996419	0.657	0.052	0	Neurons	kifc1
seta2	0	0.993605	0.918	0.492	0	Neurons	seta
si:ch211-161h7.41	0	0.992749	0.722	0.125	0	Neurons	si:ch211-161h7.4
LOC100330864	0	0.991728	0.372	0.046	0	Neurons	LOC100330864
snrpd12	0	0.990826	0.834	0.283	0	Neurons	snrpd1
lig11	0	0.988779	0.654	0.181	0	Neurons	lig1
si:ch211-51e12.71	0	0.98001	0.885	0.36	0	Neurons	si:ch211-51e12.7
anln	0	0.971157	0.691	0.088	0	Neurons	anln
gtse1	0	0.969799	0.714	0.072	0	Neurons	gtse1
spdl1	0	0.969035	0.691	0.061	0	Neurons	spdl1
lbr1	0	0.966031	0.905	0.32	0	Neurons	lbr
ckap2l	0	0.964251	0.653	0.054	0	Neurons	ckap2l
aurkb	0	0.960559	0.731	0.082	0	Neurons	aurkb
anp32a1	0	0.956924	0.979	0.742	0	Neurons	anp32a
g2e3	0	0.954251	0.56	0.035	0	Neurons	g2e3
smc1al1	0	0.950574	0.935	0.49	0	Neurons	smc1al
snrpf2	0	0.943251	0.85	0.35	0	Neurons	snrpf
LOC101884132	0	0.936176	0.654	0.047	0	Neurons	LOC101884132
cbx3a1	0	0.92748	0.887	0.414	0	Neurons	cbx3a
prr11	0	0.919485	0.594	0.03	0	Neurons	prr11
prdx13	0	0.913676	0.685	0.214	0	Neurons	prdx1
hmmr	0	0.905811	0.586	0.046	0	Neurons	hmmr
ywhaqb2	0	0.904629	0.94	0.553	0	Neurons	ywhaqb
kif2c	0	0.898679	0.654	0.048	0	Neurons	kif2c
ercc6l	0	0.892321	0.688	0.067	0	Neurons	ercc6l
bub3	0	0.886599	0.774	0.179	0	Neurons	bub3
kif15	0	0.884896	0.702	0.088	0	Neurons	kif15
zgc:86764	0	0.875692	0.679	0.061	0	Neurons	zgc:86764
dynll1	0	0.872391	0.877	0.333	0	Neurons	dynll1
nucks1b1	0	0.8705	0.859	0.355	0	Neurons	nucks1b
cnbpa1	0	0.856991	0.804	0.326	0	Neurons	cnbpa
prc1b	0	0.85651	0.585	0.042	0	Neurons	prc1b
rrm1	0	0.852059	0.645	0.145	0	Neurons	rrm1
kif20a	0	0.84888	0.588	0.044	0	Neurons	kif20a
slc29a2	0	0.828543	0.45	0.052	0	Neurons	slc29a2
bub1bb	0	0.825765	0.587	0.039	0	Neurons	bub1bb
casc5	0	0.825533	0.641	0.051	0	Neurons	casc5
snrpb3	0	0.821381	0.82	0.284	0	Neurons	snrpb
ddx39ab1	0	0.818315	0.812	0.268	0	Neurons	ddx39ab
cdc20	0	0.816184	0.438	0.033	0	Neurons	cdc20
foxp42	0	0.811822	0.552	0.121	0	Neurons	foxp4
apex12	0	0.805863	0.631	0.175	0	Neurons	apex1
fen11	0	0.801213	0.58	0.158	0	Neurons	fen1
arhgap11a	0	0.782793	0.634	0.056	0	Neurons	arhgap11a
si:ch211-266i6.3	0	0.782181	0.611	0.056	0	Neurons	si:ch211-266i6.3
armc1l	0	0.772499	0.623	0.075	0	Neurons	armc1l
zgc:194627	0	0.771445	0.387	0.034	0	Neurons	zgc:194627
net1	0	0.768538	0.629	0.068	0	Neurons	net1
cep55l	0	0.766339	0.582	0.048	0	Neurons	cep55l
nutf2l1	0	0.766103	0.749	0.249	0	Neurons	nutf2l
si:dkey-25o16.4	0	0.756504	0.632	0.052	0	Neurons	si:dkey-25o16.4
cse1l	0	0.75483	0.832	0.282	0	Neurons	cse1l
pycard1	0	0.742651	0.711	0.186	0	Neurons	pycard
tma71	0	0.735578	0.87	0.381	0	Neurons	tma7
si:dkey-108k21.10	0	0.729816	0.486	0.032	0	Neurons	si:dkey-108k21.10
lmnb22	0	0.726514	0.811	0.273	0	Neurons	lmnb2
sumo3b2	0	0.72569	0.677	0.205	0	Neurons	sumo3b
dck	0	0.723092	0.563	0.119	0	Neurons	dck
pdia42	0	0.722596	0.731	0.217	0	Neurons	pdia4
kntc1	0	0.722429	0.645	0.073	0	Neurons	kntc1
dnph11	0	0.721111	0.625	0.115	0	Neurons	dnph1
xpo1a	0	0.718736	0.825	0.275	0	Neurons	xpo1a
cxcr3.21	0	0.718411	0.725	0.234	0	Neurons	cxcr3.2
nono1	0	0.718393	0.84	0.317	0	Neurons	nono
bub1	0	0.717745	0.604	0.05	0	Neurons	bub1
espl1	0	0.716323	0.634	0.057	0	Neurons	espl1
atad5a	0	0.715423	0.551	0.122	0	Neurons	atad5a
tyms	0	0.712516	0.525	0.101	0	Neurons	tyms
kif23	0	0.706758	0.548	0.04	0	Neurons	kif23
prc1a	0	0.702682	0.499	0.052	0	Neurons	prc1a
krcp	0	0.702495	0.514	0.051	0	Neurons	krcp
nnt2	0	0.698615	0.823	0.313	0	Neurons	nnt
si:ch211-113a14.18	0	0.693977	0.497	0.045	0	Neurons	si:ch211-113a14.18
aurka	0	0.693116	0.417	0.031	0	Neurons	aurka
rbb4l	0	0.692996	0.737	0.215	0	Neurons	rbb4l
khsrp1	0	0.692477	0.835	0.344	0	Neurons	khsrp
ndc80	0	0.689727	0.64	0.056	0	Neurons	ndc80
kif22	0	0.687664	0.667	0.087	0	Neurons	kif22
ptges3b1	0	0.686079	0.739	0.262	0	Neurons	ptges3b
si:ch211-126c2.4	0	0.683844	0.513	0.045	0	Neurons	si:ch211-126c2.4
hcfc1a1	0	0.681784	0.779	0.272	0	Neurons	hcfc1a
slc39a71	0	0.680852	0.734	0.231	0	Neurons	slc39a7
slbp	0	0.68005	0.506	0.111	0	Neurons	slbp
cdca5	0	0.67943	0.642	0.056	0	Neurons	cdca5
ccnf	0	0.679228	0.526	0.045	0	Neurons	ccnf
ube2s	0	0.666268	0.584	0.119	0	Neurons	ube2s
si:dkey-261m9.17	0	0.666009	0.494	0.054	0	Neurons	si:dkey-261m9.17
ezh21	0	0.659902	0.771	0.254	0	Neurons	ezh2
ppig2	0	0.658664	0.76	0.246	0	Neurons	ppig
spc25	0	0.65655	0.641	0.058	0	Neurons	spc25
si:dkey-230p4.11	0	0.651149	0.615	0.144	0	Neurons	si:dkey-230p4.1
zgc:86839	0	0.651122	0.621	0.076	0	Neurons	zgc:86839
thop11	0	0.649476	0.628	0.131	0	Neurons	thop1
setd8b	0	0.649047	0.334	0.029	0	Neurons	setd8b
ilf21	0	0.648007	0.793	0.287	0	Neurons	ilf2
depdc1a	0	0.64544	0.503	0.035	0	Neurons	depdc1a
arpp19b1	0	0.643465	0.749	0.199	0	Neurons	arpp19b
knstrn	0	0.638707	0.6	0.053	0	Neurons	knstrn
si:ch211-114n24.61	0	0.6355	0.603	0.17	0	Neurons	si:ch211-114n24.6
dhfr	0	0.630906	0.573	0.112	0	Neurons	dhfr
esco2	0	0.627418	0.424	0.056	0	Neurons	esco2
si:dkey-30c15.10	0	0.616486	0.555	0.052	0	Neurons	si:dkey-30c15.10
snrpe1	0	0.615672	0.749	0.269	0	Neurons	snrpe
cd2bp2	0	0.615649	0.751	0.205	0	Neurons	cd2bp2
h2afva1	0	0.613708	0.861	0.323	0	Neurons	h2afva
ccnb3	0	0.606977	0.406	0.041	0	Neurons	ccnb3
bub1ba	0	0.605999	0.469	0.041	0	Neurons	bub1ba
stra13	0	0.605941	0.655	0.104	0	Neurons	stra13
parp11	0	0.604429	0.561	0.151	0	Neurons	parp1
snrpd21	0	0.603872	0.745	0.263	0	Neurons	snrpd2
magoh1	0	0.602035	0.725	0.219	0	Neurons	magoh
prpf191	0	0.600973	0.742	0.235	0	Neurons	prpf19
ncapd3	0	0.599467	0.543	0.059	0	Neurons	ncapd3
hat1	0	0.593678	0.657	0.18	0	Neurons	hat1
mybl2b	0	0.588026	0.488	0.068	0	Neurons	mybl2b
ncaph2	0	0.586662	0.605	0.087	0	Neurons	ncaph2
mis18bp1	0	0.583252	0.52	0.043	0	Neurons	mis18bp1
sgol1	0	0.580664	0.501	0.04	0	Neurons	sgol1
ing5b	0	0.574952	0.586	0.101	0	Neurons	ing5b
pds5b3	0	0.569263	0.765	0.265	0	Neurons	pds5b
si:dkey-66i24.91	0	0.567764	0.62	0.11	0	Neurons	si:dkey-66i24.9
asph	0	0.567052	0.645	0.169	0	Neurons	asph
spc24	0	0.56535	0.565	0.048	0	Neurons	spc24
rpa2	0	0.563389	0.597	0.125	0	Neurons	rpa2
dbf4	0	0.563199	0.592	0.084	0	Neurons	dbf4
si:ch211-244o22.21	0	0.560745	0.649	0.105	0	Neurons	si:ch211-244o22.2
arhgap19	0	0.558268	0.484	0.039	0	Neurons	arhgap19
kif14	0	0.556584	0.435	0.038	0	Neurons	kif14
dpy30	0	0.554893	0.753	0.25	0	Neurons	dpy30
si:ch211-156j22.4	0	0.553973	0.335	0.035	0	Neurons	si:ch211-156j22.4
whsc1	0	0.551512	0.543	0.11	0	Neurons	whsc1
melk	0	0.547541	0.478	0.036	0	Neurons	melk
si:ch211-63o20.7	0	0.544275	0.533	0.048	0	Neurons	si:ch211-63o20.7
mnd1	0	0.544199	0.509	0.069	0	Neurons	mnd1
wee1	0	0.541854	0.584	0.11	0	Neurons	wee1
primpol	0	0.541568	0.538	0.065	0	Neurons	primpol
si:dkeyp-26a9.2	0	0.539812	0.509	0.05	0	Neurons	si:dkeyp-26a9.2
lsm7	0	0.53884	0.734	0.203	0	Neurons	lsm7
lin52	0	0.538358	0.64	0.124	0	Neurons	lin52
snrpd31	0	0.538177	0.688	0.181	0	Neurons	snrpd3
tmpoa	0	0.53645	0.556	0.09	0	Neurons	tmpoa
dsn1	0	0.534094	0.571	0.082	0	Neurons	dsn1
lsm31	0	0.530842	0.745	0.24	0	Neurons	lsm3
cenpw	0	0.529495	0.585	0.066	0	Neurons	cenpw
chtf18	0	0.52913	0.5	0.077	0	Neurons	chtf18
irf2a	0	0.525587	0.631	0.176	0	Neurons	irf2a
nutf2	0	0.525316	0.72	0.22	0	Neurons	nutf2
haus4	0	0.524333	0.512	0.047	0	Neurons	haus4
dpp31	0	0.524216	0.637	0.17	0	Neurons	dpp3
si:dkey-57a22.11	0	0.523809	0.477	0.043	0	Neurons	si:dkey-57a22.11
usp141	0	0.518307	0.697	0.227	0	Neurons	usp14
si:ch211-156b7.4	0	0.517898	0.467	0.08	0	Neurons	si:ch211-156b7.4
snrpg1	0	0.51736	0.626	0.18	0	Neurons	snrpg
asf1bb	0	0.513593	0.561	0.141	0	Neurons	asf1bb
sf3b41	0	0.508388	0.675	0.204	0	Neurons	sf3b4
rpa3	0	0.506675	0.531	0.108	0	Neurons	rpa3
fam60al1	0	0.503129	0.522	0.094	0	Neurons	fam60al
ube2t	0	0.498873	0.491	0.064	0	Neurons	ube2t
asf1ba	0	0.498354	0.432	0.056	0	Neurons	asf1ba
si:dkey-6i22.5	0	0.496585	0.521	0.047	0	Neurons	si:dkey-6i22.5
plk4	0	0.494321	0.515	0.051	0	Neurons	plk4
snrpb2	0	0.489168	0.668	0.192	0	Neurons	snrpb2
lmf2b	0	0.487953	0.599	0.137	0	Neurons	lmf2b
pttg1	0	0.482183	0.493	0.054	0	Neurons	pttg1
xrcc5	0	0.479963	0.594	0.114	0	Neurons	xrcc5
dtymk	0	0.477186	0.525	0.064	0	Neurons	dtymk
chaf1b	0	0.474677	0.417	0.071	0	Neurons	chaf1b
pane1	0	0.472414	0.567	0.068	0	Neurons	pane1
neil3	0	0.471496	0.494	0.047	0	Neurons	neil3
rad51	0	0.471132	0.455	0.064	0	Neurons	rad51
gen1	0	0.46676	0.386	0.034	0	Neurons	gen1
nedd8	0	0.463983	0.702	0.215	0	Neurons	nedd8
kif20ba	0	0.462639	0.435	0.038	0	Neurons	kif20ba
znf367	0	0.459364	0.439	0.093	0	Neurons	znf367
prim1	0	0.458339	0.491	0.105	0	Neurons	prim1
e2f41	0	0.457837	0.681	0.201	0	Neurons	e2f4
cenpk	0	0.455418	0.512	0.057	0	Neurons	cenpk
tubg1	0	0.447821	0.62	0.154	0	Neurons	tubg1
actl6a	0	0.443536	0.6	0.146	0	Neurons	actl6a
bard1	0	0.443085	0.417	0.035	0	Neurons	bard1
uba21	0	0.441584	0.613	0.169	0	Neurons	uba2
ruvbl11	0	0.439224	0.595	0.154	0	Neurons	ruvbl1
ncapg2	0	0.43884	0.464	0.044	0	Neurons	ncapg2
si:ch211-225g23.1	0	0.437587	0.496	0.048	0	Neurons	si:ch211-225g23.1
prmt51	0	0.434648	0.56	0.153	0	Neurons	prmt5
eftud21	0	0.434357	0.634	0.191	0	Neurons	eftud2
nup2101	0	0.433163	0.603	0.168	0	Neurons	nup210
mus81	0	0.432204	0.481	0.049	0	Neurons	mus81
notch1b2	0	0.432151	0.52	0.119	0	Neurons	notch1b
cenph	0	0.422181	0.449	0.04	0	Neurons	cenph
ptgr11	0	0.420902	0.499	0.107	0	Neurons	ptgr1
tk1	0	0.418368	0.409	0.057	0	Neurons	tk1
mydgf	0	0.417263	0.559	0.122	0	Neurons	mydgf
parpbp	0	0.414502	0.28	0.021	0	Neurons	parpbp
mxd3	0	0.41363	0.417	0.067	0	Neurons	mxd3
foxm1	0	0.410793	0.441	0.034	0	Neurons	foxm1
mtfr2	0	0.408545	0.349	0.034	0	Neurons	mtfr2
ska3	0	0.406741	0.457	0.037	0	Neurons	ska3
prim2	0	0.405972	0.43	0.086	0	Neurons	prim2
raver1	0	0.404643	0.415	0.045	0	Neurons	raver1
haus6	0	0.400982	0.492	0.077	0	Neurons	haus6
ect2	0	0.400724	0.365	0.032	0	Neurons	ect2
mb21d11	0	0.395189	0.395	0.076	0	Neurons	mb21d1
LOC110437860	0	0.39231	0.501	0.079	0	Neurons	LOC110437860
zgc:1715061	0	0.392017	0.539	0.121	0	Neurons	zgc:171506
zgc:921611	0	0.39174	0.389	0.078	0	Neurons	zgc:92161
xpo1b	0	0.391702	0.642	0.179	0	Neurons	xpo1b
fancd2	0	0.389546	0.393	0.067	0	Neurons	fancd2
sae1	0	0.388782	0.546	0.116	0	Neurons	sae1
drp2	0	0.387042	0.446	0.05	0	Neurons	drp2
pole2	0	0.385083	0.41	0.069	0	Neurons	pole2
nup133	0	0.380078	0.56	0.144	0	Neurons	nup133
wdr76	0	0.378358	0.355	0.049	0	Neurons	wdr76
nsl1	0	0.376734	0.431	0.039	0	Neurons	nsl1
snrpa1	0	0.376052	0.632	0.18	0	Neurons	snrpa1
neil12	0	0.374097	0.631	0.178	0	Neurons	neil1
nup93	0	0.373127	0.557	0.145	0	Neurons	nup93
cep135	0	0.370349	0.481	0.086	0	Neurons	cep135
nup107	0	0.367968	0.584	0.159	0	Neurons	nup107
pole3	0	0.366708	0.555	0.143	0	Neurons	pole3
zgc:110216	0	0.362431	0.355	0.033	0	Neurons	zgc:110216
cenpo	0	0.360988	0.377	0.025	0	Neurons	cenpo
si: dkey-225f5.4	0	0.359899	0.38	0.034	0	Neurons	si: dkey-225f5.4
cdk2	0	0.359025	0.469	0.096	0	Neurons	cdk2
apitd1	0	0.358429	0.411	0.043	0	Neurons	apitd1
mier1a	0	0.358044	0.543	0.139	0	Neurons	mier1a
tfdp1b	0	0.357068	0.541	0.12	0	Neurons	tfdp1b
rad51ap1	0	0.356936	0.419	0.041	0	Neurons	rad51ap1
vrk1	0	0.3562	0.514	0.107	0	Neurons	vrk1
rnaseh2a1	0	0.353237	0.481	0.112	0	Neurons	rnaseh2a
cenpl	0	0.351133	0.386	0.027	0	Neurons	cenpl
srek1ip1	0	0.351093	0.493	0.095	0	Neurons	srek1ip1
rqcd1	0	0.350176	0.599	0.166	0	Neurons	rqcd1
cep57l1	0	0.347054	0.419	0.063	0	Neurons	cep57l1
tmpob	0	0.347022	0.531	0.129	0	Neurons	tmpob
haus1	0	0.345938	0.394	0.042	0	Neurons	haus1
ttf2	0	0.344577	0.405	0.069	0	Neurons	ttf2
arhgef39	0	0.343401	0.374	0.019	0	Neurons	arhgef39
zgc:85936	0	0.343253	0.417	0.067	0	Neurons	zgc:85936
ppih	0	0.341922	0.5	0.114	0	Neurons	ppih
zw10	0	0.339592	0.568	0.153	0	Neurons	zw10
unga	0	0.336298	0.323	0.053	0	Neurons	unga
arl14ep	0	0.334803	0.515	0.118	0	Neurons	arl14ep
ndc1	0	0.334732	0.51	0.117	0	Neurons	ndc1
wdr18	0	0.333255	0.456	0.103	0	Neurons	wdr18
si:dkey-108k21.21	0	0.333178	0.308	0.026	0	Neurons	si:dkey-108k21.21
polr3glb	0	0.333095	0.48	0.11	0	Neurons	polr3glb
uchl5	0	0.331421	0.486	0.104	0	Neurons	uchl5
zgc:1536311	0	0.331344	0.436	0.08	0	Neurons	zgc:153631
psma6a	0	0.330258	0.564	0.15	0	Neurons	psma6a
si:ch1073-475a24.1	0	0.327272	0.304	0.027	0	Neurons	si:ch1073-475a24.1
haus5	0	0.325543	0.355	0.037	0	Neurons	haus5
mis12	0	0.321164	0.427	0.056	0	Neurons	mis12
cenpi	0	0.321157	0.372	0.033	0	Neurons	cenpi
xrcc6	0	0.321063	0.494	0.097	0	Neurons	xrcc6
acsl1a	0	0.31723	0.395	0.067	0	Neurons	acsl1a
nup205	0	0.315633	0.511	0.127	0	Neurons	nup205
ppil11	0	0.315389	0.45	0.093	0	Neurons	ppil1
anapc1	0	0.31535	0.468	0.103	0	Neurons	anapc1
fam83d	0	0.314788	0.28	0.027	0	Neurons	fam83d
sp100.1	0	0.313019	0.352	0.046	0	Neurons	sp100.1
oip5	0	0.310417	0.27	0.024	0	Neurons	oip5
gins1	0	0.307663	0.366	0.068	0	Neurons	gins1
ticrr	0	0.305793	0.375	0.052	0	Neurons	ticrr
zgc:174160	0	0.29877	0.395	0.054	0	Neurons	zgc:174160
dbf4b	0	0.298239	0.32	0.025	0	Neurons	dbf4b
thoc6	0	0.297708	0.419	0.075	0	Neurons	thoc6
poc1b	0	0.295658	0.429	0.063	0	Neurons	poc1b
sephs11	0	0.290143	0.478	0.104	0	Neurons	sephs1
cdc45	0	0.286626	0.319	0.045	0	Neurons	cdc45
usp39	0	0.286347	0.445	0.091	0	Neurons	usp39
dctd	0	0.283809	0.335	0.049	0	Neurons	dctd
aaas	0	0.283428	0.445	0.092	0	Neurons	aaas
fanci	0	0.282364	0.3	0.041	0	Neurons	fanci
psmc3ip	0	0.27919	0.344	0.052	0	Neurons	psmc3ip
brip1	0	0.276966	0.308	0.049	0	Neurons	brip1
si:ch211-11k18.4	0	0.276098	0.364	0.055	0	Neurons	si:ch211-11k18.4
si:dkey-261m9.9	0	0.274764	0.266	0.017	0	Neurons	si:dkey-261m9.9
rad52	0	0.273605	0.31	0.031	0	Neurons	rad52
kif18a	0	0.272952	0.332	0.029	0	Neurons	kif18a
dcps	0	0.27247	0.418	0.086	0	Neurons	dcps
si:dkeyp-20g2.3	0	0.269357	0.325	0.037	0	Neurons	si:dkeyp-20g2.3
cetn3	0	0.263838	0.484	0.114	0	Neurons	cetn3
uchl3	0	0.263241	0.496	0.114	0	Neurons	uchl3
recql4	0	0.262061	0.271	0.04	0	Neurons	recql4
pibf1	0	0.261357	0.298	0.043	0	Neurons	pibf1
sass6	0	0.2608	0.297	0.033	0	Neurons	sass6
ccsapb	0	0.257518	0.258	0.032	0	Neurons	ccsapb
stil	0	0.257032	0.318	0.031	0	Neurons	stil
traip	0	0.255272	0.315	0.032	0	Neurons	traip
rbbp8	0	0.254525	0.326	0.048	0	Neurons	rbbp8
cep120	0	0.251229	0.38	0.067	0	Neurons	cep120
srsf3b3	5.96828e-308	0.742172	0.916	0.443	1.68849e-303	Neurons	srsf3b
skp2	7.07085e-308	0.275627	0.36	0.069	2.00042e-303	Neurons	skp2
rad21a3	1.45713e-307	0.791357	0.878	0.425	4.12236e-303	Neurons	rad21a
nup85	3.54547e-306	0.293879	0.489	0.119	1.00305e-301	Neurons	nup85
rfc1	4.05954e-306	0.512364	0.548	0.152	1.14848e-301	Neurons	rfc1
dbi2	3.03413e-304	1.01089	0.91	0.497	8.58386e-300	Neurons	dbi
si:dkey-15d12.2	4.46053e-304	0.252123	0.434	0.097	1.26193e-299	Neurons	si:dkey-15d12.2
phf5a1	4.70137e-304	0.453964	0.693	0.226	1.33006e-299	Neurons	phf5a
pcnt	6.19296e-303	0.429293	0.672	0.206	1.75205e-298	Neurons	pcnt
creb1b	8.20065e-303	0.297381	0.414	0.089	2.32005e-298	Neurons	creb1b
tfam	4.05632e-302	0.410914	0.623	0.187	1.14757e-297	Neurons	tfam
anp32b2	8.76638e-302	0.699373	0.878	0.39	2.4801e-297	Neurons	anp32b
nasp1	2.39488e-301	0.907517	0.691	0.243	6.77535e-297	Neurons	nasp
ppa1b1	7.84412e-300	0.384538	0.48	0.119	2.21918e-295	Neurons	ppa1b
srsf1a1	1.51272e-299	0.663499	0.85	0.372	4.27963e-295	Neurons	srsf1a
rnaseh2b	1.02688e-298	0.362435	0.466	0.113	2.90514e-294	Neurons	rnaseh2b
chek2	1.17827e-298	0.262452	0.325	0.059	3.33345e-294	Neurons	chek2
prkrira	3.12532e-297	0.25849	0.452	0.105	8.84183e-293	Neurons	prkrira
hmgb1b2	8.81288e-297	0.562832	0.509	0.133	2.49325e-292	Neurons	hmgb1b
chtf8	2.00323e-296	0.343801	0.479	0.117	5.66734e-292	Neurons	chtf8
xrcc1	5.70201e-296	0.286413	0.403	0.087	1.61316e-291	Neurons	xrcc1
nudt21	1.1451e-295	0.256555	0.481	0.118	3.2396e-291	Neurons	nudt21
ash2l	5.13519e-295	0.358444	0.614	0.183	1.4528e-290	Neurons	ash2l
wdr77	1.00131e-294	0.281953	0.418	0.094	2.83281e-290	Neurons	wdr77
flad1	1.06061e-294	0.252834	0.423	0.094	3.00057e-290	Neurons	flad1
aqr	1.17166e-294	0.333045	0.565	0.157	3.31474e-290	Neurons	aqr
siva1	7.89132e-294	0.255248	0.452	0.106	2.23253e-289	Neurons	siva1
hint12	1.48324e-293	0.643748	0.791	0.308	4.19623e-289	Neurons	hint1
rangap1a	3.53603e-293	0.303828	0.52	0.138	1.00038e-288	Neurons	rangap1a
pola11	1.41382e-292	0.526341	0.469	0.118	3.99985e-288	Neurons	pola1
prkdc1	1.46443e-292	0.350485	0.498	0.127	4.14303e-288	Neurons	prkdc
nup188	3.85864e-292	0.304942	0.536	0.143	1.09165e-287	Neurons	nup188
ahnak3	4.28577e-292	0.927382	0.686	0.23	1.21249e-287	Neurons	ahnak
u2af11	5.43303e-292	0.649494	0.857	0.374	1.53706e-287	Neurons	u2af1
snrpa2	6.56969e-292	0.512501	0.735	0.259	1.85863e-287	Neurons	snrpa
snrnp40	1.0805e-291	0.32481	0.531	0.143	3.05684e-287	Neurons	snrnp40
rcc1	3.25605e-291	0.268761	0.449	0.106	9.21169e-287	Neurons	rcc1
ppm1g1	9.23635e-291	0.626381	0.741	0.273	2.61306e-286	Neurons	ppm1g
sf3b5	3.4412e-289	0.277677	0.481	0.12	9.7355e-285	Neurons	sf3b5
fkbp4	2.90789e-288	0.343003	0.597	0.177	8.22671e-284	Neurons	fkbp4
zgc:153409	1.41904e-285	0.31266	0.409	0.092	4.01462e-281	Neurons	zgc:153409
vkorc1l1	6.55176e-284	0.275876	0.534	0.143	1.85356e-279	Neurons	vkorc1l1
ddost2	1.46365e-283	0.809036	0.87	0.413	4.14081e-279	Neurons	ddost
rpn12	4.50282e-283	0.665811	0.791	0.329	1.27389e-278	Neurons	rpn1
krtcap22	2.18604e-282	0.623673	0.707	0.251	6.18454e-278	Neurons	krtcap2
LOC108180269	4.23823e-282	0.293432	0.554	0.155	1.19904e-277	Neurons	LOC108180269
fzr1a	7.45941e-282	0.451271	0.596	0.183	2.11034e-277	Neurons	fzr1a
cep295	3.36378e-281	0.265082	0.419	0.096	9.51647e-277	Neurons	cep295
pole	7.09645e-281	0.324772	0.346	0.07	2.00766e-276	Neurons	pole
mad1l1	3.12853e-280	0.324713	0.491	0.125	8.85092e-276	Neurons	mad1l1
si:ch211-66k16.27	5.79409e-280	0.260092	0.529	0.142	1.63921e-275	Neurons	si:ch211-66k16.27
shmt11	6.96063e-280	0.397537	0.502	0.137	1.96923e-275	Neurons	shmt1
acat11	1.34623e-279	0.281196	0.558	0.157	3.80862e-275	Neurons	acat1
usp5	1.88758e-279	0.432572	0.711	0.244	5.34015e-275	Neurons	usp5
hmgb3b2	3.27562e-279	0.535764	0.617	0.196	9.26705e-275	Neurons	hmgb3b
smarcc1a1	8.34878e-279	0.563399	0.811	0.327	2.36195e-274	Neurons	smarcc1a
zgc:77739	1.1692e-278	0.281796	0.495	0.128	3.30778e-274	Neurons	zgc:77739
slc20a1b1	2.08203e-275	0.699975	0.823	0.35	5.89028e-271	Neurons	slc20a1b
creb1a	2.36208e-275	0.360191	0.589	0.174	6.68256e-271	Neurons	creb1a
lman2lb	4.92414e-275	0.331558	0.553	0.155	1.39309e-270	Neurons	lman2lb
orc3	5.87963e-275	0.270599	0.376	0.082	1.66341e-270	Neurons	orc3
rfc5	1.46729e-274	0.302799	0.424	0.102	4.15112e-270	Neurons	rfc5
ostc2	4.68707e-274	0.523602	0.728	0.267	1.32602e-269	Neurons	ostc
emd	4.77381e-274	0.348673	0.615	0.189	1.35056e-269	Neurons	emd
cdc25b1	3.55134e-273	0.697873	0.834	0.34	1.00471e-268	Neurons	cdc25b
hspe12	1.34029e-272	0.710552	0.639	0.221	3.79181e-268	Neurons	hspe1
hnrnpaba2	1.3932e-272	0.853466	0.951	0.652	3.9415e-268	Neurons	hnrnpaba
mrps18a	1.6646e-272	0.396268	0.627	0.2	4.70932e-268	Neurons	mrps18a
hnrnpul1	1.75341e-272	0.353985	0.586	0.176	4.96059e-268	Neurons	hnrnpul1
ppp5c1	2.46656e-272	0.546061	0.725	0.263	6.97814e-268	Neurons	ppp5c
psma5	4.363e-272	0.515328	0.721	0.263	1.23434e-267	Neurons	psma5
ost42	2.63772e-271	0.839075	0.898	0.459	7.46238e-267	Neurons	ost4
nudc1	2.72436e-271	0.547215	0.748	0.281	7.70749e-267	Neurons	nudc
syncrip3	2.87882e-271	0.878081	0.962	0.647	8.14448e-267	Neurons	syncrip
zgc:1103391	6.35397e-271	0.27894	0.682	0.224	1.7976e-266	Neurons	zgc:110339
parp2	1.62268e-270	0.422515	0.636	0.2	4.59071e-266	Neurons	parp2
taf151	1.80851e-269	0.768544	0.879	0.462	5.11644e-265	Neurons	taf15
ipo91	1.96946e-269	0.354664	0.489	0.131	5.57181e-265	Neurons	ipo9
wdhd1	5.65104e-269	0.341142	0.32	0.063	1.59873e-264	Neurons	wdhd1
casp2	6.85677e-269	0.365843	0.571	0.169	1.93985e-264	Neurons	casp2
mrc1b2	8.58438e-269	1.03777	0.583	0.183	2.42861e-264	Neurons	mrc1b
tnrc51	1.21852e-268	0.611453	0.788	0.315	3.44732e-264	Neurons	tnrc5
dnmt3bb.3	1.27589e-268	0.277506	0.295	0.054	3.60961e-264	Neurons	dnmt3bb.3
nup50	1.63707e-268	0.386004	0.66	0.217	4.63142e-264	Neurons	nup50
aprt	1.75835e-268	0.342265	0.549	0.159	4.97454e-264	Neurons	aprt
hm132	9.78622e-268	0.542941	0.751	0.286	2.76862e-263	Neurons	hm13
mrpl111	2.45441e-267	0.380724	0.581	0.178	6.94377e-263	Neurons	mrpl11
nup58	1.56043e-266	0.356026	0.64	0.205	4.41462e-262	Neurons	nup58
smc31	1.10294e-265	0.51642	0.769	0.304	3.12034e-261	Neurons	smc3
ilf3a	3.68871e-265	0.385775	0.688	0.232	1.04357e-260	Neurons	ilf3a
acsbg2	3.80678e-265	0.405214	0.7	0.241	1.07697e-260	Neurons	acsbg2
anxa2a1	1.01693e-264	1.10547	0.487	0.141	2.87698e-260	Neurons	anxa2a
ctcf2	4.20233e-264	0.689592	0.885	0.439	1.18888e-259	Neurons	ctcf
tomm61	7.81555e-263	0.563371	0.674	0.243	2.2111e-258	Neurons	tomm6
pafah1b31	8.37626e-263	0.512764	0.721	0.265	2.36973e-258	Neurons	pafah1b3
cnih4	4.60022e-262	0.328745	0.585	0.177	1.30145e-257	Neurons	cnih4
psmb3	5.65872e-262	0.59573	0.859	0.383	1.60091e-257	Neurons	psmb3
psmc6	6.32789e-262	0.44579	0.705	0.255	1.79022e-257	Neurons	psmc6
ranbp11	7.16614e-262	0.82077	0.848	0.411	2.02737e-257	Neurons	ranbp1
fkbp21	1.09636e-261	0.434368	0.611	0.197	3.1017e-257	Neurons	fkbp2
apooa1	3.13645e-261	0.287907	0.524	0.147	8.87334e-257	Neurons	apooa
sap18	8.47223e-261	0.335304	0.649	0.215	2.39688e-256	Neurons	sap18
prdx42	1.20328e-260	0.582436	0.749	0.291	3.4042e-256	Neurons	prdx4
cox5ab1	1.87455e-260	0.454356	0.753	0.283	5.3033e-256	Neurons	cox5ab
srrt2	4.444e-260	0.640709	0.813	0.352	1.25725e-255	Neurons	srrt
rnaseh2c	7.57449e-260	0.274242	0.407	0.098	2.1429e-255	Neurons	rnaseh2c
mpdu1b	1.2026e-259	0.358164	0.506	0.139	3.40227e-255	Neurons	mpdu1b
bop11	1.35358e-259	0.430009	0.486	0.135	3.8294e-255	Neurons	bop1
hnrnpl21	2.22736e-258	0.526096	0.795	0.327	6.30142e-254	Neurons	hnrnpl2
cdc27	6.35724e-258	0.261237	0.523	0.147	1.79853e-253	Neurons	cdc27
eny2	1.11276e-257	0.293851	0.571	0.172	3.1481e-253	Neurons	eny2
lsm5	1.70095e-257	0.266183	0.523	0.149	4.81214e-253	Neurons	lsm5
mthfd1b1	5.38908e-257	0.282884	0.415	0.102	1.52463e-252	Neurons	mthfd1b
prdx61	8.6987e-257	0.708131	0.756	0.308	2.46095e-252	Neurons	prdx6
anxa5b1	1.81631e-256	1.32515	0.482	0.143	5.13852e-252	Neurons	anxa5b
gmds2	4.29372e-256	0.488737	0.693	0.243	1.21474e-251	Neurons	gmds
pelp11	4.52475e-256	0.309377	0.55	0.162	1.2801e-251	Neurons	pelp1
hmgn73	8.03496e-256	0.816395	0.947	0.603	2.27317e-251	Neurons	hmgn7
eif4h1	8.9403e-256	0.700847	0.828	0.383	2.5293e-251	Neurons	eif4h
prps1b	3.51718e-255	0.263171	0.482	0.131	9.95045e-251	Neurons	prps1b
mex3a1	4.57749e-255	0.366316	0.345	0.074	1.29502e-250	Neurons	mex3a
mif	4.98439e-255	0.504608	0.736	0.285	1.41014e-250	Neurons	mif
cdk2ap22	2.22771e-254	0.698976	0.834	0.386	6.30241e-250	Neurons	cdk2ap2
palb2	1.14994e-253	0.268509	0.33	0.069	3.2533e-249	Neurons	palb2
atp5a12	2.53336e-253	0.81846	0.951	0.639	7.16712e-249	Neurons	atp5a1
fabp34	5.24215e-253	0.739662	0.762	0.309	1.48306e-248	Neurons	fabp3
ncf23	5.38272e-253	0.754958	0.813	0.344	1.52282e-248	Neurons	ncf2
ppid1	7.75878e-253	0.382488	0.616	0.201	2.19504e-248	Neurons	ppid
psmd3	9.37334e-253	0.478973	0.752	0.297	2.65181e-248	Neurons	psmd3
ndufa101	1.01366e-252	0.387646	0.684	0.24	2.86774e-248	Neurons	ndufa10
nol4lb2	1.07189e-252	0.797015	0.511	0.153	3.03248e-248	Neurons	nol4lb
psmd11	6.80246e-252	0.584003	0.816	0.355	1.92448e-247	Neurons	psmd1
strumpellin	1.19277e-251	0.490334	0.541	0.165	3.37446e-247	Neurons	strumpellin
hnrnph1l1	1.21846e-250	0.476117	0.726	0.272	3.44713e-246	Neurons	hnrnph1l
slc29a1a2	1.26152e-250	0.332832	0.417	0.105	3.56897e-246	Neurons	slc29a1a
idh24	1.42196e-250	0.770987	0.927	0.544	4.02287e-246	Neurons	idh2
nap1l12	4.12826e-250	1.01114	0.943	0.595	1.16793e-245	Neurons	nap1l1
ywhaqa3	6.34773e-250	0.703393	0.916	0.513	1.79584e-245	Neurons	ywhaqa
ewsr1a1	2.19338e-249	0.392215	0.662	0.232	6.2053e-245	Neurons	ewsr1a
psma32	5.61243e-249	0.50881	0.74	0.287	1.58781e-244	Neurons	psma3
snu13b1	1.49875e-248	0.671431	0.614	0.214	4.24012e-244	Neurons	snu13b
rangap1b	2.65329e-248	0.262011	0.469	0.126	7.50642e-244	Neurons	rangap1b
srp14	8.28231e-248	0.327942	0.556	0.17	2.34315e-243	Neurons	srp14
hp1bp31	1.03602e-247	0.558728	0.813	0.342	2.93102e-243	Neurons	hp1bp3
sumo3a1	1.28842e-247	0.664958	0.839	0.406	3.64507e-243	Neurons	sumo3a
si:ch211-117c9.5	7.18043e-247	0.251753	0.34	0.074	2.03141e-242	Neurons	si:ch211-117c9.5
cmpk1	1.20712e-246	0.508093	0.756	0.295	3.41507e-242	Neurons	cmpk
hdac11	1.85833e-246	0.673682	0.926	0.553	5.2574e-242	Neurons	hdac1
uhrf11	4.29049e-246	0.518444	0.548	0.17	1.21382e-241	Neurons	uhrf1
si:rp71-45k5.4	4.54546e-246	0.382	0.701	0.254	1.28596e-241	Neurons	si:rp71-45k5.4
psmb51	6.13883e-246	0.444716	0.73	0.278	1.73674e-241	Neurons	psmb5
si:dkeyp-120h9.11	6.42409e-246	0.506801	0.625	0.211	1.81744e-241	Neurons	si:dkeyp-120h9.1
hnrnpc	1.24623e-245	0.364783	0.716	0.261	3.52572e-241	Neurons	hnrnpc
denr	2.00992e-245	0.369455	0.709	0.261	5.68625e-241	Neurons	denr
elmo14	2.47711e-245	0.704025	0.926	0.502	7.00799e-241	Neurons	elmo1
snrpd3l1	2.41884e-244	0.392265	0.63	0.215	6.84315e-240	Neurons	snrpd3l
got11	9.76402e-244	0.395238	0.706	0.259	2.76234e-239	Neurons	got1
psma82	1.73368e-243	0.649818	0.891	0.449	4.90475e-239	Neurons	psma8
polr2l1	4.56048e-243	0.490484	0.756	0.311	1.2902e-238	Neurons	polr2l
rhocb1	1.06037e-242	0.554155	0.819	0.352	2.9999e-238	Neurons	rhocb
hadhab	2.01171e-242	0.427509	0.678	0.24	5.69133e-238	Neurons	hadhab
adka2	2.88772e-242	0.376593	0.64	0.216	8.16965e-238	Neurons	adka
eif4a31	4.19191e-242	0.536245	0.796	0.343	1.18593e-237	Neurons	eif4a3
dnajc9	4.4645e-242	0.431664	0.495	0.147	1.26305e-237	Neurons	dnajc9
puf60a1	1.20993e-241	0.413951	0.7	0.258	3.42301e-237	Neurons	puf60a
tpra	1.19153e-240	0.360542	0.636	0.215	3.37094e-236	Neurons	tpra
hnrnpabb2	3.40798e-240	0.758309	0.905	0.508	9.64151e-236	Neurons	hnrnpabb
supt4h1	4.70593e-240	0.26784	0.591	0.188	1.33135e-235	Neurons	supt4h1
gale	1.04429e-239	0.265089	0.423	0.109	2.95439e-235	Neurons	gale
si:ch73-376l24.61	1.3649e-239	0.392122	0.661	0.23	3.86144e-235	Neurons	si:ch73-376l24.6
rae1	1.55645e-239	0.252813	0.512	0.149	4.40336e-235	Neurons	rae1
sapcd2	5.77043e-239	0.297444	0.472	0.128	1.63251e-234	Neurons	sapcd2
ssr42	6.34849e-238	0.684382	0.836	0.392	1.79605e-233	Neurons	ssr4
psmd71	1.68633e-237	0.650019	0.842	0.402	4.77081e-233	Neurons	psmd7
snrpc	2.04095e-237	0.296906	0.623	0.211	5.77406e-233	Neurons	snrpc
morf4l11	8.74711e-237	0.598401	0.873	0.431	2.47465e-232	Neurons	morf4l1
smx5	1.62139e-236	0.260391	0.546	0.168	4.58708e-232	Neurons	smx5
hpf11	1.90724e-236	0.312063	0.426	0.113	5.39578e-232	Neurons	hpf1
ndufs31	2.28089e-236	0.345852	0.719	0.266	6.45288e-232	Neurons	ndufs3
calr3a2	2.51587e-236	0.822188	0.892	0.466	7.11764e-232	Neurons	calr3a
calr3b2	3.99583e-236	0.777908	0.759	0.333	1.13046e-231	Neurons	calr3b
got2b1	9.5838e-236	0.46831	0.662	0.24	2.71135e-231	Neurons	got2b
npm32	1.29117e-235	0.439993	0.592	0.202	3.65284e-231	Neurons	npm3
pleca2	1.90754e-235	0.95816	0.594	0.213	5.39661e-231	Neurons	pleca
hspd12	2.12097e-235	0.70534	0.649	0.242	6.00044e-231	Neurons	hspd1
gpx4b1	3.4821e-235	0.587247	0.855	0.396	9.8512e-231	Neurons	gpx4b
psmc3	4.80763e-235	0.454584	0.75	0.302	1.36013e-230	Neurons	psmc3
usp102	7.8526e-235	0.623804	0.836	0.377	2.22158e-230	Neurons	usp10
psmd13	4.49108e-234	0.34812	0.667	0.239	1.27057e-229	Neurons	psmd13
smarca51	4.69498e-234	0.533893	0.714	0.277	1.32826e-229	Neurons	smarca5
timp4.3	1.43648e-233	0.308444	0.255	0.046	4.06395e-229	Neurons	timp4.3
hspa4b1	2.15336e-233	0.493555	0.782	0.322	6.09208e-229	Neurons	hspa4b
phb2	1.18074e-232	0.493952	0.701	0.272	3.34044e-228	Neurons	phb
tubgcp3	4.87599e-232	0.274372	0.54	0.166	1.37947e-227	Neurons	tubgcp3
sub1b	4.9705e-232	0.295943	0.592	0.196	1.4062e-227	Neurons	sub1b
hnrpl2	5.23992e-232	0.567053	0.846	0.396	1.48243e-227	Neurons	hnrpl
rfc4	5.49273e-232	0.322054	0.421	0.113	1.55395e-227	Neurons	rfc4
fam168a2	5.53535e-232	0.434938	0.545	0.173	1.566e-227	Neurons	fam168a
ganab1	7.56608e-232	0.331325	0.632	0.214	2.14052e-227	Neurons	ganab
ddx39aa1	3.00747e-231	0.465157	0.776	0.324	8.50842e-227	Neurons	ddx39aa
psmd14	3.33085e-231	0.316495	0.619	0.211	9.42331e-227	Neurons	psmd14
thoc7	4.662e-231	0.267314	0.566	0.179	1.31893e-226	Neurons	thoc7
txnl1	5.54561e-231	0.39448	0.676	0.249	1.56891e-226	Neurons	txnl1
puf60b1	1.04926e-230	0.409744	0.734	0.287	2.96846e-226	Neurons	puf60b
dkc12	1.43656e-230	0.785184	0.653	0.248	4.06418e-226	Neurons	dkc1
hnrnpm1	1.84443e-230	0.551993	0.904	0.475	5.21807e-226	Neurons	hnrnpm
hars	7.15579e-230	0.321499	0.565	0.181	2.02444e-225	Neurons	hars
triqk	1.07418e-229	0.270716	0.449	0.122	3.03897e-225	Neurons	triqk
dnmt11	1.1048e-229	0.669871	0.556	0.188	3.12559e-225	Neurons	dnmt1
btbd10b1	1.641e-229	0.503314	0.681	0.256	4.64255e-225	Neurons	btbd10b
hdgfrp21	5.7019e-229	0.399832	0.745	0.29	1.61313e-224	Neurons	hdgfrp2
psmc1a	9.82558e-229	0.455581	0.766	0.315	2.77975e-224	Neurons	psmc1a
orc4	1.55028e-228	0.257448	0.339	0.078	4.3859e-224	Neurons	orc4
ubxn1	1.68943e-228	0.35549	0.642	0.227	4.77956e-224	Neurons	ubxn1
manf	2.64659e-228	0.300901	0.451	0.126	7.48746e-224	Neurons	manf
psmb21	3.7614e-228	0.549439	0.83	0.383	1.06414e-223	Neurons	psmb2
atpif1a2	6.08443e-228	0.603986	0.771	0.333	1.72135e-223	Neurons	atpif1a
atp5b3	6.10303e-228	0.817204	0.954	0.666	1.72661e-223	Neurons	atp5b
mafgb	1.15165e-227	0.297202	0.544	0.165	3.25812e-223	Neurons	mafgb
hyou12	1.46823e-227	0.664307	0.717	0.288	4.15376e-223	Neurons	hyou1
canx2	1.60779e-227	0.871813	0.896	0.505	4.54859e-223	Neurons	canx
bahcc1b4	1.79945e-227	0.614966	0.645	0.234	5.09083e-223	Neurons	bahcc1b
ncbp2	2.1184e-227	0.251588	0.568	0.183	5.99318e-223	Neurons	ncbp2
mpc21	2.18056e-227	0.326629	0.639	0.221	6.16903e-223	Neurons	mpc2
umps1	3.17377e-227	0.255929	0.373	0.092	8.97892e-223	Neurons	umps
ndufa9a1	5.14994e-227	0.293682	0.6	0.198	1.45697e-222	Neurons	ndufa9a
gng12a1	6.11815e-227	0.337925	0.497	0.147	1.73088e-222	Neurons	gng12a
fkbp1aa3	1.08163e-226	0.696966	0.935	0.573	3.06004e-222	Neurons	fkbp1aa
eef1e1	9.35117e-226	0.261437	0.467	0.133	2.64554e-221	Neurons	eef1e1
ier5l1	1.29616e-225	0.280338	0.37	0.089	3.66695e-221	Neurons	ier5l
ilf3b1	1.38232e-225	0.57343	0.816	0.368	3.91071e-221	Neurons	ilf3b
si:dkey-21c19.3	1.38911e-225	0.316648	0.684	0.245	3.92992e-221	Neurons	si:dkey-21c19.3
atp5c12	4.59046e-225	0.634776	0.886	0.46	1.29869e-220	Neurons	atp5c1
pa2g4a1	5.18866e-225	0.650941	0.688	0.278	1.46792e-220	Neurons	pa2g4a
hsp90b13	1.56998e-224	0.8629	0.805	0.39	4.44162e-220	Neurons	hsp90b1
mrpl16	2.25158e-224	0.354586	0.581	0.195	6.36995e-220	Neurons	mrpl16
mcts1	1.56164e-223	0.285715	0.55	0.175	4.41805e-219	Neurons	mcts1
prpf40a1	6.66982e-223	0.453597	0.793	0.339	1.88696e-218	Neurons	prpf40a
setb2	1.17235e-222	0.792278	0.904	0.54	3.31669e-218	Neurons	setb
psmd11b	2.1559e-222	0.253199	0.567	0.183	6.09926e-218	Neurons	psmd11b
myef2	2.84049e-222	0.397872	0.74	0.295	8.03602e-218	Neurons	myef2
cox6a12	4.15248e-222	0.828714	0.902	0.56	1.17478e-217	Neurons	cox6a1
cpsf1	5.27331e-222	0.276957	0.46	0.132	1.49187e-217	Neurons	cpsf1
zgc:153990	2.85752e-221	0.269598	0.553	0.176	8.0842e-217	Neurons	zgc:153990
noc3l1	7.75804e-221	0.304631	0.499	0.15	2.19483e-216	Neurons	noc3l
wdr51	1.09609e-220	0.331541	0.594	0.204	3.10095e-216	Neurons	wdr5
mrpl39	1.30229e-220	0.263445	0.508	0.155	3.68429e-216	Neurons	mrpl39
psma41	2.09005e-220	0.475583	0.811	0.358	5.91297e-216	Neurons	psma4
myg1	2.57649e-220	0.264334	0.517	0.16	7.28914e-216	Neurons	myg1
ndufa121	2.58509e-220	0.299554	0.673	0.248	7.31347e-216	Neurons	ndufa12
psmd4a	3.84958e-220	0.277523	0.597	0.199	1.08908e-215	Neurons	psmd4a
psmc5	6.83609e-220	0.311003	0.669	0.244	1.934e-215	Neurons	psmc5
hadhb1	1.44631e-219	0.406218	0.708	0.279	4.09176e-215	Neurons	hadhb
psmb11	2.65736e-219	0.589732	0.849	0.422	7.51795e-215	Neurons	psmb1
acp1	3.07677e-219	0.272762	0.571	0.189	8.7045e-215	Neurons	acp1
hsd17b101	4.41038e-219	0.269406	0.458	0.132	1.24774e-214	Neurons	hsd17b10
pfdn2	4.80145e-219	0.36265	0.637	0.228	1.35838e-214	Neurons	pfdn2
zgc:1018464	6.4277e-219	1.0785	0.832	0.42	1.81846e-214	Neurons	zgc:101846
pycr1b1	1.29441e-217	0.302818	0.45	0.129	3.66201e-213	Neurons	pycr1b
ndufab1b1	1.93809e-217	0.423308	0.694	0.273	5.48305e-213	Neurons	ndufab1b
trmt1121	2.53015e-217	0.277443	0.462	0.136	7.15804e-213	Neurons	trmt112
mesdc21	3.14844e-217	0.294583	0.562	0.183	8.90726e-213	Neurons	mesdc2
dynlrb1	4.19716e-217	0.301714	0.574	0.193	1.18742e-212	Neurons	dynlrb1
eif4e1c1	5.60734e-217	0.394485	0.629	0.224	1.58637e-212	Neurons	eif4e1c
stag1b1	6.68293e-217	0.259593	0.563	0.182	1.89067e-212	Neurons	stag1b
hnrnpr2	7.95442e-217	0.552331	0.83	0.392	2.25038e-212	Neurons	hnrnpr
psme31	8.77347e-217	0.361604	0.592	0.201	2.4821e-212	Neurons	psme3
hirip31	1.24469e-216	0.35744	0.569	0.192	3.52136e-212	Neurons	hirip3
atp2a2b2	2.07976e-216	0.520473	0.74	0.31	5.88386e-212	Neurons	atp2a2b
fb06f032	3.07153e-216	0.717971	0.938	0.594	8.68966e-212	Neurons	fb06f03
nop102	3.13503e-216	0.480955	0.57	0.199	8.86931e-212	Neurons	nop10
tprb	4.65049e-216	0.330734	0.724	0.28	1.31567e-211	Neurons	tprb
pomp1	5.23223e-216	0.585944	0.882	0.458	1.48025e-211	Neurons	pomp
clta2	6.62821e-216	0.590337	0.816	0.378	1.87519e-211	Neurons	clta
h1fx5	9.86869e-216	1.32794	0.896	0.519	2.79195e-211	Neurons	h1fx
zgc:1131841	1.67855e-215	0.312405	0.66	0.233	4.74879e-211	Neurons	zgc:113184
mdh1aa2	7.24014e-215	0.574078	0.895	0.464	2.04831e-210	Neurons	mdh1aa
znf3461	1.0011e-214	0.323163	0.567	0.19	2.8322e-210	Neurons	znf346
suclg21	1.34921e-214	0.360878	0.573	0.197	3.81705e-210	Neurons	suclg2
rfc2	1.92925e-214	0.26879	0.389	0.103	5.45803e-210	Neurons	rfc2
eif5a23	2.21736e-214	0.91079	0.899	0.535	6.27314e-210	Neurons	eif5a2
psmc2	2.57708e-214	0.383616	0.757	0.311	7.29081e-210	Neurons	psmc2
rbx1	5.14905e-214	0.519155	0.862	0.437	1.45672e-209	Neurons	rbx1
psma2	5.548e-214	0.380774	0.668	0.252	1.56958e-209	Neurons	psma2
si:ch211-1o7.31	7.46054e-214	0.392656	0.384	0.101	2.11066e-209	Neurons	si:ch211-1o7.3
pfn23	4.2235e-213	0.591549	0.893	0.483	1.19487e-208	Neurons	pfn2
kcnab2a	9.03651e-213	0.321876	0.293	0.064	2.55652e-208	Neurons	kcnab2a
hypk2	1.05398e-212	0.528584	0.775	0.339	2.9818e-208	Neurons	hypk
ms4a17a.92	1.51883e-212	0.612504	0.375	0.101	4.29693e-208	Neurons	ms4a17a.9
tram12	3.70513e-212	0.665304	0.808	0.383	1.04822e-207	Neurons	tram1
nhp21	5.54345e-212	0.416372	0.583	0.204	1.5683e-207	Neurons	nhp2
mcm71	8.97568e-212	0.778495	0.621	0.239	2.53931e-207	Neurons	mcm7
smarca4a1	1.06575e-211	0.575922	0.839	0.407	3.01512e-207	Neurons	smarca4a
ssrp1a1	2.96174e-211	0.664801	0.62	0.243	8.37905e-207	Neurons	ssrp1a
psma6l	3.05049e-211	0.315063	0.58	0.197	8.63014e-207	Neurons	psma6l
rpa11	3.82516e-211	0.493551	0.584	0.212	1.08218e-206	Neurons	rpa1
dap2	4.1751e-211	0.422238	0.7	0.273	1.18118e-206	Neurons	dap
zgc:775171	7.57058e-211	0.798695	0.613	0.228	2.14179e-206	Neurons	zgc:77517
nop161	1.41267e-210	0.338434	0.477	0.147	3.99657e-206	Neurons	nop16
sf3b3	1.43654e-210	0.4022	0.717	0.285	4.06412e-206	Neurons	sf3b3
psmb6	1.54146e-210	0.255948	0.67	0.247	4.36096e-206	Neurons	psmb6
srp19	1.94637e-210	0.325884	0.649	0.24	5.50648e-206	Neurons	srp19
zgc:92791	2.20341e-210	0.413624	0.744	0.302	6.23366e-206	Neurons	zgc:92791
h2afy22	3.1621e-210	0.425606	0.717	0.287	8.94591e-206	Neurons	h2afy2
psmd12	1.16642e-209	0.254468	0.597	0.209	3.29992e-205	Neurons	psmd12
ccne2	1.49518e-209	0.320241	0.277	0.059	4.23002e-205	Neurons	ccne2
eml42	4.10402e-209	0.428854	0.717	0.283	1.16107e-204	Neurons	eml4
elmod2	5.52961e-209	0.25455	0.505	0.157	1.56438e-204	Neurons	elmod2
ran2	6.29213e-209	0.776582	0.957	0.74	1.78011e-204	Neurons	ran
gstm.2	8.37617e-209	0.378524	0.748	0.308	2.3697e-204	Neurons	gstm.2
rars	1.20931e-208	0.269176	0.502	0.156	3.42126e-204	Neurons	rars
myca2	1.3412e-208	0.420823	0.457	0.137	3.7944e-204	Neurons	myca
larsb1	4.43141e-208	0.301815	0.457	0.137	1.25369e-203	Neurons	larsb
srp722	1.84166e-207	0.41516	0.677	0.264	5.21023e-203	Neurons	srp72
sart3	3.92489e-207	0.367663	0.698	0.274	1.11039e-202	Neurons	sart3
ivns1abpb1	4.18644e-207	0.320963	0.625	0.226	1.18439e-202	Neurons	ivns1abpb
tufm1	1.70835e-206	0.426462	0.634	0.242	4.83309e-202	Neurons	tufm
spcs12	2.28893e-206	0.524961	0.829	0.389	6.47561e-202	Neurons	spcs1
cntrl	6.50775e-206	0.272063	0.443	0.128	1.84111e-201	Neurons	cntrl
psmd11a	1.82513e-205	0.324995	0.662	0.25	5.16349e-201	Neurons	psmd11a
pdia32	1.89122e-205	0.798606	0.901	0.528	5.35045e-201	Neurons	pdia3
skiv2l21	3.37855e-205	0.294027	0.521	0.17	9.55826e-201	Neurons	skiv2l2
LOC1081807251	1.39114e-204	0.670094	0.396	0.111	3.93566e-200	Neurons	LOC108180725
zgc:564931	3.22787e-204	0.7365	0.964	0.729	9.13198e-200	Neurons	zgc:56493
ppiab3	5.17203e-204	0.735507	0.976	0.749	1.46322e-199	Neurons	ppiab
grap2a3	7.80469e-204	0.278632	0.64	0.222	2.20802e-199	Neurons	grap2a
gadd45gip11	1.07525e-203	0.302959	0.625	0.228	3.04198e-199	Neurons	gadd45gip1
brd3a2	1.58559e-203	0.396177	0.774	0.339	4.48579e-199	Neurons	brd3a
uqcrc11	2.41737e-203	0.391668	0.689	0.276	6.83898e-199	Neurons	uqcrc1
hnrnpul1l2	5.0949e-203	0.439431	0.889	0.454	1.4414e-198	Neurons	hnrnpul1l
api51	5.66807e-203	0.34969	0.728	0.296	1.60355e-198	Neurons	api5
khdrbs1b3	1.00224e-202	0.525515	0.847	0.41	2.83545e-198	Neurons	khdrbs1b
brd3b1	1.05007e-202	0.368113	0.609	0.22	2.97075e-198	Neurons	brd3b
lsm4	1.08611e-202	0.420797	0.781	0.338	3.07273e-198	Neurons	lsm4
entpd12	1.34088e-202	0.431466	0.657	0.245	3.79349e-198	Neurons	entpd1
cfd1	1.45359e-202	0.479587	0.338	0.084	4.11235e-198	Neurons	cfd
khdrbs1a4	4.67652e-202	0.772224	0.966	0.731	1.32304e-197	Neurons	khdrbs1a
sec13	4.93491e-202	0.308064	0.681	0.267	1.39614e-197	Neurons	sec13
kars2	6.30338e-202	0.600609	0.832	0.42	1.78329e-197	Neurons	kars
ndufb21	6.53751e-202	0.290999	0.678	0.261	1.84953e-197	Neurons	ndufb2
atp5g3a3	2.20212e-201	0.59673	0.83	0.413	6.23003e-197	Neurons	atp5g3a
supt16h1	2.54322e-201	0.506091	0.702	0.294	7.19503e-197	Neurons	supt16h
atp5j21	3.85439e-201	0.585856	0.89	0.492	1.09045e-196	Neurons	atp5j2
sf3b2	4.27757e-201	0.344022	0.749	0.308	1.21017e-196	Neurons	sf3b2
cpsf62	5.51696e-201	0.465627	0.824	0.384	1.5608e-196	Neurons	cpsf6
psmd6	7.51731e-201	0.279786	0.617	0.22	2.12672e-196	Neurons	psmd6
si:dkey-261h17.11	1.5133e-200	1.20921	0.401	0.116	4.28127e-196	Neurons	si:dkey-261h17.1
si:dkey-250d21.11	2.32419e-200	0.414854	0.776	0.335	6.57537e-196	Neurons	si:dkey-250d21.1
rbm8a	2.62944e-200	0.499694	0.786	0.376	7.43895e-196	Neurons	rbm8a
serp12	3.97975e-200	0.485489	0.682	0.271	1.12591e-195	Neurons	serp1
top1l	4.1651e-200	0.723854	0.908	0.516	1.17835e-195	Neurons	top1l
adssl	4.2122e-200	0.291425	0.464	0.144	1.19167e-195	Neurons	adssl
dnajb112	6.32476e-200	0.401104	0.656	0.249	1.78934e-195	Neurons	dnajb11
fkbp3	9.22102e-200	0.315559	0.748	0.307	2.60872e-195	Neurons	fkbp3
ndufs51	1.76569e-199	0.332024	0.729	0.297	4.9953e-195	Neurons	ndufs5
ndufs22	4.961e-199	0.328677	0.663	0.251	1.40352e-194	Neurons	ndufs2
akirin2	1.01933e-198	0.36729	0.736	0.312	2.88378e-194	Neurons	akirin2
srsf6a2	1.1906e-198	0.421706	0.805	0.369	3.36834e-194	Neurons	srsf6a
adh52	2.44423e-198	0.395167	0.703	0.276	6.91497e-194	Neurons	adh5
alyref1	4.12047e-198	0.541269	0.882	0.489	1.16572e-193	Neurons	alyref
hlx13	5.20791e-198	0.654236	0.743	0.329	1.47337e-193	Neurons	hlx1
card92	6.0505e-198	0.433213	0.571	0.202	1.71175e-193	Neurons	card9
esd1	8.16654e-198	0.325051	0.593	0.212	2.31039e-193	Neurons	esd
kdelr2b3	1.29701e-197	0.3779	0.655	0.25	3.66936e-193	Neurons	kdelr2b
pold3	1.37608e-197	0.28876	0.583	0.204	3.89308e-193	Neurons	pold3
psmc4	3.60001e-197	0.288355	0.583	0.209	1.01848e-192	Neurons	psmc4
psmd8	4.25814e-197	0.312069	0.657	0.253	1.20467e-192	Neurons	psmd8
rimkla	7.73843e-197	0.292928	0.467	0.145	2.18928e-192	Neurons	rimkla
sec11a1	9.18412e-197	0.459359	0.813	0.375	2.59828e-192	Neurons	sec11a
psmd2	1.1829e-196	0.457381	0.789	0.358	3.34655e-192	Neurons	psmd2
cct32	2.81527e-196	0.655977	0.887	0.5	7.96469e-192	Neurons	cct3
LOC402866	7.66878e-196	0.321345	0.6	0.215	2.16957e-191	Neurons	LOC402866
prpf391	7.75978e-196	0.41599	0.784	0.345	2.19532e-191	Neurons	prpf39
zgc:865992	8.04034e-196	0.685175	0.924	0.559	2.27469e-191	Neurons	zgc:86599
zgc:1533172	1.03056e-195	0.576478	0.696	0.289	2.91554e-191	Neurons	zgc:153317
pgd1	1.56225e-195	0.582383	0.833	0.401	4.41975e-191	Neurons	pgd
gar11	1.58352e-195	0.418034	0.548	0.194	4.47995e-191	Neurons	gar1
tars	2.66009e-194	0.414508	0.705	0.288	7.52566e-190	Neurons	tars
tp533	3.18087e-194	0.433181	0.777	0.342	8.99901e-190	Neurons	tp53
uqcr101	4.8002e-194	0.468527	0.842	0.409	1.35803e-189	Neurons	uqcr10
wu:fc75a09	5.37411e-194	0.274734	0.499	0.161	1.52039e-189	Neurons	wu:fc75a09
mef2cb3	1.37773e-193	0.481289	0.534	0.185	3.89773e-189	Neurons	mef2cb
slirp	5.86141e-193	0.260507	0.507	0.167	1.65825e-188	Neurons	slirp
bud31	8.48332e-193	0.274446	0.73	0.293	2.40002e-188	Neurons	bud31
sars1	8.73727e-193	0.378222	0.635	0.243	2.47186e-188	Neurons	sars
cbx1a1	1.08475e-192	0.360507	0.667	0.262	3.06885e-188	Neurons	cbx1a
smarce11	1.80834e-192	0.487726	0.828	0.406	5.11599e-188	Neurons	smarce1
lrrc592	2.17952e-192	0.269167	0.484	0.154	6.16608e-188	Neurons	lrrc59
ncl11	2.4928e-192	0.271401	0.566	0.198	7.05239e-188	Neurons	ncl1
calr3	2.72177e-192	0.334233	0.55	0.189	7.70017e-188	Neurons	calr
ube2nb1	8.59053e-192	0.388641	0.722	0.3	2.43035e-187	Neurons	ube2nb
u2af2b2	3.19489e-191	0.495113	0.894	0.499	9.03866e-187	Neurons	u2af2b
fbl2	3.74287e-191	0.699406	0.671	0.293	1.0589e-186	Neurons	fbl
aco22	5.95476e-191	0.454205	0.757	0.336	1.68466e-186	Neurons	aco2
cox6c2	1.53546e-190	0.607748	0.931	0.592	4.34398e-186	Neurons	cox6c
dnajc8	2.88989e-190	0.259252	0.724	0.294	8.17578e-186	Neurons	dnajc8
cyc11	5.88829e-190	0.490932	0.862	0.436	1.66586e-185	Neurons	cyc1
ube2ib	9.33666e-190	0.448594	0.784	0.362	2.64143e-185	Neurons	ube2ib
histh1l2	1.24713e-189	0.705896	0.736	0.319	3.52825e-185	Neurons	histh1l
nsfl1c	7.19047e-189	0.312523	0.661	0.259	2.03426e-184	Neurons	nsfl1c
sypl2b3	7.72013e-189	0.302062	0.689	0.261	2.1841e-184	Neurons	sypl2b
smarcd23	8.88915e-189	0.456207	0.79	0.356	2.51483e-184	Neurons	smarcd2
ndufs71	1.18957e-188	0.349678	0.779	0.342	3.36542e-184	Neurons	ndufs7
suclg12	3.80878e-188	0.396297	0.702	0.292	1.07754e-183	Neurons	suclg1
dad12	4.86945e-188	0.716008	0.87	0.493	1.37762e-183	Neurons	dad1
psip1b2	6.57884e-188	0.281694	0.73	0.297	1.86122e-183	Neurons	psip1b
llph1	6.64459e-188	0.298654	0.479	0.156	1.87982e-183	Neurons	llph
snd13	6.72949e-188	0.692388	0.879	0.499	1.90384e-183	Neurons	snd1
rbm4.32	9.5061e-188	0.581282	0.894	0.515	2.68937e-183	Neurons	rbm4.3
psmb7	2.15055e-187	0.289899	0.585	0.215	6.08413e-183	Neurons	psmb7
pitpnaa1	2.48157e-187	0.301556	0.653	0.245	7.02061e-183	Neurons	pitpnaa
anp32e2	8.21734e-187	0.350151	0.846	0.396	2.32477e-182	Neurons	anp32e
tbca	1.49151e-186	0.268633	0.633	0.242	4.21964e-182	Neurons	tbca
minos11	2.62195e-186	0.251166	0.629	0.238	7.41776e-182	Neurons	minos1
pold1	3.16449e-186	0.355431	0.446	0.142	8.95266e-182	Neurons	pold1
ndufs11	5.69556e-186	0.316311	0.682	0.268	1.61133e-181	Neurons	ndufs1
dhx152	1.00856e-185	0.3081	0.668	0.264	2.85332e-181	Neurons	dhx15
psmd4b	1.29969e-185	0.282359	0.582	0.211	3.67695e-181	Neurons	psmd4b
tfec2	1.47938e-185	0.390127	0.385	0.111	4.18532e-181	Neurons	tfec
atp5d1	4.30642e-185	0.485285	0.829	0.404	1.21833e-180	Neurons	atp5d
sf3a11	1.14284e-184	0.36769	0.739	0.316	3.2332e-180	Neurons	sf3a1
lrpprc2	1.75195e-184	0.314935	0.5	0.169	4.95643e-180	Neurons	lrpprc
cbx52	1.79178e-184	0.486728	0.779	0.36	5.06912e-180	Neurons	cbx5
abce11	1.90022e-184	0.312045	0.605	0.225	5.37592e-180	Neurons	abce1
fn1a1	4.73456e-184	0.305511	0.302	0.074	1.33946e-179	Neurons	fn1a
chd4a1	9.21789e-184	0.534074	0.887	0.486	2.60783e-179	Neurons	chd4a
ubr71	1.00504e-183	0.355485	0.539	0.194	2.84337e-179	Neurons	ubr7
hcfc1b1	1.3106e-183	0.436929	0.791	0.367	3.70783e-179	Neurons	hcfc1b
hnrnpa1b2	1.58316e-183	0.720175	0.925	0.646	4.47892e-179	Neurons	hnrnpa1b
elavl13	1.66547e-183	0.45572	0.82	0.397	4.71178e-179	Neurons	elavl1
prkcsh1	1.87155e-183	0.376341	0.702	0.288	5.29482e-179	Neurons	prkcsh
psmb4	4.62255e-183	0.479406	0.844	0.428	1.30777e-178	Neurons	psmb4
bcat21	9.82491e-183	0.25373	0.59	0.217	2.77957e-178	Neurons	bcat2
cbfb3	1.35231e-182	0.464889	0.816	0.379	3.82582e-178	Neurons	cbfb
aimp11	1.97838e-182	0.283884	0.597	0.221	5.59703e-178	Neurons	aimp1
brsk2b	2.12725e-182	0.256117	0.265	0.059	6.0182e-178	Neurons	brsk2b
ube2na2	2.23925e-182	0.563487	0.896	0.511	6.33505e-178	Neurons	ube2na
mrpl121	2.7318e-182	0.345663	0.566	0.208	7.72855e-178	Neurons	mrpl12
lmnb1	1.09396e-181	0.321014	0.717	0.291	3.09492e-177	Neurons	lmnb1
psma1	1.24723e-181	0.481761	0.866	0.446	3.52854e-177	Neurons	psma1
ss181	2.29439e-181	0.26733	0.685	0.274	6.49106e-177	Neurons	ss18
atp6v1ab1	3.14776e-181	0.446708	0.469	0.159	8.90531e-177	Neurons	atp6v1ab
uqcrc2b1	1.1104e-180	0.275838	0.657	0.259	3.14144e-176	Neurons	uqcrc2b
grn11	2.34652e-180	1.39552	0.491	0.194	6.63855e-176	Neurons	grn1
cox7b2	3.22783e-180	0.584412	0.924	0.553	9.13184e-176	Neurons	cox7b
ehmt1b1	5.91968e-180	0.313409	0.657	0.253	1.67474e-175	Neurons	ehmt1b
jpt21	1.03756e-179	0.512692	0.841	0.424	2.93537e-175	Neurons	jpt2
cox7a2a1	2.01582e-179	0.418241	0.794	0.377	5.70295e-175	Neurons	cox7a2a
zc3h15	4.06546e-179	0.298057	0.654	0.257	1.15016e-174	Neurons	zc3h15
rpl7l11	1.23153e-178	0.326507	0.557	0.203	3.48412e-174	Neurons	rpl7l1
nop582	3.08735e-178	0.639275	0.672	0.295	8.73443e-174	Neurons	nop58
srsf2a3	3.60625e-178	0.507357	0.942	0.602	1.02024e-173	Neurons	srsf2a
igf2bp2b1	5.3695e-178	0.433358	0.762	0.339	1.51909e-173	Neurons	igf2bp2b
ssr12	8.73702e-178	0.553209	0.822	0.421	2.47179e-173	Neurons	ssr1
atp6v1c1a1	8.98983e-178	0.415215	0.659	0.273	2.54331e-173	Neurons	atp6v1c1a
prpf81	1.16178e-177	0.420123	0.822	0.406	3.28679e-173	Neurons	prpf8
rbmx2	3.93794e-177	0.392831	0.802	0.378	1.11408e-172	Neurons	rbmx
nfixb2	1.27228e-176	0.433862	0.4	0.121	3.5994e-172	Neurons	nfixb
tmem2582	2.57188e-176	0.613057	0.864	0.5	7.2761e-172	Neurons	tmem258
gdi22	5.55861e-176	0.759958	0.938	0.668	1.57259e-171	Neurons	gdi2
npm1a2	9.64602e-176	0.866867	0.707	0.333	2.72895e-171	Neurons	npm1a
atp6v1ba1	1.13343e-175	0.491863	0.762	0.353	3.20659e-171	Neurons	atp6v1ba
shfm1	2.37669e-175	0.293298	0.74	0.32	6.72389e-171	Neurons	shfm1
cycsb2	5.41896e-175	0.415812	0.82	0.393	1.53308e-170	Neurons	cycsb
ndufab1a1	3.00685e-174	0.251568	0.55	0.201	8.50669e-170	Neurons	ndufab1a
btf3l42	6.28017e-174	0.291149	0.554	0.203	1.77672e-169	Neurons	btf3l4
tmem214	7.68693e-174	0.365787	0.733	0.319	2.17471e-169	Neurons	tmem214
pdia62	8.95983e-174	0.518969	0.703	0.313	2.53483e-169	Neurons	pdia6
ssr32	1.48224e-173	0.510269	0.806	0.403	4.19341e-169	Neurons	ssr3
ndufc22	4.84842e-173	0.349153	0.689	0.291	1.37167e-168	Neurons	ndufc2
s100a10b1	7.32059e-173	1.37946	0.58	0.258	2.07107e-168	Neurons	s100a10b
tcp12	1.394e-172	0.56161	0.812	0.423	3.94375e-168	Neurons	tcp1
pa2g4b2	2.15636e-172	0.36568	0.704	0.312	6.10057e-168	Neurons	pa2g4b
eif61	4.28806e-172	0.302838	0.556	0.204	1.21313e-167	Neurons	eif6
ssr22	5.03744e-172	0.63232	0.888	0.491	1.42514e-167	Neurons	ssr2
cand1	5.58736e-172	0.293129	0.702	0.295	1.58072e-167	Neurons	cand1
stag2b1	5.90174e-172	0.473331	0.888	0.507	1.66966e-167	Neurons	stag2b
atp1a3a2	7.67965e-172	0.631646	0.855	0.417	2.17265e-167	Neurons	atp1a3a
fosl22	1.26144e-171	0.598894	0.537	0.202	3.56874e-167	Neurons	fosl2
ebna1bp21	1.37495e-171	0.347233	0.526	0.193	3.88986e-167	Neurons	ebna1bp2
eif4bb2	2.17089e-171	0.531001	0.822	0.417	6.14165e-167	Neurons	eif4bb
tia1l	3.09316e-171	0.386801	0.795	0.379	8.75086e-167	Neurons	tia1l
papolg	4.88435e-171	0.265979	0.774	0.349	1.38183e-166	Neurons	papolg
g3bp12	9.20953e-171	0.596977	0.756	0.371	2.60547e-166	Neurons	g3bp1
zc3h132	1.15508e-170	0.35729	0.774	0.351	3.26783e-166	Neurons	zc3h13
snrnp702	4.6134e-170	0.330303	0.787	0.365	1.30518e-165	Neurons	snrnp70
ank3b2	7.4557e-170	0.656395	0.924	0.508	2.10929e-165	Neurons	ank3b
caprin1a	7.59974e-170	0.257118	0.591	0.223	2.15004e-165	Neurons	caprin1a
thrap3b4	2.54591e-169	0.512856	0.949	0.608	7.20265e-165	Neurons	thrap3b
park71	1.22947e-168	0.253959	0.567	0.211	3.4783e-164	Neurons	park7
nmt1a	1.27115e-168	0.280124	0.517	0.184	3.59622e-164	Neurons	nmt1a
ppp2cb	2.20598e-168	0.434477	0.819	0.413	6.24095e-164	Neurons	ppp2cb
prmt12	2.73807e-168	0.556247	0.759	0.368	7.74628e-164	Neurons	prmt1
macrod25	3.21473e-168	0.410707	0.667	0.283	9.09479e-164	Neurons	macrod2
srsf7a2	4.14201e-168	0.510023	0.893	0.514	1.17182e-163	Neurons	srsf7a
ctnnb13	5.89656e-168	0.414432	0.799	0.381	1.6682e-163	Neurons	ctnnb1
tnfaip2b1	6.33132e-168	0.295814	0.262	0.062	1.79119e-163	Neurons	tnfaip2b
si:ch1073-325m22.21	7.40751e-168	0.450991	0.805	0.391	2.09566e-163	Neurons	si:ch1073-325m22.2
ccr12b.21	8.87671e-168	0.305997	0.34	0.095	2.51131e-163	Neurons	ccr12b.2
pdap1a1	1.29574e-167	0.286189	0.671	0.276	3.66579e-163	Neurons	pdap1a
pdhb2	1.32723e-167	0.410671	0.815	0.393	3.75486e-163	Neurons	pdhb
eif2s1a1	2.34036e-167	0.27414	0.649	0.26	6.6211e-163	Neurons	eif2s1a
uqcrfs11	2.51732e-167	0.413999	0.786	0.384	7.12174e-163	Neurons	uqcrfs1
psmb8a2	3.81417e-167	0.402849	0.787	0.367	1.07907e-162	Neurons	psmb8a
zgc:1935412	2.39102e-166	0.55152	0.902	0.557	6.76445e-162	Neurons	zgc:193541
pds5a1	4.54766e-166	0.294283	0.638	0.254	1.28658e-161	Neurons	pds5a
syncripl1	8.08539e-166	0.354768	0.645	0.268	2.28744e-161	Neurons	syncripl
pwp11	1.29471e-165	0.290145	0.452	0.152	3.66287e-161	Neurons	pwp1
gtf2f11	1.60117e-165	0.335355	0.66	0.278	4.52988e-161	Neurons	gtf2f1
vma211	2.10655e-165	0.309587	0.691	0.293	5.95965e-161	Neurons	vma21
si:dkeyp-80c12.101	8.58872e-165	0.32666	0.704	0.305	2.42983e-160	Neurons	si:dkeyp-80c12.10
zgc:153713	1.5884e-164	0.296328	0.741	0.323	4.49373e-160	Neurons	zgc:153713
c1qbp1	5.85073e-164	0.400692	0.6	0.245	1.65523e-159	Neurons	c1qbp
tmed92	1.91566e-163	0.316449	0.756	0.342	5.41961e-159	Neurons	tmed9
nars	2.35188e-163	0.465988	0.793	0.405	6.65371e-159	Neurons	nars
zmiz1a2	3.05397e-163	0.383002	0.771	0.343	8.63999e-159	Neurons	zmiz1a
dnmt3ba1	3.49356e-163	0.343587	0.298	0.08	9.88363e-159	Neurons	dnmt3ba
copb2	3.68106e-163	0.297123	0.679	0.282	1.04141e-158	Neurons	copb2
LOC1003344432	6.89489e-163	0.582337	0.758	0.358	1.95063e-158	Neurons	LOC100334443
prpf38b1	2.06127e-162	0.272536	0.682	0.285	5.83154e-158	Neurons	prpf38b
cad2	5.5841e-162	0.250774	0.446	0.148	1.5798e-157	Neurons	cad
eif2s22	9.73706e-162	0.567406	0.912	0.571	2.75471e-157	Neurons	eif2s2
sep151	1.13487e-161	0.432393	0.864	0.468	3.21067e-157	Neurons	2024-09-15
dnmt3bb.12	1.21998e-161	0.372167	0.591	0.231	3.45143e-157	Neurons	dnmt3bb.1
tfe3a1	1.24727e-161	0.401093	0.682	0.3	3.52866e-157	Neurons	tfe3a
unm-sa9111	1.87098e-161	0.250769	0.469	0.158	5.29319e-157	Neurons	unm-sa911
si:dkey-67c22.22	2.06843e-161	0.41271	0.801	0.389	5.85181e-157	Neurons	si:dkey-67c22.2
sec61b2	2.9061e-161	0.512112	0.846	0.445	8.22165e-157	Neurons	sec61b
eprs	6.9124e-161	0.286758	0.605	0.24	1.95559e-156	Neurons	eprs
stip11	5.43768e-160	0.350405	0.717	0.32	1.53837e-155	Neurons	stip1
srsf3a3	6.17503e-160	0.342036	0.83	0.421	1.74698e-155	Neurons	srsf3a
aip1	1.16687e-159	0.252071	0.703	0.299	3.30119e-155	Neurons	aip
ewsr1b	2.03437e-159	0.334156	0.863	0.456	5.75543e-155	Neurons	ewsr1b
usp24	2.17185e-159	0.251217	0.583	0.229	6.14439e-155	Neurons	usp24
mat2aa1	3.49831e-159	0.550172	0.89	0.503	9.89708e-155	Neurons	mat2aa
cct72	7.19757e-159	0.557118	0.839	0.46	2.03626e-154	Neurons	cct7
ube2v1	8.85943e-159	0.356746	0.811	0.399	2.50642e-154	Neurons	ube2v1
nop22	1.01953e-158	0.398193	0.557	0.216	2.88436e-154	Neurons	nop2
ndufa81	1.3519e-158	0.26526	0.751	0.331	3.82467e-154	Neurons	ndufa8
atp5h1	3.92468e-158	0.469924	0.884	0.474	1.11033e-153	Neurons	atp5h
p4hb3	6.11115e-158	0.605543	0.914	0.557	1.7289e-153	Neurons	p4hb
timp4.22	1.89674e-157	0.301233	0.407	0.135	5.36606e-153	Neurons	timp4.2
lgals3b1	2.17283e-157	0.290615	0.572	0.221	6.14714e-153	Neurons	lgals3b
si:ch211-197h24.92	2.92944e-157	0.331526	0.617	0.255	8.28769e-153	Neurons	si:ch211-197h24.9
si:ch211-18i17.2	3.63946e-157	0.252675	0.446	0.148	1.02964e-152	Neurons	si:ch211-18i17.2
LOC108180286	7.49379e-157	0.252731	0.483	0.171	2.12007e-152	Neurons	LOC108180286
atp5l2	1.26039e-156	0.544004	0.934	0.592	3.56578e-152	Neurons	atp5l
glb1l2	2.81437e-156	0.366007	0.557	0.217	7.96213e-152	Neurons	glb1l
rpn2	6.67039e-156	0.292561	0.556	0.215	1.88712e-151	Neurons	rpn2
im:71482921	1.08052e-155	0.265769	0.46	0.16	3.05689e-151	Neurons	im:7148292
dnajc12	5.24796e-155	0.407787	0.787	0.383	1.4847e-150	Neurons	dnajc1
larp4ab1	6.04914e-155	0.347333	0.66	0.279	1.71136e-150	Neurons	larp4ab
ssb2	1.10739e-154	0.351525	0.62	0.26	3.13292e-150	Neurons	ssb
pfdn42	1.44455e-154	0.364934	0.667	0.289	4.08677e-150	Neurons	pfdn4
flna4	5.16694e-154	0.660242	0.868	0.514	1.46178e-149	Neurons	flna
stt3b2	1.58605e-153	0.37205	0.744	0.348	4.4871e-149	Neurons	stt3b
mybbp1a1	1.00167e-152	0.438961	0.512	0.195	2.83383e-148	Neurons	mybbp1a
abcf2a	1.35886e-152	0.305451	0.586	0.236	3.84435e-148	Neurons	abcf2a
hspa53	5.06721e-152	0.661841	0.799	0.426	1.43356e-147	Neurons	hspa5
hnrnpa0a	6.08162e-152	0.390376	0.847	0.433	1.72055e-147	Neurons	hnrnpa0a
kpnb31	8.64408e-152	0.496123	0.753	0.369	2.4455e-147	Neurons	kpnb3
naa15b1	1.6465e-151	0.288816	0.672	0.29	4.6581e-147	Neurons	naa15b
rab32a2	2.17897e-151	0.343061	0.702	0.304	6.16451e-147	Neurons	rab32a
gnaz4	3.46638e-151	0.331231	0.748	0.33	9.80673e-147	Neurons	gnaz
atp5ia2	4.02997e-151	0.34807	0.779	0.369	1.14012e-146	Neurons	atp5ia
hdlbpa3	4.08381e-151	0.60639	0.918	0.584	1.15535e-146	Neurons	hdlbpa
asns1	4.78242e-151	0.310081	0.574	0.225	1.35299e-146	Neurons	asns
eif4a1a2	9.17013e-151	0.505074	0.834	0.45	2.59432e-146	Neurons	eif4a1a
rcor12	1.33234e-150	0.330455	0.688	0.302	3.76932e-146	Neurons	rcor1
ppp2r1ba	4.03585e-150	0.431145	0.835	0.464	1.14178e-145	Neurons	ppp2r1ba
agpat42	1.98909e-149	0.28644	0.523	0.196	5.62735e-145	Neurons	agpat4
cst14a.21	3.62732e-149	0.314611	0.591	0.243	1.0262e-144	Neurons	cst14a.2
hacd22	3.77132e-149	0.257736	0.588	0.233	1.06694e-144	Neurons	hacd2
cebpz1	4.17952e-149	0.255615	0.591	0.238	1.18243e-144	Neurons	cebpz
flot1b1	4.87923e-148	0.275808	0.715	0.32	1.38038e-143	Neurons	flot1b
cd992	8.1559e-148	0.376881	0.707	0.308	2.30739e-143	Neurons	cd99
spcs21	1.3729e-147	0.332313	0.75	0.351	3.88407e-143	Neurons	spcs2
hephl1a1	2.34849e-147	0.253356	0.576	0.225	6.6441e-143	Neurons	hephl1a
ogdha2	2.75637e-147	0.313144	0.779	0.381	7.79803e-143	Neurons	ogdha
carm11	5.96716e-147	0.304361	0.615	0.26	1.68817e-142	Neurons	carm1
stx41	8.08744e-147	0.290488	0.722	0.332	2.28802e-142	Neurons	stx4
ms4a17a.112	1.02393e-146	0.302547	0.318	0.095	2.89681e-142	Neurons	ms4a17a.11
cox6b11	1.97783e-146	0.34615	0.731	0.346	5.59549e-142	Neurons	cox6b1
eif5b2	3.24588e-146	0.464285	0.833	0.433	9.18293e-142	Neurons	eif5b
gars1	7.95686e-146	0.270495	0.631	0.262	2.25108e-141	Neurons	gars
hnrnpa0l2	1.72291e-145	0.5287	0.945	0.718	4.87428e-141	Neurons	hnrnpa0l
cox7c2	2.984e-145	0.413024	0.871	0.479	8.44205e-141	Neurons	cox7c
tmed23	3.02642e-145	0.467357	0.856	0.472	8.56205e-141	Neurons	tmed2
naa15a1	5.57544e-145	0.351458	0.672	0.302	1.57735e-140	Neurons	naa15a
ndufb82	1.86378e-144	0.250885	0.792	0.379	5.27282e-140	Neurons	ndufb8
ywhah3	2.8154e-144	0.265447	0.47	0.171	7.96504e-140	Neurons	ywhah
uqcrq1	3.55518e-144	0.329704	0.782	0.383	1.0058e-139	Neurons	uqcrq
ponzr15	4.5923e-144	0.561965	0.857	0.485	1.29921e-139	Neurons	ponzr1
baz1b3	8.61416e-144	0.494302	0.865	0.497	2.43703e-139	Neurons	baz1b
kpnb11	1.49435e-143	0.475774	0.889	0.515	4.22766e-139	Neurons	kpnb1
etfb2	2.98047e-143	0.292771	0.642	0.279	8.43205e-139	Neurons	etfb
si:ch73-308l14.21	3.84468e-143	0.265358	0.545	0.216	1.0877e-138	Neurons	si:ch73-308l14.2
ywhaz2	4.77715e-143	0.503896	0.914	0.57	1.3515e-138	Neurons	ywhaz
ctbp1	1.04832e-142	0.266995	0.677	0.297	2.96581e-138	Neurons	ctbp1
dhrs91	1.99156e-142	0.392023	0.58	0.238	5.63434e-138	Neurons	dhrs9
vcp1	2.14285e-142	0.279026	0.777	0.378	6.06234e-138	Neurons	vcp
hspa92	2.85217e-142	0.362914	0.618	0.267	8.06907e-138	Neurons	hspa9
cfl11	3.14727e-142	0.620596	0.99	0.831	8.90394e-138	Neurons	cfl1
actr1	5.26006e-142	0.273901	0.733	0.337	1.48812e-137	Neurons	actr1
erlin11	7.54254e-142	0.264352	0.676	0.295	2.13386e-137	Neurons	erlin1
kdelr2a2	1.12374e-141	0.323582	0.754	0.367	3.17917e-137	Neurons	kdelr2a
gas51	2.46066e-141	0.293641	0.476	0.178	6.96145e-137	Neurons	gas5
zgc:103670	2.9151e-141	0.250124	0.673	0.29	8.2471e-137	Neurons	zgc:103670
cluha2	4.51483e-141	0.286275	0.549	0.221	1.27729e-136	Neurons	cluha
cct41	5.33625e-141	0.409029	0.862	0.467	1.50968e-136	Neurons	cct4
eef1a1l13	6.78404e-141	0.487776	0.996	0.95	1.91927e-136	Neurons	eef1a1l1
ddx271	1.00852e-140	0.320022	0.559	0.229	2.85319e-136	Neurons	ddx27
arf2b1	1.68603e-140	0.358264	0.812	0.417	4.76995e-136	Neurons	arf2b
gnl32	1.85513e-140	0.399748	0.556	0.23	5.24834e-136	Neurons	gnl3
lgals2a1	2.50714e-140	0.835551	0.501	0.207	7.09295e-136	Neurons	lgals2a
map7d31	3.15307e-140	0.300177	0.792	0.377	8.92036e-136	Neurons	map7d3
ywhae13	3.64922e-140	0.430099	0.92	0.556	1.0324e-135	Neurons	ywhae1
atp6v1d1	4.04084e-140	0.346906	0.739	0.356	1.14319e-135	Neurons	atp6v1d
ythdf2	4.07043e-140	0.258252	0.674	0.298	1.15157e-135	Neurons	ythdf2
rplp13	1.26617e-139	0.553952	0.988	0.931	3.58212e-135	Neurons	rplp1
psme23	1.31647e-139	0.44131	0.862	0.493	3.72442e-135	Neurons	psme2
bin2b3	2.36764e-139	0.296321	0.738	0.334	6.69828e-135	Neurons	bin2b
ppib2	4.69646e-139	0.522754	0.909	0.57	1.32867e-134	Neurons	ppib
c1qb1	5.38076e-139	0.262481	0.462	0.17	1.52227e-134	Neurons	c1qb
ddx611	5.65132e-139	0.339433	0.872	0.491	1.59882e-134	Neurons	ddx61
gatad2b2	1.02454e-138	0.447834	0.773	0.386	2.89852e-134	Neurons	gatad2b
cct52	1.52412e-138	0.44296	0.813	0.421	4.31188e-134	Neurons	cct5
slc25a223	4.01516e-138	0.389885	0.882	0.497	1.13593e-133	Neurons	slc25a22
tra2a2	1.74868e-137	0.318081	0.87	0.481	4.94719e-133	Neurons	tra2a
rpl315	2.71002e-137	0.575356	0.99	0.888	7.66691e-133	Neurons	rpl3
rcc23	6.33603e-137	0.369662	0.799	0.41	1.79253e-132	Neurons	rcc2
ap1m1	1.05279e-136	0.287683	0.727	0.338	2.97844e-132	Neurons	ap1m1
zgc:158803	1.64653e-136	0.330157	0.768	0.389	4.65819e-132	Neurons	zgc:158803
cox7a2b1	3.13851e-136	0.276971	0.682	0.309	8.87916e-132	Neurons	cox7a2b
atp5j1	6.51889e-136	0.371116	0.85	0.458	1.84426e-131	Neurons	atp5j
nolc11	6.88667e-136	0.373159	0.502	0.2	1.94831e-131	Neurons	nolc1
fubp15	2.41463e-135	0.348356	0.849	0.459	6.83124e-131	Neurons	fubp1
def81	3.99197e-135	0.310303	0.506	0.199	1.12937e-130	Neurons	def8
lypla2	4.38582e-135	0.313239	0.741	0.349	1.24079e-130	Neurons	lypla2
atp6v1g11	4.612e-135	0.441698	0.792	0.414	1.30478e-130	Neurons	atp6v1g1
map2k62	6.09284e-135	0.316366	0.85	0.451	1.72373e-130	Neurons	map2k6
abcf11	6.65025e-135	0.294788	0.728	0.36	1.88142e-130	Neurons	abcf1
tpi1b2	1.24104e-134	0.473803	0.872	0.498	3.51102e-130	Neurons	tpi1b
copa	2.79672e-134	0.332246	0.798	0.408	7.91219e-130	Neurons	copa
hnrnpk	3.43256e-134	0.2786	0.857	0.479	9.71104e-130	Neurons	hnrnpk
ube2v22	6.59667e-134	0.468387	0.934	0.666	1.86626e-129	Neurons	ube2v2
cltcb	6.65926e-134	0.286468	0.779	0.383	1.88397e-129	Neurons	cltcb
erh1	7.40404e-134	0.336005	0.861	0.487	2.09468e-129	Neurons	erh
moxd11	1.02841e-133	0.547187	0.308	0.095	2.90946e-129	Neurons	moxd1
ywhabb2	1.1799e-133	0.413253	0.901	0.555	3.33807e-129	Neurons	ywhabb
si:ch211-161c3.61	4.1586e-133	0.679367	0.264	0.076	1.17651e-128	Neurons	si:ch211-161c3.6
si:ch73-343l4.22	4.46746e-133	0.372025	0.496	0.197	1.26389e-128	Neurons	si:ch73-343l4.2
ddx3b2	2.00481e-132	0.322884	0.835	0.442	5.6718e-128	Neurons	ddx3b
pes1	3.82583e-132	0.294935	0.512	0.206	1.08237e-127	Neurons	pes
tcirg1b1	8.91917e-132	0.318753	0.537	0.221	2.52332e-127	Neurons	tcirg1b
atp6v1h1	1.34003e-131	0.310255	0.673	0.311	3.79109e-127	Neurons	atp6v1h
myb2	3.09373e-131	0.401099	0.695	0.32	8.75246e-127	Neurons	myb
si:dkey-23i12.51	8.07677e-131	0.321032	0.586	0.251	2.285e-126	Neurons	si:dkey-23i12.5
sept7b4	4.19267e-130	0.3499	0.879	0.487	1.18615e-125	Neurons	sept7b
skp11	5.91881e-130	0.393932	0.889	0.535	1.67449e-125	Neurons	skp1
sri1	9.18805e-130	0.460319	0.854	0.453	2.59939e-125	Neurons	sri
zgc:566762	1.23229e-129	0.255441	0.606	0.26	3.48628e-125	Neurons	zgc:56676
spcs33	3.47807e-129	0.303274	0.812	0.408	9.83982e-125	Neurons	spcs3
mapk14a2	5.68653e-129	0.28365	0.656	0.294	1.60878e-124	Neurons	mapk14a
hnrnpub1	1.34438e-128	0.380561	0.909	0.563	3.8034e-124	Neurons	hnrnpub
c1qa1	7.08309e-128	0.256428	0.397	0.14	2.00388e-123	Neurons	c1qa
ppifb	1.58387e-127	0.275114	0.665	0.302	4.48094e-123	Neurons	ppifb
eif2s1b1	7.83372e-127	0.295997	0.771	0.375	2.21624e-122	Neurons	eif2s1b
bxdc21	1.05727e-126	0.261022	0.451	0.173	2.99111e-122	Neurons	bxdc2
atp6v1aa1	2.34985e-126	0.304406	0.671	0.319	6.64795e-122	Neurons	atp6v1aa
abracl2	4.38089e-126	0.413722	0.854	0.459	1.2394e-121	Neurons	abracl
vps351	4.72756e-126	0.279939	0.771	0.377	1.33747e-121	Neurons	vps35
LOC1018858301	1.93856e-125	0.32501	0.449	0.172	5.48437e-121	Neurons	LOC101885830
wu:fj29h111	2.1324e-125	0.496418	0.731	0.352	6.03278e-121	Neurons	wu:fj29h11
rps4x4	2.26854e-125	0.546391	0.979	0.879	6.41792e-121	Neurons	rps4x
mtpn1	3.99147e-125	0.600567	0.932	0.626	1.12923e-120	Neurons	mtpn
rpl294	5.61802e-125	0.50634	0.983	0.899	1.5894e-120	Neurons	rpl29
rplp2l4	1.00441e-124	0.561301	0.985	0.875	2.84156e-120	Neurons	rplp2l
atp5f11	2.80372e-124	0.41595	0.925	0.626	7.93199e-120	Neurons	atp5f1
wdr431	4.14757e-124	0.271416	0.574	0.246	1.17339e-119	Neurons	wdr43
pabpn12	4.19509e-124	0.333041	0.842	0.479	1.18683e-119	Neurons	pabpn1
zgc:91910	4.78584e-124	0.296292	0.849	0.476	1.35396e-119	Neurons	zgc:91910
etf1b2	3.04084e-123	0.444518	0.758	0.408	8.60284e-119	Neurons	etf1b
ywhabl1	3.06962e-123	0.424185	0.912	0.582	8.68427e-119	Neurons	ywhabl
arf12	1.66721e-122	0.29412	0.801	0.408	4.71669e-118	Neurons	arf1
m6pr1	1.79736e-122	0.293404	0.697	0.333	5.08492e-118	Neurons	m6pr
gspt1l1	2.76189e-122	0.269352	0.73	0.361	7.81367e-118	Neurons	gspt1l
gab22	4.79079e-122	0.300177	0.474	0.188	1.35536e-117	Neurons	gab2
h3f3d	8.98624e-122	0.412817	0.961	0.761	2.5423e-117	Neurons	h3f3d
selp3	9.09552e-122	0.42427	0.694	0.328	2.57321e-117	Neurons	selp
ppp1caa1	1.0522e-121	0.254553	0.729	0.346	2.97679e-117	Neurons	ppp1caa
sh3bgrl31	3.12503e-121	0.501812	0.925	0.586	8.84102e-117	Neurons	sh3bgrl3
uqcrb1	1.2015e-120	0.294181	0.869	0.492	3.39916e-116	Neurons	uqcrb
cdv32	3.80648e-120	0.344821	0.775	0.406	1.07689e-115	Neurons	cdv3
atp6v1e1b1	9.4279e-120	0.464514	0.647	0.327	2.66725e-115	Neurons	atp6v1e1b
f13a1b1	1.62337e-119	0.645347	0.565	0.273	4.59268e-115	Neurons	f13a1b
spi1a1	1.76288e-119	0.280504	0.583	0.251	4.98736e-115	Neurons	spi1a
eif3ba1	2.13193e-119	0.433369	0.928	0.614	6.03145e-115	Neurons	eif3ba
rps95	2.62679e-119	0.546348	0.987	0.882	7.43145e-115	Neurons	rps9
tmed102	3.45981e-119	0.348141	0.842	0.486	9.78815e-115	Neurons	tmed10
chsy1	1.09891e-118	0.291393	0.415	0.156	3.10894e-114	Neurons	chsy1
eif3ja1	1.37945e-118	0.256047	0.814	0.431	3.90259e-114	Neurons	eif3ja
safb1	1.58166e-118	0.291446	0.884	0.515	4.47466e-114	Neurons	safb
zmp:00000009362	1.91414e-118	0.263728	0.631	0.276	5.4153e-114	Neurons	zmp:0000000936
pdcd111	2.9898e-118	0.254049	0.496	0.204	8.45844e-114	Neurons	pdcd11
pdxka2	1.32043e-117	0.322719	0.453	0.181	3.73564e-113	Neurons	pdxka
ndufs8a1	1.3349e-117	0.254942	0.74	0.365	3.77655e-113	Neurons	ndufs8a
bzw1a2	1.49301e-117	0.35077	0.793	0.423	4.22386e-113	Neurons	bzw1a
cct21	5.02359e-117	0.397824	0.874	0.519	1.42122e-112	Neurons	cct2
uba13	5.42591e-117	0.422336	0.843	0.501	1.53504e-112	Neurons	uba1
atp5o1	2.48827e-116	0.351222	0.878	0.514	7.03956e-112	Neurons	atp5o
dgkh2	3.4295e-116	0.275327	0.444	0.174	9.70239e-112	Neurons	dgkh
txnrd11	1.10643e-115	0.311173	0.828	0.447	3.13021e-111	Neurons	txnrd1
ncf42	1.4327e-115	0.261309	0.778	0.377	4.05325e-111	Neurons	ncf4
im:71540363	2.0446e-115	0.26218	0.782	0.385	5.78437e-111	Neurons	im:7154036
sps21	3.82304e-115	0.310114	0.746	0.373	1.08157e-110	Neurons	sps2
twistnb1	9.13436e-115	0.271147	0.434	0.17	2.5842e-110	Neurons	twistnb
rpl94	2.02533e-114	0.478478	0.983	0.873	5.72987e-110	Neurons	rpl9
mtdha2	2.19562e-114	0.394148	0.902	0.564	6.21162e-110	Neurons	mtdha
txn3	2.82437e-114	0.456941	0.549	0.257	7.99043e-110	Neurons	txn
rrp11	4.57166e-114	0.328802	0.571	0.261	1.29337e-109	Neurons	rrp1
rpl154	8.35022e-114	0.485796	0.976	0.851	2.36236e-109	Neurons	rpl15
LOC1104377312	9.10844e-113	0.279804	0.397	0.151	2.57687e-108	Neurons	LOC110437731
rps3a4	2.44285e-112	0.476887	0.981	0.851	6.91106e-108	Neurons	rps3a
sarnp1	3.61467e-112	0.267695	0.85	0.459	1.02262e-107	Neurons	sarnp
LOC1018842671	6.27773e-112	0.541576	0.639	0.311	1.77603e-107	Neurons	LOC101884267
tktb1	7.31398e-112	0.400287	0.902	0.54	2.0692e-107	Neurons	tktb
rpl274	4.21366e-111	0.485984	0.969	0.795	1.19209e-106	Neurons	rpl27
msna4	9.93046e-111	0.449693	0.98	0.779	2.80943e-106	Neurons	msna
ddx181	1.57329e-110	0.261557	0.515	0.221	4.451e-106	Neurons	ddx18
uqcrh2	2.13223e-110	0.32738	0.777	0.433	6.03231e-106	Neurons	uqcrh
rps54	3.57812e-110	0.482054	0.985	0.866	1.01228e-105	Neurons	rps5
h3f3b.11	4.65906e-110	0.461026	0.933	0.636	1.3181e-105	Neurons	h3f3b.1
mdh22	4.7298e-110	0.366507	0.879	0.529	1.33811e-105	Neurons	mdh2
cox8a3	9.68285e-109	0.374964	0.917	0.585	2.73937e-104	Neurons	cox8a
zgc:664271	2.27571e-108	0.335503	0.738	0.373	6.43821e-104	Neurons	zgc:66427
rtn4a	5.19623e-107	0.272098	0.802	0.436	1.47007e-102	Neurons	rtn4a
atp5g3b3	1.02178e-106	0.465711	0.937	0.694	2.89071e-102	Neurons	atp5g3b
LOC1005378031	4.6412e-106	0.442932	0.913	0.556	1.31304e-101	Neurons	LOC100537803
gapdhs2	5.4254e-106	0.493921	0.964	0.669	1.5349e-101	Neurons	gapdhs
eif4g1a2	6.85986e-106	0.508766	0.816	0.52	1.94072e-101	Neurons	eif4g1a
rps8a4	1.83721e-105	0.472083	0.973	0.849	5.19764e-101	Neurons	rps8a
ptmaa5	1.27319e-104	0.472771	0.97	0.761	3.60198e-100	Neurons	ptmaa
rpl7a4	1.52455e-104	0.456927	0.981	0.881	4.31312e-100	Neurons	rpl7a
parvg3	2.73856e-104	0.292619	0.859	0.462	7.74765e-100	Neurons	parvg
rab71	2.9887e-104	0.267312	0.843	0.505	8.45533e-100	Neurons	rab7
hspa83	4.33949e-104	0.442911	0.987	0.859	1.22769e-99	Neurons	hspa8
zgc:1629442	4.69506e-104	0.285902	0.842	0.468	1.32828e-99	Neurons	zgc:162944
arpc5a2	4.75925e-104	0.483356	0.865	0.527	1.34644e-99	Neurons	arpc5a
rpl22l15	1.27908e-103	0.45674	0.833	0.521	3.61864e-99	Neurons	rpl22l1
tmsb13	3.17931e-103	0.575578	0.796	0.475	8.99459e-99	Neurons	tmsb1
rps194	7.80331e-103	0.44935	0.987	0.917	2.20763e-98	Neurons	rps19
cox5aa3	4.40504e-102	0.35314	0.916	0.589	1.24623e-97	Neurons	cox5aa
ptbp1a3	7.38905e-102	0.256876	0.808	0.44	2.09044e-97	Neurons	ptbp1a
psme13	9.62135e-102	0.321875	0.836	0.495	2.72198e-97	Neurons	psme1
clic12	5.09928e-101	0.399383	0.914	0.555	1.44264e-96	Neurons	clic1
eif3ha1	5.73785e-101	0.258755	0.76	0.395	1.6233e-96	Neurons	eif3ha
nop564	1.51888e-100	0.56718	0.808	0.504	4.29707e-96	Neurons	nop56
icn2	3.49556e-100	0.703365	0.833	0.534	9.88929e-96	Neurons	icn
eef1b23	6.00362e-100	0.465683	0.97	0.781	1.69848e-95	Neurons	eef1b2
kita	1.16738e-99	0.294313	0.251	0.081	3.30262e-95	Neurons	kita
rpl23a4	2.07329e-99	0.432469	0.976	0.834	5.86553e-95	Neurons	rpl23a
rpl316	3.01378e-99	0.425773	0.979	0.834	8.5263e-95	Neurons	rpl31
rab3db1	3.86625e-99	0.357968	0.34	0.132	1.0938e-94	Neurons	rab3db
ywhaba2	8.01998e-99	0.403612	0.942	0.679	2.26893e-94	Neurons	ywhaba
rpl174	4.66254e-98	0.443681	0.981	0.88	1.31908e-93	Neurons	rpl17
arhgdia1	7.5947e-98	0.469097	0.965	0.769	2.14862e-93	Neurons	arhgdia
rpl5b5	9.57811e-98	0.424389	0.973	0.769	2.70974e-93	Neurons	rpl5b
prdx52	1.05085e-97	0.414721	0.941	0.611	2.97297e-93	Neurons	prdx5
1964-09-01	1.08344e-97	0.277399	0.87	0.514	3.06517e-93	Neurons	2024-09-06
gnb2l14	2.95112e-97	0.456092	0.985	0.861	8.34902e-93	Neurons	gnb2l1
eif3s6ip1	9.62369e-97	0.267578	0.779	0.425	2.72264e-92	Neurons	eif3s6ip
iqgap12	9.91197e-97	0.285214	0.736	0.375	2.8042e-92	Neurons	iqgap1
rpl35a4	3.34543e-96	0.413534	0.983	0.895	9.46454e-92	Neurons	rpl35a
rpl63	9.24323e-96	0.417052	0.987	0.905	2.615e-91	Neurons	rpl6
arpc41	1.8898e-95	0.316822	0.84	0.484	5.34643e-91	Neurons	arpc4
msh61	2.31268e-95	0.316155	0.315	0.119	6.54279e-91	Neurons	msh6
ncl2	2.42641e-95	0.705627	0.897	0.68	6.86456e-91	Neurons	ncl
rpl375	2.43142e-94	0.413113	0.984	0.869	6.87874e-90	Neurons	rpl37
cox6b22	1.19795e-93	0.382127	0.931	0.61	3.38912e-89	Neurons	cox6b2
snx122	1.74151e-93	0.255449	0.825	0.477	4.92692e-89	Neurons	snx12
ldhba3	7.42823e-93	0.47095	0.913	0.596	2.10152e-88	Neurons	ldhba
rab1ab3	1.85198e-92	0.303433	0.897	0.567	5.23944e-88	Neurons	rab1ab
rps244	3.50079e-91	0.42148	0.972	0.805	9.90407e-87	Neurons	rps24
hist2h2l2	8.16874e-91	0.361846	0.529	0.25	2.31102e-86	Neurons	hist2h2l
rps15a4	9.11516e-91	0.427649	0.973	0.869	2.57877e-86	Neurons	rps15a
rpl43	1.29228e-90	0.42603	0.979	0.89	3.65599e-86	Neurons	rpl4
rpl5a2	3.01416e-90	0.396021	0.974	0.771	8.52737e-86	Neurons	rpl5a
chd4b1	3.8391e-90	0.256853	0.859	0.531	1.08612e-85	Neurons	chd4b
ube2d21	1.16486e-88	0.279333	0.882	0.555	3.29551e-84	Neurons	ube2d2
LOC5580442	1.72089e-88	0.253843	0.805	0.421	4.86857e-84	Neurons	LOC558044
si:ch1073-429i10.11	3.08612e-88	0.79598	0.668	0.373	8.73093e-84	Neurons	si:ch1073-429i10.1
rpl184	2.17801e-87	0.422298	0.98	0.874	6.16181e-83	Neurons	rpl18
papss2b1	2.10044e-86	0.834492	0.657	0.373	5.94235e-82	Neurons	papss2b
rpl134	3.69987e-86	0.396478	0.98	0.879	1.04673e-81	Neurons	rpl13
maptb2	3.83207e-86	0.412516	0.482	0.227	1.08413e-81	Neurons	maptb
csde11	1.62074e-85	0.373313	0.95	0.715	4.58524e-81	Neurons	csde1
sox4a2	4.03157e-85	0.252149	0.252	0.087	1.14057e-80	Neurons	sox4a
fam120c2	2.2783e-84	0.283307	0.848	0.506	6.44554e-80	Neurons	fam120c
cct6a1	3.66417e-84	0.323254	0.891	0.576	1.03663e-79	Neurons	cct6a
eef1da6	1.77493e-83	0.313926	0.912	0.593	5.02146e-79	Neurons	eef1da
rps205	5.78725e-83	0.400487	0.987	0.932	1.63727e-78	Neurons	rps20
eef1g2	2.56695e-82	0.371072	0.987	0.876	7.26215e-78	Neurons	eef1g
eif5a4	3.35511e-82	0.425403	0.975	0.841	9.49194e-78	Neurons	eif5a
rps74	3.91856e-82	0.418706	0.953	0.788	1.1086e-77	Neurons	rps7
eif4a1b3	4.98172e-82	0.301835	0.85	0.521	1.40938e-77	Neurons	eif4a1b
eef2b2	8.35047e-82	0.38897	0.987	0.88	2.36243e-77	Neurons	eef2b
gnb1b1	1.3641e-81	0.291148	0.933	0.669	3.85917e-77	Neurons	gnb1b
rpl10a4	5.10239e-81	0.399941	0.968	0.824	1.44352e-76	Neurons	rpl10a
rps64	5.53992e-81	0.395123	0.973	0.863	1.5673e-76	Neurons	rps6
rps175	7.85885e-81	0.384622	0.96	0.758	2.22335e-76	Neurons	rps17
rpl354	1.43441e-80	0.36082	0.983	0.88	4.05809e-76	Neurons	rpl35
rpl18a3	1.60695e-80	0.38851	0.97	0.866	4.54622e-76	Neurons	rpl18a
rps234	4.43228e-80	0.384227	0.98	0.864	1.25394e-75	Neurons	rps23
rps125	4.91289e-80	0.405131	0.976	0.83	1.38991e-75	Neurons	rps12
zgc:1141882	1.81613e-79	0.38279	0.979	0.865	5.13802e-75	Neurons	zgc:114188
rpl264	3.9007e-79	0.371913	0.981	0.888	1.10355e-74	Neurons	rpl26
pkma1	1.06519e-78	0.405594	0.958	0.687	3.01352e-74	Neurons	pkma
rpl13a3	1.08434e-78	0.3583	0.978	0.858	3.06771e-74	Neurons	rpl13a
rpl84	2.2051e-78	0.40657	0.971	0.865	6.23845e-74	Neurons	rpl8
rpl27a4	6.62486e-78	0.387787	0.927	0.701	1.87424e-73	Neurons	rpl27a
rpl74	6.63267e-78	0.40253	0.981	0.895	1.87645e-73	Neurons	rpl7
rpl235	1.10478e-77	0.364659	0.975	0.855	3.12553e-73	Neurons	rpl23
tpm32	1.54834e-77	0.33503	0.935	0.639	4.38039e-73	Neurons	tpm3
rps133	1.73864e-77	0.370247	0.981	0.858	4.91879e-73	Neurons	rps13
rps27.24	2.07496e-77	0.387463	0.963	0.8	5.87027e-73	Neurons	rps27.2
zgc:638312	3.2593e-77	0.354997	0.906	0.593	9.22087e-73	Neurons	zgc:63831
rpl394	3.34345e-77	0.374579	0.982	0.915	9.45895e-73	Neurons	rpl39
glrx4	1.29482e-76	0.264103	0.876	0.554	3.66318e-72	Neurons	glrx
anxa1a2	2.09308e-76	0.300463	0.471	0.228	5.92153e-72	Neurons	anxa1a
rpl36a4	2.14088e-76	0.37157	0.978	0.879	6.05677e-72	Neurons	rpl36a
hnrnpa1a2	2.87246e-76	0.301503	0.962	0.787	8.12648e-72	Neurons	hnrnpa1a
rpl115	1.58884e-74	0.352714	0.988	0.885	4.49498e-70	Neurons	rpl11
zgc:1538672	1.83554e-74	0.312907	0.934	0.682	5.19294e-70	Neurons	zgc:153867
ybx12	3.58068e-74	0.365044	0.962	0.864	1.01301e-69	Neurons	ybx1
nccrp11	2.7954e-73	0.377358	0.838	0.498	7.90847e-69	Neurons	nccrp1
rps113	8.17657e-73	0.33267	0.977	0.887	2.31323e-68	Neurons	rps11
uba524	1.15958e-72	0.371017	0.976	0.843	3.28056e-68	Neurons	uba52
rps153	1.31957e-72	0.344477	0.975	0.832	3.7332e-68	Neurons	rps15
tnrc184	1.7823e-72	0.281001	0.55	0.279	5.0423e-68	Neurons	tnrc18
rps293	2.53318e-72	0.359639	0.974	0.849	7.16661e-68	Neurons	rps29
ccdc88b2	3.73058e-72	0.252873	0.905	0.549	1.05542e-67	Neurons	ccdc88b
rps253	7.76916e-72	0.344522	0.982	0.885	2.19797e-67	Neurons	rps25
hsp90ab14	4.91669e-70	0.369362	0.995	0.909	1.39098e-65	Neurons	hsp90ab1
rpl383	2.81743e-69	0.308594	0.97	0.835	7.9708e-65	Neurons	rpl38
snx1a2	4.51829e-69	0.25237	0.811	0.505	1.27827e-64	Neurons	snx1a
rpl364	1.41964e-68	0.282197	0.99	0.932	4.01631e-64	Neurons	rpl36
coro1a3	3.02309e-67	0.341146	0.948	0.624	8.55262e-63	Neurons	coro1a
rps284	2.13203e-66	0.27606	0.986	0.918	6.03171e-62	Neurons	rps28
abcb91	1.3265e-64	0.665485	0.53	0.301	3.7528e-60	Neurons	abcb9
rps164	3.88177e-64	0.345097	0.968	0.86	1.09819e-59	Neurons	rps16
zgc:1717724	8.25866e-64	0.310258	0.98	0.89	2.33646e-59	Neurons	zgc:171772
nme2b.13	9.9734e-64	0.351882	0.98	0.828	2.82157e-59	Neurons	nme2b.1
rpl284	2.10502e-61	0.318178	0.97	0.891	5.95531e-57	Neurons	rpl28
cirbpb4	1.53601e-60	0.334424	0.984	0.878	4.34552e-56	Neurons	cirbpb
sult2st11	2.06489e-60	0.639257	0.486	0.282	5.84177e-56	Neurons	sult2st1
rps104	1.60108e-59	0.325751	0.982	0.866	4.5296e-55	Neurons	rps10
actr2a1	8.1669e-59	0.271933	0.916	0.601	2.3105e-54	Neurons	actr2a
capza1b1	1.67582e-58	0.254366	0.916	0.619	4.74105e-54	Neurons	capza1b
ppiaa5	2.38204e-58	0.333111	0.987	0.856	6.73903e-54	Neurons	ppiaa
rps26l5	2.61746e-58	0.280123	0.981	0.892	7.40506e-54	Neurons	rps26l
skap21	1.75774e-57	0.300825	0.797	0.504	4.97282e-53	Neurons	skap2
rpl103	3.56264e-57	0.292993	0.981	0.89	1.00791e-52	Neurons	rpl10
rpl244	1.42238e-56	0.303679	0.974	0.852	4.02404e-52	Neurons	rpl24
faua4	5.86036e-56	0.309607	0.969	0.84	1.65795e-51	Neurons	faua
aldoaa1	6.80597e-56	0.287015	0.904	0.615	1.92548e-51	Neurons	aldoaa
rps264	1.47964e-53	0.264934	0.962	0.798	4.18604e-49	Neurons	rps26
rps27a3	2.42086e-51	0.250488	0.986	0.937	6.84887e-47	Neurons	rps27a
sms1	5.28032e-51	0.441661	0.64	0.393	1.49386e-46	Neurons	sms
actb11	1.95027e-50	0.338765	0.99	0.819	5.51751e-46	Neurons	actb1
rps145	1.65721e-49	0.274277	0.981	0.882	4.68843e-45	Neurons	rps14
serbp1a4	3.33248e-49	0.304538	0.979	0.837	9.42791e-45	Neurons	serbp1a
cpa51	2.27752e-48	0.411096	0.53	0.315	6.44332e-44	Neurons	cpa5
rps33	2.86761e-47	0.276186	0.979	0.892	8.11275e-43	Neurons	rps3
arhgdig4	2.81616e-43	0.268713	0.976	0.692	7.96721e-39	Neurons	arhgdig
hsd3b71	2.20245e-41	0.258041	0.437	0.257	6.23094e-37	Neurons	hsd3b7
ATP63	5.03319e-22	0.594701	0.465	0.386	1.42394e-17	Neurons	ATP6
ch25hl21	6.61823e-20	0.392368	0.388	0.277	1.87236e-15	Neurons	ch25hl2
cyp7a1b1	4.22364e-17	0.297511	0.349	0.25	1.19491e-12	Neurons	cyp7a1b
srgn1	2.02704e-15	0.459181	0.791	0.604	5.7347e-11	Neurons	srgn
mpx1	3.48411e-15	0.315359	0.486	0.369	9.8569e-11	Neurons	mpx
npsn1	3.57887e-14	0.454423	0.799	0.623	1.0125e-09	Neurons	npsn
lyz1	3.39425e-09	1.00229	0.917	0.794	9.60268e-05	Neurons	lyz

## Sheet: VECs
	p_val	avg_log2FC	pct.1	pct.2	p_val_adj	cluster	gene
cxcl12a	0	6.7102	0.866	0.027	0	VECs	cxcl12a
vsg1	0	4.98531	0.876	0.023	0	VECs	vsg1
stab2	0	4.70204	0.705	0.011	0	VECs	stab2
stab1	0	4.6299	0.787	0.013	0	VECs	stab1
sele	0	4.38484	0.794	0.018	0	VECs	sele
sepp1a2	0	4.07537	0.833	0.174	0	VECs	sepp1a
dlc	0	4.04752	0.807	0.03	0	VECs	dlc
cfd	0	3.97742	0.662	0.084	0	VECs	cfd
mrc1a	0	3.93358	0.691	0.015	0	VECs	mrc1a
grb10a	0	3.90721	0.647	0.037	0	VECs	grb10a
LOC100004199	0	3.85844	0.663	0.056	0	VECs	LOC100004199
plvap	0	3.84722	0.584	0.004	0	VECs	plvap
csf1b	0	3.82072	0.685	0.004	0	VECs	csf1b
plk2b	0	3.72628	0.698	0.037	0	VECs	plk2b
cpn1	0	3.64773	0.698	0.026	0	VECs	cpn1
kdrl	0	3.52432	0.708	0.004	0	VECs	kdrl
dab2	0	3.39491	0.701	0.02	0	VECs	dab2
sh3tc2	0	3.234	0.7	0.014	0	VECs	sh3tc2
gpr182	0	3.18947	0.63	0.003	0	VECs	gpr182
ephb4a	0	3.17229	0.67	0.012	0	VECs	ephb4a
LOC101884756	0	3.07418	0.394	0.006	0	VECs	LOC101884756
zgc:1103401	0	2.99616	0.614	0.109	0	VECs	zgc:110340
igf2b1	0	2.90756	0.619	0.055	0	VECs	igf2b
rgcc2	0	2.90471	0.652	0.132	0	VECs	rgcc
LOC110438055	0	2.87143	0.322	0.004	0	VECs	LOC110438055
ldb2a	0	2.85377	0.535	0.012	0	VECs	ldb2a
nr2f5	0	2.84681	0.596	0.012	0	VECs	nr2f5
clec14a	0	2.83952	0.545	0.028	0	VECs	clec14a
tie11	0	2.76262	0.634	0.129	0	VECs	tie1
mafba1	0	2.74791	0.667	0.153	0	VECs	mafba
ednraa	0	2.67814	0.581	0.031	0	VECs	ednraa
meis2a	0	2.67671	0.54	0.014	0	VECs	meis2a
si:dkey-28n18.9	0	2.57466	0.55	0.016	0	VECs	si:dkey-28n18.9
glula	0	2.56648	0.442	0.019	0	VECs	glula
lyve1b	0	2.54286	0.46	0.002	0	VECs	lyve1b
arhgef25a	0	2.53708	0.48	0.019	0	VECs	arhgef25a
adma	0	2.52238	0.391	0.02	0	VECs	adma
sema4c	0	2.51388	0.393	0.009	0	VECs	sema4c
si:ch211-145b13.61	0	2.51265	0.566	0.044	0	VECs	si:ch211-145b13.6
shank3b	0	2.49771	0.517	0.004	0	VECs	shank3b
gas6	0	2.48208	0.474	0.035	0	VECs	gas6
hspg21	0	2.46398	0.554	0.037	0	VECs	hspg2
rbms3	0	2.40617	0.442	0.059	0	VECs	rbms3
rasip1	0	2.40205	0.5	0.003	0	VECs	rasip1
tns1b1	0	2.37272	0.429	0.06	0	VECs	tns1b
igfbp7	0	2.36898	0.467	0.005	0	VECs	igfbp7
vcam1b	0	2.36813	0.427	0.011	0	VECs	vcam1b
eppk1	0	2.3267	0.38	0.009	0	VECs	eppk1
exoc3l2a	0	2.31177	0.305	0.003	0	VECs	exoc3l2a
col4a1	0	2.30412	0.363	0.016	0	VECs	col4a1
s1pr5a1	0	2.28173	0.465	0.029	0	VECs	s1pr5a
tspan4b1	0	2.26115	0.553	0.098	0	VECs	tspan4b
slco2b1	0	2.2569	0.447	0.037	0	VECs	slco2b1
col4a2	0	2.24333	0.442	0.024	0	VECs	col4a2
dysf	0	2.2371	0.409	0.024	0	VECs	dysf
wscd2	0	2.23013	0.475	0.036	0	VECs	wscd2
appb1	0	2.2244	0.515	0.087	0	VECs	appb
sh3pxd2aa	0	2.19992	0.449	0.04	0	VECs	sh3pxd2aa
cyp26b1	0	2.18402	0.279	0.003	0	VECs	cyp26b1
mllt4a	0	2.16463	0.34	0.027	0	VECs	mllt4a
scube3	0	2.16263	0.32	0.023	0	VECs	scube3
LOC100331190	0	2.14759	0.274	0.011	0	VECs	LOC100331190
egfl7	0	2.13267	0.447	0.006	0	VECs	egfl7
plpp2a	0	2.12238	0.378	0.021	0	VECs	plpp2a
sash1b	0	2.11958	0.421	0.016	0	VECs	sash1b
nova2	0	2.11945	0.394	0.013	0	VECs	nova2
calcrla	0	2.103	0.328	0.022	0	VECs	calcrla
fam167b	0	2.09025	0.277	0.011	0	VECs	fam167b
sox18	0	2.07442	0.351	0.002	0	VECs	sox18
nuak1a	0	2.05676	0.386	0.008	0	VECs	nuak1a
ccdc85b1	0	2.04332	0.419	0.025	0	VECs	ccdc85b
fxyd6l	0	2.04102	0.384	0.037	0	VECs	fxyd6l
adam12	0	2.03869	0.376	0.023	0	VECs	adam12
tpte1	0	2.02721	0.492	0.078	0	VECs	tpte
notchl	0	2.02701	0.431	0.005	0	VECs	notchl
kirrel3l	0	2.00856	0.386	0.01	0	VECs	kirrel3l
mid2	0	1.98533	0.332	0.021	0	VECs	mid2
tmem88a	0	1.96135	0.351	0.002	0	VECs	tmem88a
ppfibp1b	0	1.96099	0.345	0.017	0	VECs	ppfibp1b
cxcl201	0	1.93953	0.424	0.034	0	VECs	cxcl20
krt181	0	1.92193	0.459	0.051	0	VECs	krt18
LOC100149482	0	1.91126	0.347	0.032	0	VECs	LOC100149482
dll4	0	1.89164	0.289	0.002	0	VECs	dll4
rgs3b	0	1.87834	0.384	0.03	0	VECs	rgs3b
lfng	0	1.85456	0.332	0.007	0	VECs	lfng
flt4	0	1.84186	0.384	0.006	0	VECs	flt4
tmem176	0	1.84183	0.338	0.005	0	VECs	tmem176
fstl1b	0	1.81883	0.421	0.021	0	VECs	fstl1b
ptprb	0	1.8146	0.355	0.009	0	VECs	ptprb
ppp1r13ba	0	1.8109	0.388	0.022	0	VECs	ppp1r13ba
gdpd5b1	0	1.81056	0.348	0.031	0	VECs	gdpd5b
kaznb	0	1.81036	0.295	0.018	0	VECs	kaznb
bmp6	0	1.80514	0.261	0.008	0	VECs	bmp6
limch1b	0	1.79148	0.363	0.013	0	VECs	limch1b
adgrl3.1	0	1.77712	0.3	0.013	0	VECs	adgrl3.1
map4k2	0	1.77529	0.35	0.005	0	VECs	map4k2
efna1a	0	1.7724	0.343	0.017	0	VECs	efna1a
esama	0	1.77039	0.347	0.008	0	VECs	esama
uts2r	0	1.76879	0.287	0.003	0	VECs	uts2r
ramp2	0	1.75097	0.388	0.023	0	VECs	ramp2
fzd4	0	1.74994	0.318	0.007	0	VECs	fzd4
exoc3l1	0	1.72065	0.33	0.004	0	VECs	exoc3l1
cdh5	0	1.71801	0.371	0.009	0	VECs	cdh5
fbn1	0	1.695	0.36	0.012	0	VECs	fbn1
gpm6ab	0	1.66745	0.317	0.006	0	VECs	gpm6ab
adgrl4	0	1.64568	0.358	0.005	0	VECs	adgrl4
zmp:0000000722	0	1.64554	0.312	0.015	0	VECs	zmp:0000000722
tspan18b	0	1.64378	0.376	0.029	0	VECs	tspan18b
vwf	0	1.63874	0.327	0.006	0	VECs	vwf
fgd5a	0	1.63806	0.338	0.004	0	VECs	fgd5a
kank3	0	1.63629	0.343	0.02	0	VECs	kank3
adra1d	0	1.61112	0.29	0.003	0	VECs	adra1d
cald1a2	0	1.60564	0.467	0.067	0	VECs	cald1a
fam174b	0	1.59132	0.328	0.006	0	VECs	fam174b
sorbs2a	0	1.58994	0.289	0.017	0	VECs	sorbs2a
si:dkey-237i9.8	0	1.58579	0.299	0.006	0	VECs	si:dkey-237i9.8
si:dkey-126g1.9	0	1.555	0.289	0.004	0	VECs	si:dkey-126g1.9
tjp1a	0	1.52793	0.343	0.026	0	VECs	tjp1a
rapgef5a	0	1.52104	0.29	0.008	0	VECs	rapgef5a
znf521	0	1.52089	0.312	0.021	0	VECs	znf521
ccm2l	0	1.497	0.315	0.008	0	VECs	ccm2l
zgc:195173	0	1.49332	0.271	0.02	0	VECs	zgc:195173
cyth3a	0	1.47819	0.327	0.022	0	VECs	cyth3a
pdgfd	0	1.47524	0.256	0.014	0	VECs	pdgfd
LOC560461	0	1.46875	0.305	0.029	0	VECs	LOC560461
dchs1b	0	1.46175	0.279	0.006	0	VECs	dchs1b
cd81b	0	1.4469	0.279	0.002	0	VECs	cd81b
rasgef1bb	0	1.44634	0.3	0.021	0	VECs	rasgef1bb
kdr	0	1.43811	0.297	0.004	0	VECs	kdr
sox7	0	1.43533	0.285	0.002	0	VECs	sox7
prex2	0	1.43289	0.295	0.012	0	VECs	prex2
igflr1	0	1.40411	0.272	0.016	0	VECs	igflr1
fam171a2a	0	1.3909	0.297	0.008	0	VECs	fam171a2a
cnn3a1	0	1.38927	0.295	0.021	0	VECs	cnn3a
etv2	0	1.38377	0.261	0.007	0	VECs	etv2
anxa13	0	1.36666	0.276	0.009	0	VECs	anxa13
scarf1	0	1.34336	0.294	0.018	0	VECs	scarf1
gb:eh507706	0	1.33785	0.281	0.008	0	VECs	gb:eh507706
dclk2a	0	1.33238	0.256	0.018	0	VECs	dclk2a
mgll	0	1.28805	0.292	0.014	0	VECs	mgll
pcdh12	0	1.20621	0.257	0.003	0	VECs	pcdh12
rassf4	0	1.20555	0.254	0.008	0	VECs	rassf4
tspan5a	1.0848e-306	2.0155	0.46	0.072	3.06901e-302	VECs	tspan5a
ryk	4.41894e-303	1.34569	0.282	0.025	1.25016e-298	VECs	ryk
osbpl10b	5.03155e-300	1.59531	0.304	0.03	1.42348e-295	VECs	osbpl10b
aplp22	6.5469e-299	2.57815	0.675	0.172	1.85218e-294	VECs	aplp2
myo1cb1	2.09747e-298	2.54546	0.611	0.138	5.93395e-294	VECs	myo1cb
marcksl1b	1.36164e-295	2.39305	0.431	0.063	3.85222e-291	VECs	marcksl1b
arhgef9b1	5.96744e-289	1.34225	0.318	0.034	1.68825e-284	VECs	arhgef9b
fmnl32	1.11807e-286	2.02738	0.505	0.091	3.16314e-282	VECs	fmnl3
adcy2b1	2.92089e-279	1.43981	0.312	0.034	8.26349e-275	VECs	adcy2b
iqsec1b	1.04733e-267	2.86528	0.406	0.063	2.96299e-263	VECs	iqsec1b
mmp14b	4.19268e-266	1.64369	0.386	0.055	1.18615e-261	VECs	mmp14b
tns2a	8.125e-265	1.26003	0.251	0.023	2.29865e-260	VECs	tns2a
rcan21	1.44726e-262	1.58109	0.328	0.041	4.09445e-258	VECs	rcan2
myo10l3	1.73738e-262	1.662	0.315	0.037	4.91522e-258	VECs	myo10l3
hyal2b	1.10024e-258	1.59524	0.261	0.026	3.11268e-254	VECs	hyal2b
celsr1a1	6.21156e-253	1.26687	0.282	0.03	1.75731e-248	VECs	celsr1a
sema6d	1.86822e-249	1.5277	0.295	0.034	5.28539e-245	VECs	sema6d
tp53bp2a1	3.65592e-243	1.77877	0.351	0.05	1.0343e-238	VECs	tp53bp2a
anks1b1	3.68479e-241	1.93421	0.419	0.073	1.04246e-236	VECs	anks1b
tshz2	2.33709e-238	1.35287	0.266	0.028	6.61185e-234	VECs	tshz2
aatka1	3.8728e-236	2.51134	0.416	0.072	1.09565e-231	VECs	aatka
magi1b1	5.20113e-231	1.80648	0.345	0.051	1.47145e-226	VECs	magi1b
dlc1	5.82719e-225	1.26483	0.29	0.036	1.64857e-220	VECs	dlc1
dock6	3.74416e-221	1.85444	0.396	0.071	1.05926e-216	VECs	dock6
ckba1	4.56285e-221	1.29029	0.304	0.04	1.29087e-216	VECs	ckba
lifrb1	1.79689e-219	1.83002	0.421	0.08	5.08357e-215	VECs	lifrb
lgmn1	1.19742e-217	3.40946	0.738	0.296	3.38763e-213	VECs	lgmn
exoc3l2b1	6.31535e-215	1.64415	0.353	0.057	1.78668e-210	VECs	exoc3l2b
pros1	1.11202e-209	2.14802	0.441	0.094	3.14602e-205	VECs	pros1
arhgef12b1	2.54448e-208	1.43841	0.337	0.052	7.19857e-204	VECs	arhgef12b
tgfbr2b	6.96604e-208	1.23943	0.279	0.036	1.97076e-203	VECs	tgfbr2b
rab11fip1b1	7.89052e-208	3.34141	0.817	0.455	2.23231e-203	VECs	rab11fip1b
si:ch73-138n13.11	5.77485e-204	1.59496	0.335	0.053	1.63376e-199	VECs	si:ch73-138n13.1
tmem108	1.58022e-203	1.90562	0.381	0.071	4.47061e-199	VECs	tmem108
ttc28	2.42424e-202	2.21762	0.338	0.056	6.85842e-198	VECs	ttc28
flnb1	1.93985e-201	1.28528	0.277	0.037	5.48804e-197	VECs	flnb
mtss1la	4.78159e-201	1.81212	0.386	0.073	1.35276e-196	VECs	mtss1la
wwc3	2.80953e-198	1.5637	0.332	0.054	7.94844e-194	VECs	wwc3
lima1a1	2.0702e-192	2.00697	0.475	0.118	5.85681e-188	VECs	lima1a
yap11	1.78011e-191	1.15411	0.277	0.038	5.0361e-187	VECs	yap1
shroom4	5.74159e-190	1.51802	0.259	0.034	1.62435e-185	VECs	shroom4
ctsla2	2.42156e-180	2.07005	0.564	0.17	6.85083e-176	VECs	ctsla
rps6ka3b	2.3613e-175	1.82679	0.381	0.08	6.68037e-171	VECs	rps6ka3b
cebpd1	2.93324e-174	1.56771	0.302	0.049	8.29844e-170	VECs	cebpd
znf516	1.70341e-172	1.28117	0.259	0.037	4.81912e-168	VECs	znf516
id11	1.17519e-170	2.2937	0.467	0.121	3.32473e-166	VECs	id1
mgat1b1	1.82368e-170	2.2912	0.538	0.174	5.15936e-166	VECs	mgat1b
agrn1	3.62459e-169	1.18878	0.259	0.037	1.02543e-164	VECs	agrn
plpp3	6.67238e-168	1.93618	0.348	0.068	1.88768e-163	VECs	plpp3
nrp1a1	2.01887e-163	1.51265	0.358	0.072	5.71157e-159	VECs	nrp1a
tmem2	4.85237e-163	1.69258	0.403	0.096	1.37278e-158	VECs	tmem2
notch1b1	3.3648e-161	1.92422	0.462	0.13	9.51935e-157	VECs	notch1b
plxnd11	1.7415e-156	2.10192	0.64	0.272	4.92688e-152	VECs	plxnd1
sdc31	6.53974e-153	1.47303	0.358	0.076	1.85016e-148	VECs	sdc3
mrc1b1	2.96569e-152	1.50253	0.612	0.192	8.39022e-148	VECs	mrc1b
iqsec2b	4.04207e-151	1.62357	0.31	0.059	1.14354e-146	VECs	iqsec2b
nos1apa	9.32049e-147	2.10809	0.457	0.138	2.63686e-142	VECs	nos1apa
fam171a11	6.61084e-146	1.30649	0.29	0.054	1.87027e-141	VECs	fam171a1
plxna2	6.25832e-144	1.38375	0.279	0.05	1.77054e-139	VECs	plxna2
si:ch211-204c21.11	4.15072e-141	1.60211	0.386	0.096	1.17428e-136	VECs	si:ch211-204c21.1
arhgap31	7.59976e-141	1.34126	0.299	0.059	2.15005e-136	VECs	arhgap31
prcp2	3.85275e-140	2.36139	0.475	0.155	1.08998e-135	VECs	prcp
ahnak2	1.57989e-136	1.7497	0.634	0.242	4.46968e-132	VECs	ahnak
cdc42bpb1	1.71872e-136	1.33308	0.31	0.065	4.86244e-132	VECs	cdc42bpb
si:ch211-216l23.1	5.9133e-135	1.57773	0.356	0.088	1.67293e-130	VECs	si:ch211-216l23.1
mgat4a1	5.4624e-133	2.01944	0.505	0.182	1.54537e-128	VECs	mgat4a
ap1b1	6.16168e-133	2.47582	0.678	0.401	1.7432e-128	VECs	ap1b1
zfp36l21	3.71535e-132	2.18972	0.462	0.149	1.05111e-127	VECs	zfp36l2
dip2ca	1.59957e-129	1.52064	0.314	0.069	4.52534e-125	VECs	dip2ca
ehd1b2	9.73712e-129	1.62011	0.37	0.095	2.75473e-124	VECs	ehd1b
myo9aa	1.41684e-127	1.26772	0.264	0.05	4.00838e-123	VECs	myo9aa
jam2a	1.24125e-126	1.36546	0.252	0.047	3.51162e-122	VECs	jam2a
nfia1	2.49014e-126	1.42517	0.284	0.059	7.04485e-122	VECs	nfia
snx9b1	2.63148e-123	1.99465	0.576	0.268	7.44471e-119	VECs	snx9b
apc	3.03431e-122	1.85079	0.431	0.136	8.58436e-118	VECs	apc
vat13	9.44887e-121	1.82508	0.756	0.47	2.67318e-116	VECs	vat1
macf1a3	1.12921e-119	1.7882	0.754	0.461	3.19465e-115	VECs	macf1a
sash1a1	1.67982e-113	1.53318	0.345	0.094	4.75239e-109	VECs	sash1a
krt82	3.93868e-109	1.82263	0.696	0.378	1.11429e-104	VECs	krt8
cyp3c1	1.01039e-105	2.03235	0.483	0.201	2.85848e-101	VECs	cyp3c1
tcf7l1b1	1.47133e-105	1.30173	0.317	0.084	4.16253e-101	VECs	tcf7l1b
rapgef1b1	7.01218e-105	1.09229	0.252	0.054	1.98381e-100	VECs	rapgef1b
ms4a17a.111	3.67019e-104	1.50742	0.345	0.1	1.03833e-99	VECs	ms4a17a.11
nhsl1b1	9.20235e-104	1.21	0.267	0.061	2.60344e-99	VECs	nhsl1b
rapgef3	8.9406e-103	1.11149	0.261	0.057	2.52939e-98	VECs	rapgef3
tfec1	7.69658e-100	1.51908	0.375	0.118	2.17744e-95	VECs	tfec
wsb12	1.71499e-99	1.88699	0.683	0.453	4.85188e-95	VECs	wsb1
sypl2a1	4.23488e-99	2.01854	0.502	0.221	1.19809e-94	VECs	sypl2a
cd81a2	8.88214e-99	2.08816	0.7	0.473	2.51285e-94	VECs	cd81a
pdk41	1.49522e-98	1.37883	0.314	0.087	4.23012e-94	VECs	pdk4
stard8	1.57577e-98	1.35483	0.304	0.081	4.45801e-94	VECs	stard8
snx2	3.78145e-98	1.70616	0.417	0.155	1.06981e-93	VECs	snx2
srrm13	1.78173e-97	1.72163	0.804	0.683	5.04068e-93	VECs	srrm1
rab11fip31	8.1613e-97	1.2823	0.297	0.077	2.30891e-92	VECs	rab11fip3
adam91	7.62932e-94	1.48486	0.38	0.126	2.15841e-89	VECs	adam9
ctsf	1.98608e-93	1.45591	0.34	0.103	5.61882e-89	VECs	ctsf
mef2cb2	1.25764e-91	1.71769	0.477	0.195	3.558e-87	VECs	mef2cb
mt-rnr23	6.05888e-91	0.835953	1	1	1.71412e-86	VECs	mt-rnr2
rab11bb	3.10642e-89	1.22544	0.279	0.074	8.78838e-85	VECs	rab11bb
foxp1b2	3.6146e-89	1.61891	0.517	0.238	1.02261e-84	VECs	foxp1b
u2surp1	5.43786e-88	1.83987	0.715	0.549	1.53842e-83	VECs	u2surp
zfp36l1b2	7.20164e-85	1.70479	0.441	0.18	2.03742e-80	VECs	zfp36l1b
abca1a3	1.53468e-84	1.79701	0.498	0.236	4.34177e-80	VECs	abca1a
dock12	3.16866e-84	1.86475	0.285	0.082	8.96446e-80	VECs	dock1
tek	2.00603e-82	1.29563	0.259	0.068	5.67527e-78	VECs	tek
LOC101883074	2.51909e-82	1.329	0.333	0.111	7.12677e-78	VECs	LOC101883074
csrnp1b5	9.57159e-82	1.49224	0.495	0.22	2.7079e-77	VECs	csrnp1b
exoc61	1.66546e-81	2.08396	0.503	0.258	4.71176e-77	VECs	exoc6
lamp21	2.0249e-81	2.08524	0.591	0.377	5.72865e-77	VECs	lamp2
mast41	3.5872e-80	1.60573	0.333	0.11	1.01485e-75	VECs	mast4
si:ch211-74m13.31	2.34732e-79	1.09672	0.365	0.124	6.6408e-75	VECs	si:ch211-74m13.3
lrch1	6.71961e-78	1.20642	0.325	0.107	1.90105e-73	VECs	lrch1
dnmbp1	2.1329e-77	1.22741	0.279	0.08	6.0342e-73	VECs	dnmbp
sptbn12	3.29479e-76	1.62267	0.625	0.378	9.32129e-72	VECs	sptbn1
rgl12	1.68305e-75	1.10548	0.304	0.093	4.7615e-71	VECs	rgl1
ralgapa21	1.02842e-72	2.39116	0.533	0.315	2.9095e-68	VECs	ralgapa2
slc40a11	1.26215e-72	1.32419	0.384	0.148	3.57076e-68	VECs	slc40a1
stx3a1	1.22117e-71	1.19704	0.287	0.091	3.4548e-67	VECs	stx3a
cltca	1.63912e-71	1.83881	0.686	0.574	4.63723e-67	VECs	cltca
soga1	9.21374e-71	1.18552	0.251	0.071	2.60666e-66	VECs	soga1
agap1	1.68859e-70	1.16581	0.281	0.088	4.77718e-66	VECs	agap1
ccdc1871	1.26265e-68	1.25476	0.264	0.081	3.57215e-64	VECs	ccdc187
inpp4b	1.55334e-68	1.11024	0.259	0.077	4.39456e-64	VECs	inpp4b
arl4aa1	7.72527e-67	1.15246	0.318	0.11	2.18556e-62	VECs	arl4aa
nckap11	1.62942e-66	1.03974	0.299	0.1	4.6098e-62	VECs	nckap1
tpm4a1	6.75494e-66	1.10629	0.376	0.152	1.91104e-61	VECs	tpm4a
socs3a3	1.82819e-65	1.25768	0.658	0.406	5.17212e-61	VECs	socs3a
rapgef2	3.33472e-62	1.29623	0.282	0.097	9.43426e-58	VECs	rapgef2
klf31	4.20951e-62	1.20044	0.323	0.119	1.19091e-57	VECs	klf3
si:ch211-1a19.32	8.75725e-62	0.993412	0.272	0.089	2.47751e-57	VECs	si:ch211-1a19.3
creg2	3.85696e-61	1.11812	0.262	0.087	1.09117e-56	VECs	creg2
hipk21	1.02377e-60	1.2483	0.314	0.118	2.89635e-56	VECs	hipk2
slc3a2a2	1.08709e-59	1.27593	0.325	0.123	3.07547e-55	VECs	slc3a2a
arhgap52	3.63961e-59	1.22997	0.266	0.089	1.02968e-54	VECs	arhgap5
mtmr8	7.56394e-59	1.68105	0.394	0.189	2.13991e-54	VECs	mtmr8
dedd12	4.30249e-58	1.85008	0.597	0.417	1.21722e-53	VECs	dedd1
abcc53	7.87816e-57	1.45799	0.533	0.324	2.22881e-52	VECs	abcc5
spag9b	3.80094e-56	1.30192	0.325	0.132	1.07532e-51	VECs	spag9b
sesn31	5.11413e-56	1.36109	0.391	0.186	1.44684e-51	VECs	sesn3
qki21	6.02898e-56	1.18802	0.29	0.107	1.70566e-51	VECs	qki2
rsrp11	6.18015e-56	1.46312	0.629	0.452	1.74843e-51	VECs	rsrp1
insra	3.18933e-55	1.60126	0.406	0.206	9.02295e-51	VECs	insra
tcf122	4.42887e-55	1.36407	0.375	0.17	1.25297e-50	VECs	tcf12
lepr	4.74446e-54	1.22578	0.281	0.103	1.34226e-49	VECs	lepr
klf2a3	4.02939e-52	1.55073	0.345	0.148	1.13996e-47	VECs	klf2a
stom	2.63673e-51	1.11773	0.277	0.106	7.45956e-47	VECs	stom
jpt1b	2.68158e-51	1.03664	0.277	0.104	7.58647e-47	VECs	jpt1b
hexb1	4.00768e-49	1.73728	0.45	0.276	1.13381e-44	VECs	hexb
zgc:640722	4.13609e-49	1.35174	0.619	0.484	1.17014e-44	VECs	zgc:64072
clasp1a1	5.85988e-49	1.2657	0.328	0.145	1.65782e-44	VECs	clasp1a
evi5b	6.82378e-49	1.27579	0.312	0.134	1.93052e-44	VECs	evi5b
npc11	1.4365e-47	1.23992	0.399	0.214	4.064e-43	VECs	npc1
LOC1071952531	5.45155e-47	1.36731	0.358	0.174	1.5423e-42	VECs	LOC107195253
si:dkey-7j14.62	8.58096e-46	1.64392	0.446	0.278	2.42764e-41	VECs	si:dkey-7j14.6
vamp51	1.21801e-45	1.41148	0.416	0.24	3.44588e-41	VECs	vamp5
sf3b13	2.02893e-45	1.29098	0.744	0.702	5.74005e-41	VECs	sf3b1
si:ch211-132b12.7	4.92438e-45	2.09898	0.416	0.247	1.39316e-40	VECs	si:ch211-132b12.7
gadd45ba3	5.04144e-45	1.66706	0.518	0.343	1.42627e-40	VECs	gadd45ba
kif1b1	3.07222e-44	0.982086	0.277	0.113	8.69162e-40	VECs	kif1b
arglu1a	1.20389e-43	1.41872	0.574	0.45	3.40594e-39	VECs	arglu1a
slc9a71	3.6036e-43	1.0429	0.284	0.123	1.0195e-38	VECs	slc9a7
ms4a17a.91	1.19397e-42	0.927336	0.274	0.109	3.37786e-38	VECs	ms4a17a.9
ppp2r5d	2.88996e-42	1.25269	0.408	0.238	8.17599e-38	VECs	ppp2r5d
proza	1.61631e-40	1.05371	0.279	0.122	4.57269e-36	VECs	proza
rbm52	2.41368e-40	1.43223	0.619	0.538	6.82856e-36	VECs	rbm5
nfixb1	2.98801e-40	1.01334	0.295	0.13	8.45339e-36	VECs	nfixb
mbnl21	8.77325e-40	1.36176	0.417	0.253	2.48204e-35	VECs	mbnl2
clk4a3	1.93553e-39	1.31271	0.673	0.615	5.47581e-35	VECs	clk4a
ehd42	3.74128e-39	1.5343	0.424	0.256	1.05844e-34	VECs	ehd4
tcf7l1a1	4.05479e-39	1.08032	0.294	0.134	1.14714e-34	VECs	tcf7l1a
arap31	1.74742e-38	1.03239	0.312	0.15	4.94362e-34	VECs	arap3
zbtb41	7.59071e-38	1.08953	0.271	0.118	2.14749e-33	VECs	zbtb4
si: ch211-223l2.41	7.74467e-38	0.827677	0.665	0.45	2.19105e-33	VECs	si: ch211-223l2.4
slc12a7b1	1.39545e-37	1.31098	0.36	0.197	3.94785e-33	VECs	slc12a7b
si:dkey-17m8.11	1.47293e-37	1.34535	0.38	0.215	4.16707e-33	VECs	si:dkey-17m8.1
arrdc3a1	2.56681e-37	1.78538	0.391	0.227	7.26177e-33	VECs	arrdc3a
tmem176l.12	6.36512e-37	1.19453	0.365	0.209	1.80076e-32	VECs	tmem176l.1
chka1	8.87754e-37	1.27143	0.259	0.113	2.51155e-32	VECs	chka
selenbp1	3.25746e-36	1.07006	0.282	0.134	9.21568e-32	VECs	selenbp1
rhoca1	8.01218e-36	1.23924	0.353	0.199	2.26673e-31	VECs	rhoca
si:dkey-201c1.21	3.15906e-34	0.962723	0.257	0.116	8.93729e-30	VECs	si:dkey-201c1.2
acin1a2	4.84057e-34	1.31501	0.7	0.68	1.36945e-29	VECs	acin1a
pfn22	6.34767e-34	1.2354	0.591	0.499	1.79582e-29	VECs	pfn2
chd34	3.53221e-33	1.32603	0.376	0.22	9.99297e-29	VECs	chd3
foxo1a1	4.7517e-33	1.28587	0.371	0.215	1.3443e-28	VECs	foxo1a
reck2	1.245e-32	1.13505	0.317	0.171	3.52222e-28	VECs	reck
carhsp11	1.59319e-32	1.23925	0.317	0.174	4.50728e-28	VECs	carhsp1
snx1a1	4.15651e-31	1.36006	0.573	0.517	1.17592e-26	VECs	snx1a
appa2	4.29309e-31	0.945822	0.429	0.275	1.21456e-26	VECs	appa
cndp21	1.32255e-30	1.17472	0.375	0.229	3.74162e-26	VECs	cndp2
actn42	1.83103e-30	0.880802	0.721	0.638	5.18016e-26	VECs	actn4
atp2b1a2	2.04978e-30	1.37135	0.414	0.274	5.79903e-26	VECs	atp2b1a
cblb3	3.33359e-30	0.789088	0.254	0.114	9.43107e-26	VECs	cblb
fuca21	1.2051e-29	1.50646	0.409	0.285	3.40935e-25	VECs	fuca2
nktr1	5.70878e-29	1.4576	0.508	0.395	1.61507e-24	VECs	nktr
piezo13	1.34572e-28	1.16787	0.38	0.235	3.80717e-24	VECs	piezo1
asap1b1	1.58681e-28	1.33889	0.36	0.225	4.48926e-24	VECs	asap1b
pfkfb4b2	1.12498e-27	1.22132	0.33	0.195	3.18269e-23	VECs	pfkfb4b
clic22	2.60496e-27	1.08198	0.358	0.217	7.36969e-23	VECs	clic2
mras1	1.32871e-25	1.3103	0.31	0.184	3.75905e-21	VECs	mras
mef2aa3	3.13415e-25	1.0468	0.439	0.306	8.86681e-21	VECs	mef2aa
akr1a1b1	3.21596e-25	1.1392	0.272	0.153	9.09828e-21	VECs	akr1a1b
gse13	3.62573e-25	1.43113	0.421	0.311	1.02575e-20	VECs	gse1
sgk12	3.96252e-25	1.32501	0.487	0.38	1.12104e-20	VECs	sgk1
erg1	9.36988e-25	1.20794	0.282	0.161	2.65083e-20	VECs	erg
sbf2	9.91788e-25	0.995595	0.251	0.131	2.80587e-20	VECs	sbf2
rerea3	7.68831e-24	1.16772	0.403	0.286	2.1751e-19	VECs	rerea
yrk2	8.57338e-24	1.06319	0.513	0.423	2.42549e-19	VECs	yrk
fkbp1aa2	3.60224e-23	1.21253	0.586	0.588	1.01911e-18	VECs	fkbp1aa
fli1a2	5.81085e-23	0.900187	0.436	0.316	1.64395e-18	VECs	fli1a
scarb2a	7.05889e-23	1.22846	0.266	0.152	1.99703e-18	VECs	scarb2a
LOC1018849541	7.33406e-23	0.971317	0.421	0.275	2.07488e-18	VECs	LOC101884954
txnipa4	7.77372e-23	0.528969	0.795	0.818	2.19926e-18	VECs	txnipa
tp53i11b2	2.23808e-22	0.971654	0.276	0.155	6.33175e-18	VECs	tp53i11b
cry1ba4	8.65137e-22	0.979995	0.389	0.275	2.44756e-17	VECs	cry1ba
sesn13	3.13926e-21	0.592373	0.587	0.467	8.88128e-17	VECs	sesn1
ctsh1	3.32589e-21	1.18462	0.366	0.259	9.40929e-17	VECs	ctsh
zbtb16a1	5.30076e-21	1.57538	0.375	0.27	1.49964e-16	VECs	zbtb16a
rbm39a3	3.3842e-20	1.09699	0.591	0.596	9.57424e-16	VECs	rbm39a
pank22	8.18258e-20	1.20048	0.343	0.24	2.31493e-15	VECs	pank2
ponzr14	3.77394e-19	1.15319	0.538	0.5	1.06769e-14	VECs	ponzr1
kat6b3	8.19747e-19	0.816547	0.276	0.166	2.31915e-14	VECs	kat6b
kif13ba1	1.69886e-18	1.00084	0.299	0.195	4.80626e-14	VECs	kif13ba
dusp65	2.02857e-18	1.01235	0.563	0.514	5.73903e-14	VECs	dusp6
pxk1	2.52647e-18	1.04075	0.498	0.406	7.14764e-14	VECs	pxk
prss161	6.27702e-18	0.87835	0.252	0.154	1.77583e-13	VECs	prss16
iscub1	8.81725e-18	1.08221	0.254	0.156	2.49449e-13	VECs	iscub
zmiz22	1.12409e-17	0.977535	0.351	0.255	3.18018e-13	VECs	zmiz2
ctsd1	1.17e-17	0.798764	0.411	0.332	3.31003e-13	VECs	ctsd
dennd2c2	2.05882e-17	1.0222	0.281	0.178	5.8246e-13	VECs	dennd2c
etnk15	2.32123e-17	1.06982	0.525	0.462	6.56699e-13	VECs	etnk1
grinab2	3.37592e-17	1.0521	0.338	0.244	9.5508e-13	VECs	grinab
cd2ap2	1.14913e-16	0.775902	0.264	0.164	3.251e-12	VECs	cd2ap
ogt.12	4.08353e-16	1.02922	0.545	0.545	1.15527e-11	VECs	ogt.1
ksr1b1	4.78332e-16	0.878388	0.266	0.167	1.35325e-11	VECs	ksr1b
fam43a1	6.40237e-16	1.35328	0.34	0.252	1.81129e-11	VECs	fam43a
cux1a2	7.35012e-16	1.08184	0.353	0.263	2.07942e-11	VECs	cux1a
LOC101882461	9.58684e-16	1.55678	0.292	0.203	2.71221e-11	VECs	LOC101882461
lpar6a2	3.54523e-15	0.922669	0.257	0.166	1.00298e-10	VECs	lpar6a
clta1	4.03977e-15	1.25194	0.442	0.396	1.14289e-10	VECs	clta
si:dkey-156n14.54	4.64678e-15	0.971607	0.543	0.542	1.31462e-10	VECs	si:dkey-156n14.5
pip5k1bb1	5.99388e-15	1.09864	0.274	0.182	1.69573e-10	VECs	pip5k1bb
fkbp55	6.48091e-15	0.739867	0.672	0.693	1.83351e-10	VECs	fkbp5
srsf5a4	1.028e-14	0.876879	0.655	0.7	2.90831e-10	VECs	srsf5a
dpp71	3.40346e-14	0.990804	0.257	0.173	9.62872e-10	VECs	dpp7
mpp11	3.86119e-14	0.757503	0.333	0.242	1.09237e-09	VECs	mpp1
slc16a102	5.44569e-14	0.832799	0.305	0.217	1.54064e-09	VECs	slc16a10
snx51	8.59874e-14	1.21177	0.396	0.346	2.43267e-09	VECs	snx5
col4a3bpb1	1.02524e-13	0.983679	0.355	0.287	2.90051e-09	VECs	col4a3bpb
psap2	1.38306e-13	0.481528	0.71	0.778	3.91281e-09	VECs	psap
ogt.22	1.63058e-13	1.1473	0.381	0.323	4.61307e-09	VECs	ogt.2
itm2ba1	2.1975e-13	0.992788	0.67	0.773	6.21695e-09	VECs	itm2ba
si:ch211-212g7.6	8.03292e-13	0.924337	0.252	0.172	2.27259e-08	VECs	si:ch211-212g7.6
srsf111	1.13272e-12	0.934488	0.579	0.594	3.20459e-08	VECs	srsf11
ddx53	2.13171e-12	0.724819	0.698	0.756	6.03082e-08	VECs	ddx5
pepd1	6.62328e-12	0.845547	0.292	0.213	1.87379e-07	VECs	pepd
zgc:1102391	1.56395e-11	1.10695	0.366	0.318	4.42458e-07	VECs	zgc:110239
LOC1039104383	2.69589e-11	0.295987	0.165	0.329	7.62693e-07	VECs	LOC103910438
srgap22	4.19287e-11	0.837021	0.279	0.204	1.1862e-06	VECs	srgap2
im:71381443	7.30516e-11	1.00229	0.343	0.288	2.0667e-06	VECs	im:7138144
sptlc2a1	9.01046e-11	0.87203	0.353	0.29	2.54915e-06	VECs	sptlc2a
bahcc1b3	1.34252e-10	1.00076	0.317	0.251	3.79812e-06	VECs	bahcc1b
abi2b1	3.74838e-10	0.896254	0.351	0.297	1.06045e-05	VECs	abi2b
sulf2b3	8.02615e-10	0.616989	0.294	0.221	2.27068e-05	VECs	sulf2b
raraa1	1.18781e-09	0.748586	0.285	0.211	3.36044e-05	VECs	raraa
klc1a2	1.63494e-09	0.898628	0.277	0.213	4.62542e-05	VECs	klc1a
agfg1a	2.97808e-09	0.834961	0.282	0.223	8.42529e-05	VECs	agfg1a
sdcbp22	4.3531e-09	0.789687	0.525	0.559	0.000123153	VECs	sdcbp2
prkd24	4.74776e-09	0.910448	0.345	0.294	0.000134319	VECs	prkd2
myh9b3	5.31536e-09	0.860297	0.337	0.288	0.000150377	VECs	myh9b
LOC5620492	5.40829e-09	1.14865	0.302	0.251	0.000153006	VECs	LOC562049
galnt11	5.433e-09	0.961885	0.292	0.235	0.000153705	VECs	galnt1
srrt1	5.59105e-09	0.358253	0.215	0.375	0.000158176	VECs	srrt
zgc:1527913	6.25376e-09	0.645222	0.363	0.292	0.000176925	VECs	zgc:152791
diaph21	6.65224e-09	0.95793	0.264	0.202	0.000188198	VECs	diaph2
hnrpl1	1.24594e-08	0.272298	0.251	0.419	0.000352489	VECs	hnrpl
shc12	1.42269e-08	1.01487	0.343	0.302	0.000402493	VECs	shc1
si:zfos-464b6.22	1.43318e-08	0.870047	0.338	0.296	0.00040546	VECs	si:zfos-464b6.2
arhgef1a1	1.76232e-08	0.893914	0.299	0.25	0.000498578	VECs	arhgef1a
mllt101	2.75814e-08	0.365983	0.21	0.368	0.000780305	VECs	mllt10
kmt2cb1	2.79635e-08	0.759864	0.29	0.231	0.000791117	VECs	kmt2cb
dhx151	2.97117e-08	0.278465	0.152	0.284	0.000840575	VECs	dhx15
brwd12	3.30854e-08	0.25831	0.149	0.274	0.00093602	VECs	brwd1
pfn2l1	4.49613e-08	0.896274	0.274	0.221	0.001272	VECs	pfn2l
wwp21	4.5103e-08	0.296458	0.257	0.438	0.00127601	VECs	wwp2
glud1a2	7.16966e-08	1.02924	0.292	0.246	0.00202837	VECs	glud1a
si:ch211-114c12.23	8.51417e-08	1.04829	0.399	0.392	0.00240874	VECs	si:ch211-114c12.2
sept124	1.06182e-07	1.0408	0.391	0.384	0.00300399	VECs	2024-09-12
snap23.11	1.36591e-07	0.255527	0.203	0.349	0.00386429	VECs	snap23.1
mta2	1.9653e-07	0.261587	0.167	0.297	0.00556004	VECs	mta2
ppt11	2.12433e-07	0.889262	0.314	0.278	0.00600994	VECs	ppt1
ppp4r3b	2.68301e-07	0.292868	0.152	0.27	0.0075905	VECs	ppp4r3b
gnsb1	2.72766e-07	0.757249	0.333	0.3	0.00771683	VECs	gnsb
cast1	4.28033e-07	0.911349	0.365	0.347	0.0121095	VECs	cast
mgat51	4.70089e-07	0.854117	0.289	0.249	0.0132993	VECs	mgat5
zgc:158234	4.80963e-07	0.999983	0.373	0.352	0.0136069	VECs	zgc:158234
chd93	4.82978e-07	0.317747	0.332	0.516	0.0136639	VECs	chd9
ctsz1	5.86058e-07	0.646684	0.276	0.226	0.0165802	VECs	ctsz
dgcr8	6.62002e-07	0.295981	0.221	0.364	0.0187287	VECs	dgcr8
rbm39b1	7.22329e-07	0.264546	0.183	0.317	0.0204354	VECs	rbm39b
baz2ba1	1.10734e-06	0.76193	0.464	0.479	0.0313278	VECs	baz2ba
snrnp701	1.22966e-06	0.473387	0.234	0.387	0.0347884	VECs	snrnp70
[truncated: 122 more rows]

## Sheet: HSCs
	p_val	avg_log2FC	pct.1	pct.2	p_val_adj	cluster	gene
[truncated: 970 more rows]

[truncated: 7 more sheets: Erythroid, Neutrophils, Macrophages, B cells, T cells, NK cells, NKL cells]
